# Supplementary material for: Identification of pyroptosis-related subtypes and comprehensive analysis of characteristics of the tumor microenvironment infiltration in clear cell renal cell carcinoma
Source: Sci Rep. 2023 Sep 25;13:16055. doi: 10.1038/s41598-023-43023-y (PMC10519968; doi:10.1038/s41598-023-43023-y)
Supplement: Supplementary file 1 — Supplementary Information 1. [file 41598_2023_43023_MOESM1_ESM.zip]

Archive with 15 entries (15 files):
- Approval Letter ofthe Research Ethics Committee.pdf
- Clinical information of 491 KIRC patients.pdf
- TIDE.csv
- clinical-E-MTAB-1980.xlsx
- geneMatrix-E-MTAB-1980.xls
- gdc_manifest_20211104_144330.txt
- CIBERSORT-Results.txt
- TMEscores.txt
- risk.all.txt
- TMB.txt
- gene.txt
- Patients information of the clinical transcriptome sequencing data.pdf
- clinical-TCGA.xls
- Transcriptome sequencing results.xlsx
- symbol.txt
