# Supplementary material for: Identification of pyroptosis-related subtypes and comprehensive analysis of characteristics of the tumor microenvironment infiltration in clear cell renal cell carcinoma
Source: Sci Rep. 2023 Sep 25;13:16055. doi: 10.1038/s41598-023-43023-y (PMC10519968; doi:10.1038/s41598-023-43023-y)
Supplement: Supplementary file 1 — Supplementary Information 1. [file 41598_2023_43023_MOESM1_ESM.zip › TIDE.csv]

Patient	No benefits	Responder	TIDE	IFNG	MSI Expr Sig	Merck18	CD274	CD8	CTL.flag	Dysfunction	Exclusion	MDSC	CAF	TAM M2
TCGA-B2-3923-01B-10R-A277-07	False	False	0.32	37.33	1.00	10.39	8.43	0.17	False	-0.44	0.32	-0.01	0.05	-0.00
TCGA-BP-4173-01A-02R-1289-07	False	False	0.19	807.62	0.00	294.26	3.62	52.37	True	0.19	0.14	-0.01	0.05	-0.03
TCGA-BP-4771-01A-01R-1289-07	False	False	0.18	389.38	0.00	197.11	1.81	56.43	True	0.18	0.27	0.00	0.06	-0.02
TCGA-BP-4798-01A-01R-1305-07	False	False	0.16	655.78	0.00	175.75	2.08	48.60	True	0.16	0.27	0.00	0.05	-0.03
TCGA-CW-6087-01A-11R-1672-07	False	False	0.15	705.94	0.00	251.29	6.45	59.23	True	0.15	0.15	-0.01	0.04	-0.03
TCGA-BP-4346-01A-01R-1289-07	False	False	0.13	539.09	0.00	209.57	3.26	48.87	True	0.13	0.11	-0.00	0.04	-0.03
TCGA-B0-4697-01A-01R-1277-07	False	False	0.12	247.08	0.00	138.03	4.83	34.95	True	0.12	0.05	0.00	0.01	-0.02
TCGA-AK-3426-01A-02R-1325-07	False	False	0.12	352.33	0.00	161.78	1.66	42.70	True	0.12	0.23	-0.00	0.04	-0.01
TCGA-B8-A8YJ-01A-13R-A39I-07	False	False	0.12	156.38	0.00	79.22	1.09	2.55	True	0.12	1.20	0.02	0.19	-0.02
TCGA-B8-A54G-01A-11R-A266-07	False	False	0.12	792.79	0.00	264.13	1.47	43.33	True	0.12	0.04	-0.01	0.03	-0.02
TCGA-B8-5551-01A-01R-1541-07	False	False	0.10	704.96	0.00	164.04	3.44	19.11	True	0.10	0.04	-0.01	0.03	-0.02
TCGA-CJ-4890-01A-01R-1305-07	False	False	0.10	504.60	0.00	112.55	2.41	26.61	True	0.10	0.33	-0.01	0.08	-0.01
TCGA-B8-5162-01A-01R-1420-07	False	False	0.10	677.22	0.00	125.18	2.89	21.21	True	0.10	0.09	-0.00	0.04	-0.01
TCGA-BP-4971-01A-01R-1334-07	False	False	0.09	187.76	0.00	63.90	2.98	2.83	True	0.09	0.95	0.01	0.15	-0.02
TCGA-B0-5081-01A-01R-1334-07	False	False	0.09	414.10	0.00	132.72	2.03	13.96	True	0.09	0.43	0.01	0.07	-0.02
TCGA-B0-5709-01A-11R-1541-07	False	False	0.09	421.19	0.00	161.72	2.14	14.13	True	0.09	0.56	0.00	0.10	-0.02
TCGA-BP-4804-01A-02R-1305-07	False	False	0.09	383.72	0.00	157.71	1.58	17.09	True	0.09	0.56	0.01	0.08	-0.01
TCGA-CJ-4887-01A-01R-1305-07	False	False	0.08	486.13	0.00	175.45	1.32	21.72	True	0.08	0.31	0.00	0.06	-0.02
TCGA-CJ-5672-01A-11R-1541-07	False	False	0.08	569.15	0.00	157.26	1.84	27.47	True	0.08	0.23	-0.00	0.05	-0.02
TCGA-BP-4758-01A-01R-1289-07	False	False	0.08	299.74	0.00	127.99	1.34	23.23	True	0.08	0.47	0.02	0.06	-0.01
TCGA-CJ-4637-01A-02R-1325-07	False	False	0.08	593.14	0.00	202.15	4.18	54.76	True	0.08	0.08	-0.00	0.04	-0.03
TCGA-CJ-4888-01A-01R-1305-07	False	False	0.07	394.05	0.00	155.52	7.31	30.47	True	0.07	0.22	-0.01	0.07	-0.03
TCGA-B0-5092-01A-01R-1420-07	False	False	0.07	306.46	0.00	181.66	2.18	46.87	True	0.07	0.34	0.01	0.05	-0.02
TCGA-B0-4819-01A-01R-1277-07	False	False	0.07	191.08	0.00	122.50	3.55	32.74	True	0.07	0.40	0.00	0.07	-0.02
TCGA-BP-4167-01A-02R-1325-07	False	False	0.07	388.14	0.00	124.16	1.06	17.07	True	0.07	0.51	0.00	0.08	-0.00
TCGA-CJ-4869-01A-02R-1426-07	False	False	0.07	423.86	0.00	192.63	1.63	41.37	True	0.07	0.29	0.01	0.05	-0.02
TCGA-CJ-5671-01A-11R-1541-07	False	False	0.07	320.01	0.00	81.55	1.21	5.55	True	0.07	0.66	0.01	0.10	-0.01
TCGA-DV-5574-01A-01R-1541-07	False	False	0.06	339.58	0.00	96.66	1.70	10.70	True	0.06	0.63	0.01	0.10	-0.02
TCGA-B0-5108-01A-01R-1420-07	False	False	0.06	301.86	0.00	83.42	3.73	3.92	True	0.06	0.91	0.01	0.15	-0.02
TCGA-B8-5163-01A-01R-1420-07	False	False	0.06	406.65	0.00	134.71	2.31	11.50	True	0.06	0.74	0.02	0.12	-0.02
TCGA-BP-4989-01A-01R-1334-07	False	False	0.06	319.84	0.00	134.74	2.69	38.95	True	0.06	0.36	0.00	0.06	-0.01
TCGA-B0-4842-01A-02R-1420-07	False	False	0.06	121.22	0.00	76.60	0.71	5.43	True	0.06	0.59	-0.00	0.10	-0.01
TCGA-B8-5164-01A-01R-1420-07	False	False	0.06	695.18	0.00	203.77	4.58	41.05	True	0.06	0.05	-0.01	0.04	-0.03
TCGA-CJ-4916-01A-01R-1426-07	False	False	0.05	454.43	0.00	169.87	2.35	35.97	True	0.05	0.18	0.00	0.04	-0.02
TCGA-BP-5199-01A-01R-1426-07	False	False	0.05	248.83	0.00	124.04	1.20	35.90	True	0.05	0.68	0.02	0.10	-0.02
TCGA-CJ-4901-01A-01R-1426-07	False	False	0.05	422.17	0.00	137.98	3.19	19.10	True	0.05	0.39	0.02	0.07	-0.03
TCGA-B0-4714-01A-01R-1277-07	False	False	0.05	333.25	0.00	135.83	3.23	20.88	True	0.05	0.39	0.01	0.06	-0.02
TCGA-B0-4700-01A-02R-1541-07	False	False	0.05	276.55	0.00	142.55	2.52	25.71	True	0.05	0.62	0.02	0.09	-0.02
TCGA-B0-5692-01A-11R-1541-07	False	False	0.05	332.31	0.00	180.72	1.77	43.66	True	0.05	0.26	0.01	0.05	-0.03
TCGA-MM-A563-01A-11R-A266-07	False	False	0.05	354.67	0.00	103.84	2.40	7.61	True	0.05	0.64	0.01	0.09	-0.01
TCGA-B8-A54I-01A-21R-A33J-07	False	False	0.05	243.89	0.00	71.11	2.19	2.73	True	0.05	0.21	0.00	0.04	-0.02
TCGA-B8-4148-01A-02R-1325-07	False	False	0.05	470.16	0.00	123.91	3.42	27.36	True	0.05	0.24	0.01	0.05	-0.03
TCGA-B0-5088-01A-01R-1334-07	False	False	0.05	166.21	0.00	78.95	1.19	3.64	True	0.05	0.48	-0.00	0.08	-0.01
TCGA-BP-5191-01A-01R-1426-07	False	False	0.04	333.43	0.00	97.69	1.10	5.04	True	0.04	0.21	0.00	0.04	-0.02
TCGA-CZ-4864-01A-01R-1503-07	False	False	0.04	570.69	0.00	202.74	4.08	19.24	True	0.04	0.11	-0.00	0.04	-0.03
TCGA-CJ-4882-01A-02R-1426-07	False	False	0.04	172.68	0.00	86.26	1.04	10.35	True	0.04	0.84	0.03	0.12	-0.02
TCGA-B2-5641-01A-01R-1541-07	False	False	0.04	476.15	0.00	125.23	1.38	19.76	True	0.04	0.41	-0.00	0.07	-0.02
TCGA-BP-5182-01A-01R-1426-07	False	False	0.04	390.13	0.00	123.60	1.94	6.76	True	0.04	0.44	-0.01	0.08	-0.01
TCGA-B0-5400-01A-01R-1503-07	False	False	0.04	187.37	0.00	99.40	2.09	5.16	True	0.04	0.61	0.00	0.11	-0.02
TCGA-CJ-4889-01A-01R-1305-07	False	False	0.04	281.70	0.00	93.94	1.91	8.44	True	0.04	0.40	0.00	0.09	-0.01
TCGA-CW-5587-01A-01R-1541-07	False	False	0.04	548.13	0.00	130.15	2.56	22.06	True	0.04	0.20	-0.01	0.05	-0.02
TCGA-A3-A6NJ-01A-12R-A33J-07	False	False	0.04	386.42	0.00	158.99	4.08	21.11	True	0.04	0.34	0.01	0.06	-0.03
TCGA-BP-4345-01A-01R-1289-07	False	False	0.04	196.25	0.00	81.15	3.24	2.87	True	0.04	1.04	0.02	0.15	-0.01
TCGA-B2-3924-01A-02R-1325-07	False	False	0.03	735.36	0.04	228.37	4.58	31.10	True	0.03	0.13	0.00	0.03	-0.02
TCGA-B0-5080-01A-01R-1503-07	False	False	0.03	100.02	0.00	72.68	0.65	8.54	True	0.03	0.85	0.03	0.11	-0.01
TCGA-BP-4962-01A-01R-1334-07	False	False	0.03	319.29	0.08	105.96	1.23	12.48	True	0.03	0.62	0.00	0.09	-0.00
TCGA-A3-3376-01A-02R-1420-07	False	False	0.03	132.28	0.00	70.42	1.05	1.98	True	0.03	0.97	0.02	0.13	-0.01
TCGA-BP-4330-01A-01R-1289-07	False	False	0.03	378.18	0.05	148.92	2.46	22.04	True	0.03	0.35	0.00	0.06	-0.02
TCGA-BP-4992-01A-01R-1334-07	False	False	0.03	99.49	0.05	53.45	1.32	11.15	True	0.03	0.57	0.03	0.07	-0.02
TCGA-A3-3378-01A-02R-1325-07	False	False	0.03	401.71	0.00	85.64	3.97	9.35	True	0.03	0.40	-0.01	0.10	-0.03
TCGA-CJ-4873-01A-01R-1305-07	False	False	0.03	339.21	0.00	128.78	1.44	7.85	True	0.03	0.37	0.00	0.06	-0.02
TCGA-B0-4694-01A-01R-1277-07	False	False	0.03	530.19	0.00	122.99	1.62	19.35	True	0.03	0.34	-0.00	0.06	-0.01
TCGA-DV-5573-01A-01R-1541-07	False	False	0.03	443.82	0.00	160.24	1.91	46.47	True	0.03	0.31	0.01	0.05	-0.02
TCGA-CJ-6031-01A-11R-1672-07	False	False	0.03	268.23	0.00	90.97	0.82	10.91	True	0.03	0.62	0.00	0.09	-0.00
TCGA-BP-5200-01A-01R-1426-07	False	False	0.03	225.20	0.00	87.66	2.91	9.82	True	0.03	0.85	0.03	0.13	-0.03
TCGA-BP-5201-01A-01R-1426-07	False	False	0.02	307.07	0.00	125.21	1.57	18.60	True	0.02	0.54	0.03	0.07	-0.02
TCGA-BP-4790-01A-01R-1305-07	False	False	0.02	269.61	0.00	96.80	1.66	15.09	True	0.02	0.78	0.00	0.13	-0.02
TCGA-B0-4822-01A-01R-1277-07	False	False	0.02	82.71	0.00	56.92	0.50	6.24	True	0.02	0.69	0.02	0.08	-0.01
TCGA-B0-5690-01A-11R-1541-07	False	False	0.02	102.07	0.00	74.47	0.60	1.43	True	0.02	1.04	0.04	0.13	-0.01
TCGA-CJ-4918-01A-01R-1426-07	False	False	0.02	182.18	0.00	54.70	0.81	4.95	True	0.02	1.10	0.02	0.15	-0.00
TCGA-AK-3454-01A-02R-1277-07	False	False	0.02	69.47	0.00	52.56	0.38	5.52	True	0.02	0.79	0.03	0.10	-0.01
TCGA-B2-5635-01A-01R-1541-07	False	False	0.01	365.25	0.00	145.92	1.53	12.25	True	0.01	0.37	0.00	0.07	-0.02
TCGA-CZ-5452-01A-01R-1503-07	False	False	0.01	454.63	0.00	155.33	1.46	33.40	True	0.01	0.27	0.01	0.04	-0.02
TCGA-B0-4810-01A-01R-1503-07	False	False	0.01	214.48	0.00	98.45	2.16	14.54	True	0.01	0.77	0.02	0.11	-0.02
TCGA-BP-4801-01A-02R-1420-07	False	False	0.01	330.24	0.00	88.84	2.30	4.01	True	0.01	0.42	-0.01	0.07	-0.01
TCGA-CJ-5675-01A-11R-1541-07	False	False	0.01	584.55	0.00	188.55	2.30	48.30	True	0.01	0.23	0.00	0.05	-0.02
TCGA-B0-4815-01A-01R-1503-07	False	False	0.01	346.94	0.00	141.30	3.59	30.50	True	0.01	0.17	0.00	0.03	-0.02
TCGA-BP-5169-01A-01R-1426-07	False	False	0.01	120.39	0.00	45.50	0.47	5.31	True	0.01	0.12	0.00	0.02	-0.01
TCGA-B8-5552-01B-11R-1672-07	False	False	0.01	199.78	0.00	77.77	2.47	5.98	True	0.01	0.76	0.01	0.12	-0.01
TCGA-B0-4847-01A-01R-1277-07	False	False	0.01	324.76	0.00	151.56	2.12	18.76	True	0.01	0.27	0.02	0.04	-0.02
TCGA-CJ-4900-01A-01R-1334-07	False	False	0.00	372.63	0.00	140.97	1.18	19.86	True	0.00	0.10	-0.00	0.03	-0.02
TCGA-CJ-4636-01A-02R-1325-07	False	False	0.00	322.90	0.00	106.68	1.68	14.65	True	0.00	0.45	0.00	0.07	-0.01
TCGA-A3-3351-01A-02R-1325-07	False	False	0.00	412.74	0.00	149.55	2.53	20.78	True	0.00	0.36	0.01	0.07	-0.03
TCGA-GK-A6C7-01A-11R-A33J-07	False	False	0.00	123.80	0.00	73.29	0.84	2.74	True	0.00	0.92	0.03	0.13	-0.02
TCGA-B8-A54J-01A-11R-A33J-07	False	False	0.00	154.55	0.00	92.80	2.50	8.17	True	0.00	0.79	0.03	0.11	-0.02
TCGA-B8-5545-01A-01R-1672-07	False	False	0.00	232.28	0.00	90.16	1.51	2.60	True	0.00	1.00	0.02	0.14	-0.01
TCGA-A3-3374-01A-02R-1325-07	False	False	0.00	161.34	0.00	42.41	7.76	0.51	True	0.00	0.07	-0.02	0.04	-0.01
TCGA-AK-3453-01A-02R-1277-07	False	False	0.00	298.06	0.00	143.25	2.25	20.53	True	0.00	0.32	0.02	0.04	-0.02
TCGA-BP-5010-01A-02R-1420-07	False	False	0.00	64.39	0.01	37.79	0.46	4.08	True	0.00	1.07	0.03	0.14	-0.01
TCGA-CJ-5676-01A-11R-1541-07	False	False	0.00	201.13	0.00	72.73	0.59	6.57	True	0.00	0.75	0.03	0.09	-0.01
TCGA-A3-A6NL-01A-11R-A33J-07	False	True	-0.00	215.97	0.00	100.18	0.88	2.80	True	-0.00	0.84	0.03	0.10	-0.01
TCGA-CJ-4641-01A-02R-1325-07	False	True	-0.00	399.94	0.00	152.46	2.98	21.65	True	-0.00	0.35	-0.01	0.07	-0.02
TCGA-CJ-4902-01A-01R-1426-07	False	True	-0.00	201.29	0.00	84.85	1.06	4.93	True	-0.00	0.84	0.02	0.11	-0.01
TCGA-BP-5175-01A-01R-1426-07	False	True	-0.01	109.81	0.00	61.76	0.90	3.40	True	-0.01	0.66	0.02	0.09	-0.01
TCGA-BP-4795-01A-02R-1420-07	False	True	-0.01	109.66	0.00	59.42	0.74	2.77	True	-0.01	1.41	0.04	0.18	-0.00
TCGA-B0-5075-01A-01R-1334-07	False	True	-0.01	322.50	0.00	83.44	1.52	8.79	True	-0.01	0.20	-0.02	0.05	-0.01
TCGA-BP-5000-01A-01R-1334-07	False	True	-0.01	216.35	0.00	94.09	0.63	7.68	True	-0.01	0.80	0.02	0.11	-0.01
TCGA-CJ-5678-01A-11R-1541-07	False	True	-0.01	611.28	0.00	252.72	1.83	20.73	True	-0.01	0.22	0.00	0.04	-0.01
TCGA-BP-4960-01A-01R-1334-07	False	True	-0.01	166.04	0.92	55.93	0.38	3.40	True	-0.01	0.85	0.03	0.11	-0.01
TCGA-MM-A84U-01A-11R-A37O-07	False	True	-0.01	135.10	0.00	70.22	0.55	2.12	True	-0.01	0.80	0.02	0.11	-0.01
TCGA-CJ-4891-01A-01R-1305-07	False	True	-0.01	95.31	0.00	57.91	1.10	2.12	True	-0.01	0.39	-0.00	0.08	-0.02
TCGA-BP-5178-01A-01R-1426-07	False	True	-0.01	248.45	0.00	77.21	0.48	2.64	True	-0.01	0.50	0.01	0.08	-0.02
TCGA-CJ-4868-01A-01R-1305-07	False	True	-0.01	215.29	0.00	94.10	2.03	11.51	True	-0.01	0.81	0.02	0.12	-0.02
TCGA-B0-4827-01A-02R-1420-07	False	True	-0.01	237.39	0.00	76.28	0.94	7.85	True	-0.01	0.45	0.01	0.11	-0.02
TCGA-BP-4787-01A-01R-1305-07	False	True	-0.02	214.41	0.18	72.18	1.07	3.71	True	-0.02	0.86	0.01	0.13	-0.02
TCGA-B0-4841-01A-01R-1277-07	False	True	-0.02	49.87	0.00	51.51	0.34	2.68	True	-0.02	0.87	0.04	0.10	-0.00
TCGA-CZ-5464-01A-01R-1503-07	False	True	-0.02	362.14	0.00	109.00	1.41	8.80	True	-0.02	0.58	0.01	0.08	-0.01
TCGA-A3-3370-01A-02R-1420-07	False	True	-0.02	325.70	0.00	118.20	3.35	16.32	True	-0.02	0.39	0.01	0.07	-0.03
TCGA-B8-A54D-01A-21R-A266-07	False	True	-0.02	343.88	0.00	127.78	1.69	30.37	True	-0.02	0.29	0.00	0.05	-0.02
TCGA-AK-3425-01A-02R-1277-07	False	True	-0.02	361.00	0.00	115.78	0.92	13.43	True	-0.02	0.51	0.01	0.08	-0.01
TCGA-B0-5710-01A-11R-1672-07	False	True	-0.02	157.32	0.00	85.21	1.71	3.02	True	-0.02	0.99	0.04	0.13	-0.02
TCGA-A3-3326-01A-01R-0864-07	False	True	-0.02	403.58	0.06	125.12	3.39	3.04	True	-0.02	0.25	0.00	0.05	-0.02
TCGA-BP-4777-01A-01R-1289-07	False	True	-0.02	423.86	0.00	127.21	2.48	26.22	True	-0.02	0.28	-0.01	0.05	-0.01
TCGA-A3-3347-01A-02R-1325-07	False	True	-0.02	304.48	0.00	69.05	1.63	4.86	True	-0.02	0.95	0.01	0.16	-0.02
TCGA-BP-4972-01A-01R-1334-07	False	True	-0.02	282.80	0.00	86.48	2.72	3.18	True	-0.02	0.59	-0.00	0.10	-0.01
TCGA-CJ-6028-01A-11R-1672-07	False	True	-0.02	279.61	0.00	100.42	4.76	22.33	True	-0.02	0.38	-0.00	0.08	-0.02
TCGA-B0-4703-01A-01R-1277-07	False	True	-0.02	162.16	0.00	73.32	1.58	8.70	True	-0.02	1.33	0.04	0.18	-0.02
TCGA-DV-5565-01A-01R-1541-07	False	True	-0.02	125.75	0.00	72.45	0.83	1.91	True	-0.02	1.03	0.05	0.12	-0.01
TCGA-BP-4162-01A-02R-1325-07	False	True	-0.02	346.52	0.18	114.30	3.64	17.63	True	-0.02	0.36	0.01	0.07	-0.03
TCGA-BP-4998-01A-01R-1334-07	False	True	-0.02	350.02	0.00	75.81	2.50	6.44	True	-0.02	0.77	0.02	0.11	-0.02
TCGA-CZ-4862-01A-01R-1305-07	False	True	-0.02	487.21	0.00	192.50	4.98	28.85	True	-0.02	0.31	-0.00	0.08	-0.03
TCGA-CJ-4908-01A-01R-1426-07	False	True	-0.03	152.12	0.00	64.75	1.63	4.87	True	-0.03	1.00	0.03	0.14	-0.02
TCGA-CJ-4894-01A-01R-1305-07	False	True	-0.03	367.94	0.00	154.42	2.35	26.15	True	-0.03	0.46	0.02	0.06	-0.01
TCGA-BP-5183-01A-01R-1426-07	False	True	-0.03	296.18	0.02	113.44	1.09	10.49	True	-0.03	0.49	0.01	0.07	-0.02
TCGA-BP-4776-01A-01R-1289-07	False	True	-0.03	115.37	1.00	73.19	1.11	3.21	True	-0.03	0.45	0.02	0.05	-0.01
TCGA-BP-4993-01A-02R-1420-07	False	True	-0.03	139.74	0.00	91.72	1.10	7.48	True	-0.03	0.87	0.03	0.12	-0.02
TCGA-BP-4169-01A-02R-1289-07	False	True	-0.03	248.34	0.88	85.06	2.29	5.07	True	-0.03	0.90	0.02	0.14	-0.03
TCGA-B0-5106-01A-01R-1420-07	False	True	-0.03	268.35	0.00	82.18	1.01	9.04	True	-0.03	0.76	0.02	0.11	-0.02
TCGA-B0-5702-01A-11R-1541-07	False	True	-0.03	178.71	1.00	52.05	0.43	1.04	True	-0.03	0.54	0.02	0.04	0.01
TCGA-B0-5700-01A-11R-1541-07	False	True	-0.03	177.26	0.99	102.13	0.89	1.73	True	-0.03	0.58	0.02	0.07	-0.01
TCGA-BP-5196-01A-01R-1426-07	False	True	-0.03	186.67	0.00	91.68	0.92	15.95	True	-0.03	1.02	0.04	0.13	-0.02
TCGA-6D-AA2E-01A-11R-A37O-07	False	True	-0.03	94.44	1.00	35.64	12.48	2.94	True	-0.03	0.71	-0.02	0.13	-0.01
TCGA-CZ-4856-01A-02R-1426-07	False	True	-0.03	315.97	0.00	104.20	1.41	6.40	True	-0.03	0.56	0.02	0.08	-0.02
TCGA-B0-4833-01A-01R-1305-07	False	True	-0.03	190.48	0.07	103.12	1.94	14.90	True	-0.03	0.60	0.02	0.08	-0.02
TCGA-CJ-6030-01A-11R-1672-07	False	True	-0.03	488.54	0.00	145.11	1.22	9.43	True	-0.03	0.36	-0.00	0.06	-0.01
TCGA-BP-4970-01A-01R-1334-07	False	True	-0.03	404.12	0.00	117.23	3.95	8.48	True	-0.03	0.66	0.01	0.11	-0.02
TCGA-A3-A6NN-01A-12R-A33J-07	False	True	-0.03	218.58	0.02	96.20	1.45	3.18	True	-0.03	0.86	0.03	0.10	-0.01
TCGA-CJ-4892-01A-01R-1305-07	False	True	-0.03	204.20	0.52	112.29	1.53	26.16	True	-0.03	0.60	0.02	0.08	-0.02
TCGA-BP-4354-01A-02R-1289-07	False	True	-0.04	400.67	0.00	97.25	3.13	3.74	True	-0.04	0.57	0.00	0.11	-0.03
TCGA-B0-5100-01A-01R-1420-07	False	True	-0.04	32.02	1.00	33.87	0.32	0.78	True	-0.04	1.30	0.05	0.15	0.00
TCGA-CZ-5466-01A-01R-1503-07	False	True	-0.04	312.00	0.00	105.22	1.29	8.88	True	-0.04	0.40	0.00	0.06	-0.01
TCGA-CJ-4899-01A-01R-1334-07	False	True	-0.04	150.67	0.00	73.45	2.23	3.17	True	-0.04	0.78	0.01	0.12	-0.01
TCGA-B0-5706-01A-11R-1541-07	False	True	-0.04	332.86	0.00	120.36	3.18	25.07	True	-0.04	0.09	-0.00	0.03	-0.04
TCGA-CZ-5454-01A-01R-1503-07	False	True	-0.04	379.58	0.00	110.98	1.87	3.37	True	-0.04	0.28	-0.01	0.05	-0.01
TCGA-EU-5904-01A-11R-1672-07	False	True	-0.04	137.89	0.69	77.45	2.11	2.78	True	-0.04	0.63	0.02	0.11	-0.04
TCGA-BP-5198-01A-01R-1426-07	False	True	-0.04	223.61	0.00	58.29	0.55	4.18	True	-0.04	0.78	0.02	0.11	-0.02
TCGA-CJ-5689-01A-11R-1541-07	False	True	-0.04	156.07	0.00	86.02	1.37	6.54	True	-0.04	0.85	0.01	0.13	-0.01
TCGA-CJ-4895-01A-01R-1305-07	False	True	-0.04	267.28	0.00	79.27	0.64	5.38	True	-0.04	0.74	0.01	0.12	-0.02
TCGA-BP-4782-01A-02R-1420-07	False	True	-0.04	229.85	0.00	77.25	1.12	6.33	True	-0.04	0.63	0.01	0.09	-0.02
TCGA-B0-5085-01A-01R-1334-07	False	True	-0.04	74.09	1.00	44.38	1.04	1.82	True	-0.04	0.62	0.02	0.08	-0.01
TCGA-CJ-4907-01A-01R-1426-07	False	True	-0.04	167.58	0.00	68.19	1.10	1.75	True	-0.04	1.18	0.03	0.15	-0.01
TCGA-B0-5095-01A-01R-1420-07	False	True	-0.04	94.92	0.00	56.50	0.62	5.83	True	-0.04	1.58	0.04	0.21	-0.01
TCGA-CJ-4640-01A-02R-1325-07	False	True	-0.04	744.91	0.00	198.25	2.10	16.75	True	-0.04	0.31	-0.00	0.06	-0.02
TCGA-BP-5173-01A-01R-1426-07	False	True	-0.04	334.86	0.00	149.41	1.89	15.01	True	-0.04	0.49	0.02	0.05	-0.00
TCGA-B0-4816-01A-01R-1503-07	False	True	-0.05	361.92	0.03	107.03	0.75	3.27	True	-0.05	0.59	0.01	0.09	-0.02
TCGA-BP-4165-01A-02R-1289-07	False	True	-0.05	141.03	0.00	87.65	1.20	5.86	True	-0.05	0.70	0.03	0.08	-0.01
TCGA-B0-4839-01A-01R-1305-07	False	True	-0.05	222.44	0.24	88.09	0.47	2.05	True	-0.05	0.71	0.03	0.08	-0.01
TCGA-BP-4963-01A-01R-1334-07	False	True	-0.05	253.58	0.19	83.30	0.82	4.16	True	-0.05	0.64	0.01	0.09	-0.01
TCGA-BP-4355-01A-01R-1289-07	False	True	-0.05	58.80	0.00	52.45	1.44	0.92	True	-0.05	1.07	0.04	0.13	-0.01
TCGA-B0-4838-01A-01R-1305-07	False	True	-0.05	370.03	0.05	119.08	4.34	48.63	True	-0.05	0.45	0.02	0.07	-0.03
TCGA-CJ-4642-01B-01R-1305-07	False	True	-0.05	65.83	0.00	52.43	1.41	3.65	True	-0.05	0.80	0.04	0.09	-0.01
TCGA-B0-4823-01A-02R-1420-07	False	True	-0.05	210.07	0.00	69.23	1.14	11.11	True	-0.05	0.60	0.01	0.09	-0.01
TCGA-CZ-4858-01A-01R-1305-07	False	True	-0.05	353.66	0.91	126.65	0.96	20.03	True	-0.05	0.87	0.04	0.11	-0.02
TCGA-BP-5185-01A-01R-1426-07	False	True	-0.05	74.96	1.00	39.26	0.78	3.85	True	-0.05	0.73	0.03	0.07	-0.00
TCGA-CJ-5677-01A-11R-1541-07	False	True	-0.05	263.02	0.00	78.06	0.47	1.56	True	-0.05	0.79	0.01	0.11	-0.01
TCGA-B0-5697-01A-11R-1541-07	False	True	-0.05	395.13	0.00	112.41	1.56	15.94	True	-0.05	0.32	-0.00	0.06	-0.02
TCGA-EU-5905-01A-11R-1672-07	False	True	-0.05	168.08	1.00	72.79	0.58	4.76	True	-0.05	1.02	0.04	0.12	-0.00
TCGA-B0-5077-01A-01R-1334-07	False	True	-0.05	177.68	0.95	59.59	0.92	4.39	True	-0.05	0.70	0.02	0.09	-0.01
TCGA-BP-4770-01A-01R-1503-07	False	True	-0.05	140.57	0.00	45.53	0.73	3.91	True	-0.05	1.66	0.03	0.22	-0.00
TCGA-B0-4844-01A-01R-1277-07	False	True	-0.05	120.59	1.00	48.71	0.79	4.91	True	-0.05	0.89	0.04	0.12	-0.03
TCGA-BP-4959-01A-01R-1334-07	False	True	-0.05	257.69	0.00	83.90	0.87	3.43	True	-0.05	0.47	-0.00	0.07	-0.01
TCGA-BP-4761-01A-01R-1289-07	False	True	-0.05	73.21	1.00	55.93	1.10	6.86	True	-0.05	0.66	0.03	0.08	-0.02
TCGA-CJ-4905-01A-02R-1426-07	False	True	-0.05	99.08	0.00	63.78	1.33	2.54	True	-0.05	1.23	0.04	0.15	-0.01
TCGA-B0-5121-01A-02R-1420-07	False	True	-0.05	91.56	0.00	57.85	1.08	3.48	True	-0.05	0.76	0.02	0.09	-0.01
TCGA-A3-3359-01A-01R-0864-07	False	True	-0.05	289.12	0.97	96.90	2.36	11.58	True	-0.05	0.53	0.00	0.09	-0.02
TCGA-BP-4981-01A-01R-1334-07	False	True	-0.05	161.18	0.12	89.77	0.51	3.03	True	-0.05	0.69	0.03	0.08	-0.02
TCGA-A3-3346-01A-01R-1766-07	False	True	-0.05	237.19	0.00	65.02	1.11	4.92	True	-0.05	0.56	0.02	0.08	-0.02
TCGA-B4-5834-01A-11R-1672-07	False	True	-0.06	123.67	0.00	85.72	1.51	1.69	True	-0.06	0.87	0.03	0.12	-0.02
TCGA-CJ-4635-01A-02R-1305-07	False	True	-0.06	270.01	0.00	74.90	1.17	19.03	True	-0.06	0.64	0.01	0.09	-0.01
TCGA-B0-4821-01A-01R-1503-07	False	True	-0.06	66.72	0.52	60.54	0.73	5.23	True	-0.06	0.74	0.04	0.08	-0.02
TCGA-A3-A8OX-01A-11R-A37O-07	False	True	-0.06	211.84	0.01	93.39	2.76	4.34	True	-0.06	0.89	0.01	0.13	-0.01
TCGA-CW-6097-01A-11R-1672-07	False	True	-0.06	311.58	0.00	92.98	1.82	9.39	True	-0.06	0.69	0.01	0.10	-0.02
TCGA-B2-5633-01A-01R-1541-07	False	True	-0.06	248.06	0.00	78.43	1.05	4.09	True	-0.06	0.80	0.01	0.12	-0.01
TCGA-A3-A8OW-01A-11R-A37O-07	False	True	-0.06	141.50	0.00	96.06	2.06	7.05	True	-0.06	0.65	0.02	0.08	-0.01
TCGA-A3-3349-01A-01R-1188-07	False	True	-0.06	100.70	0.00	55.48	0.63	3.60	True	-0.06	1.10	0.03	0.14	-0.01
TCGA-B0-4824-01A-01R-1277-07	False	True	-0.06	342.74	0.00	155.15	3.22	18.96	True	-0.06	0.32	0.00	0.06	-0.02
TCGA-CJ-6027-01A-11R-1672-07	False	True	-0.06	305.64	0.00	125.91	3.04	18.87	True	-0.06	0.43	0.01	0.07	-0.02
TCGA-CJ-4872-01A-01R-1305-07	False	True	-0.06	225.61	0.00	95.43	1.39	4.91	True	-0.06	0.88	0.03	0.11	-0.01
TCGA-BP-4337-01A-01R-1289-07	False	True	-0.06	72.13	1.00	36.51	1.97	1.98	True	-0.06	1.17	0.03	0.15	-0.01
TCGA-3Z-A93Z-01A-11R-A37O-07	False	True	-0.06	170.09	0.55	101.01	2.24	2.51	True	-0.06	0.78	0.03	0.09	-0.01
TCGA-CW-5591-11A-01R-1541-07	False	True	-0.06	156.77	0.05	43.32	0.51	2.41	True	-0.06	0.80	0.01	0.11	-0.01
TCGA-BP-4968-01A-01R-1334-07	False	True	-0.06	244.19	1.00	111.00	2.11	14.42	True	-0.06	0.61	0.02	0.07	-0.01
TCGA-BP-4983-01A-01R-1334-07	False	True	-0.06	327.36	0.00	102.88	75.70	30.36	True	-0.06	0.37	0.01	0.06	-0.02
TCGA-B2-A4SR-01A-11R-A266-07	False	True	-0.06	154.29	0.00	62.27	3.00	4.03	True	-0.06	0.80	0.02	0.11	-0.01
TCGA-B8-5549-01A-01R-1541-07	False	True	-0.06	240.94	0.04	76.21	1.57	10.94	True	-0.06	0.66	0.02	0.10	-0.02
TCGA-BP-5009-01A-01R-1334-07	False	True	-0.06	240.89	0.00	56.97	0.68	9.53	True	-0.06	0.82	0.03	0.10	-0.01
TCGA-B0-5698-01A-11R-1672-07	False	True	-0.06	338.72	0.01	93.99	1.58	4.88	True	-0.06	0.50	0.02	0.08	-0.03
TCGA-CZ-5455-01A-01R-1503-07	False	True	-0.06	520.90	0.00	139.08	5.28	23.71	True	-0.06	0.32	-0.00	0.07	-0.03
TCGA-CZ-4863-01A-01R-1503-07	False	True	-0.06	486.31	0.11	144.11	2.90	33.26	True	-0.06	0.37	0.00	0.07	-0.02
TCGA-AK-3429-01A-02R-1325-07	False	True	-0.06	556.00	0.00	185.36	2.46	26.80	True	-0.06	0.35	0.02	0.05	-0.02
TCGA-CW-5589-01A-01R-1541-07	False	True	-0.06	256.28	0.00	62.25	1.17	1.43	True	-0.06	0.65	0.02	0.08	-0.01
TCGA-B0-4707-01A-01R-1277-07	False	True	-0.06	29.63	0.01	27.20	0.21	7.67	True	-0.06	0.80	0.02	0.10	-0.01
TCGA-B0-4843-01A-01R-1277-07	False	True	-0.06	57.37	0.00	43.11	0.40	0.80	True	-0.06	1.20	0.04	0.15	-0.01
TCGA-CJ-4886-01A-01R-1305-07	False	True	-0.06	239.04	0.00	114.18	1.90	8.14	True	-0.06	0.80	0.02	0.11	-0.01
TCGA-CW-5588-01A-01R-1541-07	False	True	-0.06	261.47	1.00	48.20	0.59	2.53	True	-0.06	0.88	0.02	0.11	0.00
TCGA-B8-5553-01A-01R-1541-07	False	True	-0.07	308.76	0.00	115.81	1.48	9.53	True	-0.07	0.52	0.01	0.09	-0.03
TCGA-B0-4817-01A-01R-1277-07	False	True	-0.07	74.99	0.74	44.28	0.63	1.61	True	-0.07	0.57	0.01	0.11	-0.03
TCGA-B8-4143-01A-01R-1188-07	False	True	-0.07	242.42	0.66	101.44	2.12	23.16	True	-0.07	0.51	0.03	0.06	-0.02
TCGA-B2-5636-01A-02R-1541-07	False	True	-0.07	94.64	0.00	43.75	0.73	0.68	True	-0.07	1.08	0.04	0.13	-0.01
TCGA-G6-A8L6-01A-11R-A37O-07	False	True	-0.07	146.80	1.00	95.70	1.05	2.97	True	-0.07	0.67	0.04	0.06	-0.00
TCGA-A3-3383-01A-02R-1325-07	False	True	-0.07	314.05	1.00	140.95	0.91	3.96	True	-0.07	0.52	0.03	0.05	-0.01
TCGA-BP-4335-01A-01R-1289-07	False	True	-0.07	224.34	0.88	93.42	2.61	10.51	True	-0.07	0.54	0.02	0.08	-0.03
TCGA-DV-5575-01A-01R-1541-07	False	True	-0.07	273.22	0.08	103.76	2.68	7.45	True	-0.07	0.78	0.03	0.11	-0.03
TCGA-BP-5177-01A-01R-1426-07	False	True	-0.07	86.95	0.00	61.74	0.66	3.02	True	-0.07	1.21	0.04	0.14	-0.01
TCGA-BP-5189-01A-02R-1426-07	False	True	-0.07	350.15	0.00	99.49	1.03	2.24	True	-0.07	0.75	0.01	0.12	-0.02
TCGA-G6-A5PC-01A-11R-A33J-07	False	True	-0.07	93.60	0.00	88.03	0.32	10.59	True	-0.07	0.45	0.01	0.06	-0.01
TCGA-A3-3323-01A-02R-1325-07	False	True	-0.07	245.19	0.96	79.06	1.02	3.64	True	-0.07	0.81	0.02	0.11	-0.01
TCGA-CJ-5684-01A-11R-1541-07	False	True	-0.07	243.75	1.00	116.61	1.08	10.45	True	-0.07	0.65	0.02	0.07	-0.01
TCGA-AS-3777-01A-01R-0864-07	False	True	-0.07	37.42	1.00	20.54	0.61	0.51	True	-0.07	0.08	-0.01	0.03	-0.01
TCGA-CZ-5458-01A-01R-1503-07	False	True	-0.07	212.48	1.00	66.30	1.28	4.94	True	-0.07	0.79	0.02	0.10	-0.01
TCGA-B0-4691-01A-01R-1277-07	False	True	-0.07	122.08	0.78	70.47	0.81	11.90	True	-0.07	0.74	0.03	0.10	-0.02
TCGA-CZ-5456-01A-01R-1503-07	False	True	-0.07	245.32	0.00	54.93	0.69	4.30	True	-0.07	0.68	0.02	0.10	-0.02
TCGA-B8-A54E-01A-11R-A266-07	False	True	-0.07	83.04	0.00	30.05	2.08	1.07	True	-0.07	0.20	-0.02	0.05	-0.00
TCGA-DV-5568-01A-01R-1541-07	False	True	-0.07	175.54	0.88	51.69	2.27	11.89	True	-0.07	0.92	0.04	0.11	-0.01
TCGA-BP-5008-01A-01R-1334-07	False	True	-0.07	192.69	0.27	72.29	2.78	8.47	True	-0.07	0.69	0.02	0.11	-0.03
TCGA-BP-4353-01A-02R-1289-07	False	True	-0.07	267.49	0.00	84.95	1.57	6.55	True	-0.07	0.72	0.01	0.10	-0.01
TCGA-B0-5083-01A-02R-1420-07	False	True	-0.07	246.42	0.62	56.46	1.57	3.70	True	-0.07	0.38	-0.01	0.06	-0.01
TCGA-BP-4344-01A-01R-1289-07	False	True	-0.07	164.39	0.01	70.22	1.29	0.88	True	-0.07	0.93	0.03	0.13	-0.02
TCGA-CZ-5985-01A-11R-1672-07	False	True	-0.07	294.97	0.00	83.23	1.88	4.87	True	-0.07	0.36	-0.01	0.08	-0.02
TCGA-BP-4974-01A-01R-1334-07	False	True	-0.08	64.65	0.00	47.73	1.17	2.22	True	-0.08	1.11	0.04	0.13	-0.01
TCGA-BP-5195-01A-02R-1426-07	False	True	-0.08	204.84	0.00	74.12	0.74	2.47	True	-0.08	0.93	0.02	0.12	-0.01
TCGA-A3-3380-01A-01R-0864-07	False	True	-0.08	141.44	1.00	63.79	1.04	2.12	True	-0.08	0.79	0.02	0.09	-0.00
TCGA-BP-5007-01A-01R-1334-07	False	True	-0.08	170.80	0.01	72.96	1.55	6.23	True	-0.08	0.73	0.02	0.10	-0.02
TCGA-B0-5705-01A-11R-1541-07	False	True	-0.08	325.55	0.92	131.05	2.50	7.29	True	-0.08	0.41	0.01	0.06	-0.02
TCGA-CZ-5468-01A-01R-1503-07	False	True	-0.08	134.35	0.00	53.34	2.54	2.92	True	-0.08	0.75	0.02	0.11	-0.02
TCGA-CJ-4881-01A-01R-1305-07	False	True	-0.08	210.04	0.00	58.31	0.67	5.42	True	-0.08	0.67	0.02	0.11	-0.01
TCGA-B8-5550-01A-01R-1541-07	False	True	-0.08	229.88	0.00	83.50	1.62	3.67	True	-0.08	1.08	0.02	0.15	-0.01
TCGA-BP-4769-01A-01R-1289-07	False	True	-0.08	51.50	1.00	35.62	0.91	0.29	True	-0.08	1.30	0.04	0.17	-0.01
TCGA-CZ-4865-01A-02R-1503-07	False	True	-0.08	293.43	0.00	108.49	1.53	7.67	True	-0.08	0.71	0.01	0.11	-0.02
TCGA-CJ-4904-01A-02R-1426-07	False	True	-0.08	266.35	0.00	91.82	2.21	4.31	True	-0.08	0.72	0.02	0.10	-0.02
TCGA-B0-5402-11A-01R-1503-07	False	True	-0.08	117.83	0.00	51.31	1.97	1.73	True	-0.08	0.67	-0.01	0.11	-0.00
TCGA-B2-4101-01A-02R-1277-07	False	True	-0.08	222.37	0.00	90.70	2.70	7.25	True	-0.08	0.61	0.02	0.09	-0.02
TCGA-CJ-4893-01A-01R-1305-07	False	True	-0.08	336.79	0.00	108.48	2.66	16.23	True	-0.08	0.54	0.01	0.08	-0.02
TCGA-BP-4338-01A-01R-1289-07	False	True	-0.08	113.22	0.00	37.41	1.53	1.32	True	-0.08	0.50	0.01	0.08	-0.02
TCGA-BP-4331-01A-01R-1289-07	False	True	-0.08	229.86	0.05	73.20	1.47	3.51	True	-0.08	0.67	0.02	0.09	-0.01
TCGA-BP-4986-01A-01R-1334-07	False	True	-0.08	223.00	0.00	58.39	1.25	1.85	True	-0.08	1.00	0.03	0.14	-0.02
TCGA-A3-3372-01A-02R-1325-07	False	True	-0.08	208.88	0.00	62.51	1.87	4.13	True	-0.08	0.96	0.04	0.12	-0.02
TCGA-B0-4836-01A-01R-1305-07	False	True	-0.08	165.33	0.99	59.47	0.94	11.03	True	-0.08	1.01	0.03	0.14	-0.02
TCGA-CZ-5451-01A-01R-1503-07	False	True	-0.08	208.97	0.33	71.13	1.54	3.41	True	-0.08	0.53	0.01	0.08	-0.02
TCGA-CZ-5984-01A-11R-1672-07	False	True	-0.08	253.08	1.00	62.28	0.91	2.69	True	-0.08	0.76	0.03	0.10	-0.01
TCGA-BP-4327-01A-01R-1289-07	False	True	-0.08	64.92	1.00	41.20	2.25	2.70	True	-0.08	0.99	0.05	0.12	-0.02
TCGA-BP-4797-01A-01R-1305-07	False	True	-0.08	248.89	0.00	88.69	1.16	6.82	True	-0.08	0.61	0.00	0.10	-0.01
TCGA-BP-5001-01A-01R-1334-07	False	True	-0.08	85.92	1.00	64.01	0.80	6.90	True	-0.08	0.62	0.02	0.08	-0.01
TCGA-CZ-5462-01A-01R-1503-07	False	True	-0.08	220.92	0.94	83.47	2.27	1.28	True	-0.08	0.57	-0.01	0.11	-0.02
TCGA-AK-3445-01A-02R-1277-07	False	True	-0.08	256.97	0.00	87.11	0.77	5.22	True	-0.08	0.71	0.02	0.10	-0.02
TCGA-G6-A8L7-01A-11R-A37O-07	False	True	-0.08	16.54	1.00	22.04	0.64	3.40	True	-0.08	0.79	0.04	0.09	-0.01
TCGA-BP-5180-01A-01R-1426-07	False	True	-0.08	329.28	1.00	80.91	0.74	4.80	True	-0.08	0.52	0.02	0.07	-0.02
TCGA-AK-3434-01A-02R-1277-07	False	True	-0.08	190.70	0.27	92.45	1.61	4.49	True	-0.08	0.87	0.03	0.10	-0.01
TCGA-B0-4710-01A-01R-1503-07	False	True	-0.08	98.52	1.00	43.50	1.21	4.85	True	-0.08	0.77	0.03	0.09	-0.02
TCGA-CZ-5987-01A-11R-1672-07	False	True	-0.08	258.94	1.00	83.51	0.84	3.80	True	-0.08	0.81	0.03	0.11	-0.03
TCGA-B0-5691-01A-11R-1541-07	False	True	-0.09	175.35	0.17	57.92	1.70	3.16	True	-0.09	1.01	0.02	0.14	-0.01
TCGA-CZ-4864-11A-01R-1503-07	False	True	-0.09	52.77	1.00	23.69	0.73	0.42	True	-0.09	0.38	-0.02	0.06	0.01
TCGA-BP-4799-01A-01R-1305-07	False	True	-0.09	138.28	0.00	101.60	1.35	7.52	True	-0.09	0.58	0.01	0.10	-0.02
TCGA-B0-5120-01A-01R-1420-07	False	True	-0.09	172.84	1.00	57.85	1.41	1.42	True	-0.09	0.93	0.03	0.12	-0.01
TCGA-CJ-4875-01A-01R-1305-07	False	True	-0.09	126.63	0.01	81.74	0.71	23.61	True	-0.09	0.63	0.02	0.07	-0.00
TCGA-BP-4170-01A-02R-1289-07	False	True	-0.09	368.52	1.00	111.91	1.82	7.07	True	-0.09	0.61	0.02	0.09	-0.02
TCGA-CZ-5460-01A-01R-1503-07	False	True	-0.09	205.02	1.00	91.18	5.00	11.21	True	-0.09	0.59	0.03	0.07	-0.02
TCGA-BP-4351-01A-01R-1289-07	False	True	-0.09	95.13	1.00	45.46	0.92	2.81	True	-0.09	0.86	0.03	0.11	-0.02
TCGA-BP-4982-01A-01R-1334-07	False	True	-0.09	219.38	0.03	67.48	1.26	3.81	True	-0.09	0.86	0.01	0.13	-0.02
TCGA-A3-3331-01A-02R-1325-07	False	True	-0.09	236.15	1.00	86.27	1.84	4.35	True	-0.09	0.61	0.01	0.10	-0.03
TCGA-BP-5170-01A-01R-1426-07	False	True	-0.09	160.83	1.00	69.67	0.83	1.94	True	-0.09	0.82	0.03	0.09	-0.00
TCGA-BP-4334-01A-01R-1289-07	False	True	-0.09	21.98	1.00	26.28	1.20	0.09	True	-0.09	0.15	0.01	0.03	-0.02
TCGA-A3-3387-11A-01R-1541-07	False	True	-0.09	47.01	1.00	20.21	0.70	0.29	True	-0.09	0.26	-0.02	0.05	-0.00
TCGA-BP-4759-01A-01R-1289-07	False	True	-0.09	75.91	1.00	40.39	0.59	3.80	True	-0.09	0.71	0.03	0.08	-0.00
TCGA-CJ-5682-01A-11R-1541-07	False	True	-0.09	124.22	0.00	68.45	0.77	4.19	True	-0.09	1.08	0.03	0.14	-0.01
TCGA-A3-3358-01A-01R-1541-07	False	True	-0.09	371.87	0.99	81.45	1.84	10.61	True	-0.09	0.42	0.01	0.06	-0.01
TCGA-B0-4718-01A-01R-1277-07	False	True	-0.09	156.69	1.00	80.18	3.69	6.29	True	-0.09	0.90	0.05	0.10	-0.01
TCGA-CJ-4871-01A-01R-1305-07	False	True	-0.09	231.11	1.00	67.82	1.04	3.19	True	-0.09	1.03	0.04	0.12	-0.01
TCGA-CJ-4884-01A-01R-1305-07	False	True	-0.09	270.12	0.00	89.17	1.95	9.75	True	-0.09	0.46	0.01	0.07	-0.01
TCGA-BP-4160-01A-02R-1289-07	False	True	-0.09	523.99	0.39	151.58	1.86	40.01	True	-0.09	0.35	0.01	0.06	-0.02
TCGA-BP-4176-01A-02R-1289-07	False	True	-0.09	398.30	0.00	82.53	1.74	3.91	True	-0.09	0.46	-0.00	0.08	-0.02
TCGA-B0-4818-01A-01R-1503-07	False	True	-0.10	231.18	0.99	112.59	2.51	6.26	True	-0.10	0.43	0.02	0.07	-0.02
TCGA-B4-5835-01A-11R-1672-07	False	True	-0.10	187.32	0.00	72.99	0.87	2.05	True	-0.10	0.28	-0.01	0.06	-0.01
TCGA-B0-4690-01A-01R-1277-07	False	True	-0.10	410.28	0.41	103.90	2.17	10.93	True	-0.10	0.65	0.02	0.09	-0.02
TCGA-BP-4774-01A-01R-1289-07	False	True	-0.10	116.92	1.00	70.89	1.21	3.43	True	-0.10	0.84	0.03	0.11	-0.02
TCGA-B0-4837-01A-01R-1305-07	False	True	-0.10	153.99	0.01	60.46	0.45	1.61	True	-0.10	0.85	0.02	0.12	-0.01
TCGA-A3-A8OU-01A-11R-A37O-07	False	True	-0.10	204.34	1.00	74.91	1.85	2.74	True	-0.10	0.80	0.03	0.11	-0.02
TCGA-T7-A92I-01A-11R-A37O-07	False	True	-0.10	96.67	0.75	39.68	14.87	1.85	True	-0.10	0.80	-0.03	0.15	-0.01
TCGA-AS-3778-01A-01R-A32Z-07	False	True	-0.10	161.96	1.00	64.44	1.48	2.60	True	-0.10	0.90	0.03	0.11	-0.01
TCGA-DV-5569-01A-01R-1541-07	False	True	-0.10	222.25	0.88	79.59	2.47	4.85	True	-0.10	0.69	0.02	0.09	-0.02
TCGA-CJ-4874-01A-01R-1305-07	False	True	-0.10	393.71	0.00	126.45	1.74	17.97	True	-0.10	0.46	0.01	0.07	-0.02
TCGA-BP-5176-01A-01R-1426-07	False	True	-0.10	145.10	0.95	67.72	0.92	1.96	True	-0.10	0.68	0.02	0.09	-0.01
TCGA-B0-4700-11A-01R-1541-07	False	True	-0.10	34.24	0.17	24.80	1.13	0.30	True	-0.10	0.44	-0.01	0.07	-0.00
TCGA-B0-5694-01A-11R-1541-07	False	True	-0.10	136.89	1.00	59.67	0.36	0.78	True	-0.10	0.84	0.03	0.10	-0.01
TCGA-BP-4961-01A-01R-1334-07	False	True	-0.10	74.60	0.00	53.67	1.11	1.53	True	-0.10	1.06	0.03	0.13	-0.01
TCGA-B2-3924-01A-02R-A277-07	False	True	-0.10	641.61	1.00	186.41	4.92	21.73	True	-0.10	0.37	0.01	0.03	-0.02
TCGA-BP-4161-01A-02R-1325-07	False	True	-0.10	356.43	0.00	114.10	3.11	12.41	True	-0.10	0.42	0.00	0.07	-0.02
TCGA-BP-5190-01A-01R-1426-07	False	True	-0.10	111.37	1.00	54.37	0.81	1.84	True	-0.10	0.57	-0.00	0.09	-0.01
TCGA-CJ-4644-01A-02R-1325-07	False	True	-0.10	304.95	0.04	101.06	2.11	11.87	True	-0.10	0.57	0.01	0.08	-0.01
TCGA-B0-4849-01A-01R-1277-07	False	True	-0.10	185.32	0.81	69.64	1.60	3.14	True	-0.10	0.80	0.04	0.10	-0.03
TCGA-B8-4620-01A-02R-1325-07	False	True	-0.10	210.89	1.00	54.22	1.11	1.07	True	-0.10	0.83	0.03	0.12	-0.04
TCGA-A3-3387-01A-01R-1541-07	False	True	-0.10	344.00	0.10	79.46	1.03	1.98	True	-0.10	0.77	0.02	0.10	-0.02
TCGA-BP-4343-01A-02R-1289-07	False	True	-0.10	622.62	0.00	86.46	1.81	5.47	True	-0.10	0.60	0.01	0.08	-0.00
TCGA-A3-A6NI-01A-11R-A33J-07	False	True	-0.10	189.51	1.00	69.86	1.44	0.54	True	-0.10	0.62	0.02	0.08	-0.01
TCGA-BP-4349-01A-01R-1289-07	False	True	-0.10	86.08	0.02	54.17	1.02	1.89	True	-0.10	0.87	0.03	0.11	-0.01
TCGA-B8-4153-01B-11R-1672-07	False	True	-0.10	95.65	0.74	58.36	0.71	2.30	True	-0.10	0.77	0.04	0.09	-0.01
TCGA-BP-4342-01A-01R-1289-07	False	True	-0.10	122.42	1.00	53.33	0.72	1.73	True	-0.10	0.83	0.03	0.11	-0.02
TCGA-BP-4762-01A-02R-1289-07	False	True	-0.11	227.33	1.00	63.24	0.91	4.66	True	-0.11	0.98	0.02	0.12	0.00
TCGA-CW-5590-01A-01R-1541-07	False	True	-0.11	185.20	1.00	68.10	1.59	4.05	True	-0.11	0.84	0.04	0.09	-0.01
TCGA-CJ-4643-01A-02R-1325-07	False	True	-0.11	223.36	0.00	73.76	3.11	3.21	True	-0.11	0.82	0.02	0.12	-0.02
TCGA-CJ-5683-01A-11R-1541-07	False	True	-0.11	133.76	1.00	64.76	0.65	2.69	True	-0.11	0.69	0.02	0.09	-0.01
TCGA-CZ-4861-01A-01R-1305-07	False	True	-0.11	428.62	1.00	108.96	2.68	4.84	True	-0.11	0.30	0.00	0.06	-0.02
TCGA-B8-5158-01A-01R-1420-07	False	True	-0.11	216.62	0.12	62.63	1.08	7.19	True	-0.11	0.82	0.02	0.12	-0.02
TCGA-BP-5184-01A-01R-1426-07	False	True	-0.11	183.85	1.00	68.90	1.82	4.68	True	-0.11	0.83	0.02	0.10	-0.00
TCGA-B0-4712-01A-01R-1503-07	False	True	-0.11	220.70	0.05	59.28	1.17	4.92	True	-0.11	0.71	0.03	0.09	-0.02
TCGA-BP-4326-01A-01R-1289-07	False	True	-0.11	80.55	1.00	34.85	1.04	1.05	True	-0.11	0.92	0.03	0.13	-0.02
TCGA-B2-5636-11A-01R-1541-07	False	True	-0.11	65.08	0.74	25.34	0.92	0.67	True	-0.11	0.42	-0.01	0.07	0.00
TCGA-B0-5399-01A-01R-1503-07	False	True	-0.11	199.63	1.00	86.11	1.80	3.85	True	-0.11	0.68	0.03	0.08	-0.01
TCGA-B8-4620-11A-01R-1758-07	False	True	-0.11	193.99	0.06	67.60	1.81	2.38	True	-0.11	0.77	0.01	0.12	-0.02
TCGA-B2-4102-01A-02R-1325-07	False	True	-0.11	285.38	0.12	82.42	2.36	2.01	True	-0.11	0.53	0.00	0.09	-0.02
TCGA-CZ-5469-01A-01R-1503-07	False	True	-0.11	85.05	0.01	45.38	0.32	1.92	True	-0.11	0.60	0.03	0.06	-0.01
TCGA-B8-4621-01A-01R-1503-07	False	True	-0.11	146.06	0.00	53.34	0.78	2.03	True	-0.11	0.38	-0.01	0.08	-0.02
TCGA-B8-4622-01A-02R-1277-07	False	True	-0.11	238.34	0.50	86.16	1.00	2.41	True	-0.11	0.71	0.02	0.10	-0.01
TCGA-A3-A8CQ-01A-11R-A37O-07	False	True	-0.11	140.59	0.01	77.55	1.17	1.29	True	-0.11	1.05	0.03	0.13	-0.01
TCGA-CJ-5686-01A-11R-1672-07	False	True	-0.11	276.09	0.00	60.14	1.54	5.05	True	-0.11	0.48	-0.00	0.09	-0.02
TCGA-CJ-6033-01A-11R-1672-07	False	True	-0.11	118.05	0.00	66.50	0.58	3.02	True	-0.11	0.97	0.03	0.13	-0.02
TCGA-B8-A7U6-01A-12R-A37O-07	False	True	-0.11	144.15	1.00	54.04	0.83	1.43	True	-0.11	0.78	0.03	0.10	-0.03
TCGA-CW-5584-01A-01R-1541-07	False	True	-0.11	202.34	0.00	58.86	0.82	1.37	True	-0.11	0.92	0.02	0.12	-0.01
TCGA-BP-5168-01A-01R-1420-07	False	True	-0.11	162.70	0.96	75.03	0.81	3.59	True	-0.11	0.81	0.02	0.10	-0.01
TCGA-A3-3357-01A-02R-1420-07	False	True	-0.11	220.33	0.01	91.06	1.33	7.94	True	-0.11	0.29	-0.00	0.06	-0.02
TCGA-B0-4706-01A-01R-1503-07	False	True	-0.12	42.54	1.00	41.98	1.23	6.60	True	-0.12	1.09	0.05	0.12	-0.01
TCGA-BP-5181-01A-01R-1426-07	False	True	-0.12	159.81	0.97	83.52	1.44	2.36	True	-0.12	0.81	0.03	0.10	-0.01
TCGA-CJ-4903-01A-01R-1426-07	False	True	-0.12	245.84	1.00	95.55	1.90	7.57	True	-0.12	0.64	0.02	0.08	-0.01
TCGA-DV-A4VX-01A-11R-A266-07	False	True	-0.12	62.47	0.21	45.46	0.78	5.32	True	-0.12	0.51	0.00	0.08	-0.01
TCGA-CZ-5988-01A-11R-1672-07	False	True	-0.12	127.93	0.34	60.18	1.22	4.49	True	-0.12	1.16	0.05	0.14	-0.02
TCGA-B0-5712-11A-01R-1672-07	False	True	-0.12	79.08	1.00	42.70	1.42	1.11	True	-0.12	1.21	0.02	0.16	-0.01
TCGA-CZ-5457-01A-01R-1503-07	False	True	-0.12	328.20	1.00	90.93	2.31	5.39	True	-0.12	0.52	0.02	0.05	0.00
TCGA-CW-6090-01A-11R-1672-07	False	True	-0.12	273.63	0.65	72.01	1.57	5.91	True	-0.12	0.64	0.02	0.07	-0.00
TCGA-BP-4999-01A-01R-1334-07	False	True	-0.12	114.57	0.25	52.59	1.84	1.27	True	-0.12	1.00	0.03	0.14	-0.02
TCGA-CJ-5678-11A-01R-1541-07	False	True	-0.12	58.25	0.03	35.33	1.04	1.30	True	-0.12	0.43	-0.01	0.07	0.00
TCGA-BP-4969-01A-01R-1334-07	False	True	-0.12	69.35	1.00	43.94	0.99	0.80	True	-0.12	0.70	0.02	0.08	-0.00
TCGA-AK-3436-01A-02R-1325-07	False	True	-0.12	113.79	1.00	37.98	0.39	3.27	True	-0.12	0.73	0.03	0.07	0.00
TCGA-CJ-4912-01A-01R-1426-07	False	True	-0.12	59.25	1.00	34.15	0.40	1.80	True	-0.12	0.61	0.02	0.09	-0.01
TCGA-B0-4846-01A-01R-1277-07	False	True	-0.12	408.78	0.00	144.47	5.21	9.90	True	-0.12	0.42	0.01	0.09	-0.04
TCGA-B2-4098-01A-02R-1325-07	False	True	-0.12	143.50	0.00	51.07	4.34	1.27	True	-0.12	0.05	-0.03	0.04	-0.02
TCGA-BP-4807-01A-01R-1305-07	False	True	-0.12	221.19	0.00	56.95	1.43	1.03	True	-0.12	0.67	0.01	0.10	-0.01
TCGA-CJ-4638-01A-02R-1325-07	False	True	-0.12	39.98	0.57	46.74	0.61	3.57	True	-0.12	0.63	0.02	0.09	-0.02
TCGA-CJ-5679-01A-11R-1541-07	False	True	-0.12	37.19	0.02	38.46	0.22	1.46	True	-0.12	0.97	0.03	0.13	-0.02
TCGA-B0-4848-01A-01R-1277-07	False	True	-0.12	270.09	0.00	79.11	0.86	7.71	True	-0.12	0.71	0.01	0.11	-0.02
TCGA-B0-5402-01A-01R-1503-07	False	True	-0.12	205.01	1.00	75.06	2.22	1.44	True	-0.12	0.76	0.01	0.10	-0.00
TCGA-BP-4166-01A-02R-1289-07	False	True	-0.12	205.44	0.61	56.83	0.92	3.26	True	-0.12	0.92	0.03	0.11	-0.00
TCGA-CJ-4897-01A-03R-1426-07	False	True	-0.12	151.56	1.00	67.87	1.61	3.21	True	-0.12	0.78	0.02	0.09	-0.00
TCGA-A3-3358-11A-01R-1541-07	False	True	-0.12	58.45	1.00	17.37	0.50	0.58	True	-0.12	0.30	-0.01	0.05	0.00
TCGA-B8-A54F-01A-11R-A266-07	False	True	-0.12	206.08	1.00	60.12	1.85	1.62	True	-0.12	0.76	0.03	0.11	-0.03
TCGA-B4-5844-01A-11R-1672-07	False	True	-0.12	73.36	0.00	53.18	0.99	0.99	True	-0.12	1.06	0.04	0.13	-0.01
TCGA-B8-A54H-01A-11R-A33J-07	False	True	-0.12	154.22	0.28	70.01	1.06	12.00	True	-0.12	0.77	0.03	0.09	-0.01
TCGA-B0-4698-01A-01R-1503-07	False	True	-0.12	274.23	0.01	118.95	18.87	26.96	True	-0.12	0.62	0.04	0.06	-0.02
TCGA-B8-4619-11A-01R-1758-07	False	True	-0.12	83.56	1.00	32.02	0.99	2.05	True	-0.12	0.32	-0.01	0.05	0.00
TCGA-B0-5713-01A-11R-1672-07	False	True	-0.12	182.75	0.27	64.91	2.13	3.80	True	-0.12	0.72	0.03	0.09	-0.02
TCGA-A3-3343-01A-01R-0864-07	False	True	-0.13	325.07	0.18	91.73	1.66	2.07	True	-0.13	0.48	0.01	0.07	-0.02
TCGA-BP-4789-01A-01R-1305-07	False	True	-0.13	66.39	0.19	44.63	1.24	1.69	True	-0.13	1.13	0.04	0.13	-0.00
TCGA-BP-4973-01A-01R-1334-07	False	True	-0.13	224.11	1.00	72.05	2.27	7.24	True	-0.13	0.68	0.03	0.09	-0.02
TCGA-A3-3317-01A-02R-1325-07	False	True	-0.13	156.99	0.00	54.27	1.67	5.62	True	-0.13	0.99	0.03	0.13	-0.02
TCGA-EU-5906-01A-11R-1672-07	False	True	-0.13	205.73	0.74	70.12	1.67	2.19	True	-0.13	0.72	0.01	0.11	-0.02
TCGA-CZ-5459-01A-01R-1503-07	False	True	-0.13	223.30	1.00	82.31	1.10	6.40	True	-0.13	0.50	0.02	0.07	-0.02
TCGA-BP-4977-01A-01R-1334-07	False	True	-0.13	191.24	0.98	68.56	1.40	2.33	True	-0.13	0.58	0.01	0.09	-0.02
TCGA-CJ-4920-01A-01R-1426-07	False	True	-0.13	139.82	0.92	51.83	0.98	1.32	True	-0.13	0.96	0.04	0.12	-0.02
TCGA-B0-5701-11A-01R-1541-07	False	True	-0.13	60.12	1.00	27.78	0.91	0.61	True	-0.13	0.94	0.02	0.12	-0.00
TCGA-A3-3316-01A-01R-0864-07	False	True	-0.13	202.37	0.00	52.61	0.58	1.61	True	-0.13	1.02	0.02	0.14	-0.01
TCGA-B0-5107-01A-01R-1420-07	False	True	-0.13	185.01	1.00	79.22	0.75	15.68	True	-0.13	0.58	0.03	0.06	-0.01
TCGA-B0-4696-01A-01R-1277-07	False	True	-0.13	23.86	0.00	11.76	0.06	0.09	True	-0.13	1.75	0.04	0.22	-0.00
TCGA-BP-4341-01A-01R-1289-07	False	True	-0.13	56.63	0.90	51.17	1.66	0.51	True	-0.13	0.83	0.03	0.09	-0.00
TCGA-BP-4985-01A-01R-1334-07	False	True	-0.13	81.63	0.00	48.36	0.80	0.83	True	-0.13	0.62	0.02	0.09	-0.03
TCGA-A3-3319-01A-02R-1325-07	False	True	-0.13	173.86	1.00	35.97	0.54	3.10	True	-0.13	0.68	0.02	0.10	-0.03
TCGA-B0-5115-01A-01R-1420-07	False	True	-0.13	167.19	0.90	82.35	2.75	1.97	True	-0.13	0.86	0.03	0.11	-0.02
TCGA-B0-5696-01A-11R-1541-07	False	True	-0.13	170.20	1.00	63.42	4.09	2.93	True	-0.13	0.76	0.03	0.09	-0.01
TCGA-A3-3324-01A-02R-1325-07	False	True	-0.13	192.35	0.34	59.18	2.77	7.43	True	-0.13	0.77	0.04	0.09	-0.02
TCGA-CW-5581-01A-02R-1541-07	False	True	-0.13	135.55	1.00	56.10	1.75	2.97	True	-0.13	0.69	0.01	0.10	-0.01
TCGA-BP-5202-01A-02R-1426-07	False	True	-0.13	194.40	1.00	60.38	1.52	1.53	True	-0.13	0.63	0.02	0.08	-0.01
TCGA-BP-5174-01A-01R-1426-07	False	True	-0.13	92.34	0.00	55.83	0.63	3.18	True	-0.13	0.58	0.01	0.09	-0.02
TCGA-B0-5119-01A-02R-1420-07	False	True	-0.13	138.53	1.00	71.33	2.12	8.80	True	-0.13	0.74	0.02	0.10	-0.01
TCGA-B0-4713-01A-01R-1277-07	False	True	-0.14	93.39	1.00	54.32	0.48	4.48	True	-0.14	0.55	0.01	0.08	-0.01
TCGA-B0-4811-01A-01R-1503-07	False	True	-0.14	70.29	1.00	39.73	0.67	1.42	True	-0.14	0.77	0.04	0.07	-0.00
TCGA-CZ-4853-01A-01R-1426-07	False	True	-0.14	189.63	1.00	49.39	2.51	0.92	True	-0.14	0.63	0.02	0.08	-0.01
TCGA-B0-5097-01A-01R-1420-07	False	True	-0.14	189.68	0.00	53.79	1.35	3.27	True	-0.14	0.84	0.02	0.13	-0.02
TCGA-BP-4352-01A-01R-1289-07	False	True	-0.14	13.49	0.00	13.28	2.44	0.34	True	-0.14	0.84	0.05	0.09	-0.02
TCGA-BP-4991-01A-01R-1334-07	False	True	-0.14	129.49	0.00	50.54	0.99	1.18	True	-0.14	0.94	0.03	0.13	-0.02
TCGA-B2-4099-01A-02R-1188-07	False	True	-0.14	564.06	1.00	90.09	1.60	2.42	True	-0.14	0.46	0.02	0.04	-0.00
TCGA-BP-5192-01A-01R-1426-07	False	True	-0.14	62.69	1.00	48.42	1.16	1.44	True	-0.14	0.82	0.03	0.10	-0.01
TCGA-B0-5113-01A-01R-1420-07	False	True	-0.14	216.32	1.00	86.13	2.98	5.66	True	-0.14	0.74	0.03	0.10	-0.02
TCGA-CW-5581-11A-01R-1541-07	False	True	-0.14	35.00	1.00	18.50	0.92	0.38	True	-0.14	0.39	-0.01	0.06	-0.00
TCGA-CZ-5470-01A-01R-1503-07	False	True	-0.14	352.20	0.04	104.10	2.79	10.82	True	-0.14	0.37	0.01	0.06	-0.01
TCGA-BP-4967-01A-01R-1334-07	False	True	-0.14	128.47	1.00	44.45	0.62	2.17	True	-0.14	0.82	0.02	0.11	-0.01
TCGA-B0-5694-11A-01R-1541-07	False	True	-0.14	77.58	0.57	41.26	1.54	0.93	True	-0.14	0.68	-0.00	0.11	-0.01
TCGA-CZ-5451-11A-01R-1503-07	False	True	-0.14	40.77	1.00	18.80	1.14	0.16	True	-0.14	0.39	-0.01	0.06	0.00
TCGA-A3-3325-01A-01R-0864-07	False	True	-0.14	236.67	1.00	69.24	1.08	1.39	True	-0.14	0.82	0.03	0.09	-0.00
TCGA-B0-5094-01A-01R-1420-07	False	True	-0.14	86.24	1.00	43.77	0.60	3.09	True	-0.14	0.79	0.02	0.11	-0.01
TCGA-BP-4347-01A-01R-1289-07	False	True	-0.14	143.26	0.16	66.37	2.49	3.05	True	-0.14	0.80	0.03	0.10	-0.02
TCGA-BP-4340-01A-01R-1289-07	False	True	-0.14	166.94	1.00	49.41	1.14	1.10	True	-0.14	0.37	0.01	0.06	-0.01
TCGA-BP-4987-01A-01R-1334-07	False	True	-0.14	157.53	0.99	77.96	1.61	6.65	True	-0.14	0.79	0.03	0.09	-0.01
TCGA-B0-5703-01A-11R-1541-07	False	True	-0.14	64.19	1.00	57.62	0.56	5.39	True	-0.14	0.89	0.04	0.11	-0.01
TCGA-CJ-4870-01A-01R-1305-07	False	True	-0.14	93.25	1.00	63.80	1.79	0.43	True	-0.14	0.80	0.04	0.08	-0.00
TCGA-BP-5186-01A-01R-1426-07	False	True	-0.14	134.48	1.00	65.90	1.83	4.49	True	-0.14	0.83	0.02	0.11	-0.02
TCGA-AK-3461-01A-02R-1277-07	False	True	-0.14	126.51	0.94	59.51	2.13	2.67	True	-0.14	0.89	0.03	0.12	-0.03
TCGA-B0-4699-01A-01R-1277-07	False	True	-0.14	160.10	0.00	56.08	12.41	19.85	True	-0.14	0.70	0.02	0.10	-0.02
TCGA-B0-5711-01A-11R-1672-07	False	True	-0.14	179.74	0.00	78.85	2.12	4.04	True	-0.14	0.83	0.03	0.10	-0.01
TCGA-B0-4701-01A-01R-1277-07	False	True	-0.14	197.00	1.00	84.51	2.63	6.52	True	-0.14	0.61	0.03	0.08	-0.03
TCGA-BP-4159-01A-02R-1289-07	False	True	-0.14	139.93	1.00	56.44	0.41	1.31	True	-0.14	0.90	0.03	0.10	0.00
TCGA-CZ-5467-01A-01R-1503-07	False	True	-0.14	147.81	1.00	58.31	0.84	1.47	True	-0.14	0.87	0.04	0.11	-0.02
TCGA-A3-3365-01A-01R-0864-07	False	True	-0.14	195.80	0.10	63.10	1.45	2.94	True	-0.14	0.95	0.03	0.12	-0.01
TCGA-B8-5165-01A-01R-1420-07	False	True	-0.14	123.87	0.99	53.23	1.78	2.25	True	-0.14	0.90	0.02	0.11	-0.00
TCGA-CW-5585-01A-01R-1541-07	False	True	-0.15	77.75	1.00	58.29	1.13	0.47	True	-0.15	0.89	0.02	0.11	-0.01
TCGA-BP-4803-01A-01R-1305-07	False	True	-0.15	154.69	1.00	45.58	0.44	2.50	True	-0.15	0.93	0.03	0.12	-0.01
TCGA-B0-5812-01A-11R-1672-07	False	True	-0.15	166.80	0.01	74.24	1.42	3.30	True	-0.15	0.95	0.03	0.12	-0.01
TCGA-BP-5194-01A-02R-1426-07	False	True	-0.15	139.27	0.88	57.31	1.68	2.55	True	-0.15	0.78	0.02	0.10	-0.01
TCGA-B0-5699-11A-01R-1541-07	False	True	-0.15	44.52	1.00	22.68	1.30	0.15	True	-0.15	0.46	-0.00	0.07	-0.00
TCGA-B0-5110-01A-01R-1420-07	False	True	-0.15	155.51	0.63	72.26	2.02	2.69	True	-0.15	0.99	0.03	0.13	-0.02
TCGA-BP-5187-01A-01R-1426-07	False	True	-0.15	117.54	1.00	53.37	1.18	5.93	True	-0.15	0.85	0.03	0.13	-0.03
TCGA-B0-5102-01A-01R-1420-07	False	True	-0.15	139.00	1.00	63.39	2.73	4.29	True	-0.15	0.77	0.03	0.09	-0.01
TCGA-AK-3431-01A-02R-1277-07	False	True	-0.15	128.83	1.00	58.72	0.39	2.26	True	-0.15	1.24	0.04	0.15	-0.00
TCGA-A3-3352-01A-01R-0864-07	False	True	-0.15	193.14	1.00	67.11	2.03	1.54	True	-0.15	0.65	0.03	0.07	-0.01
TCGA-B2-5639-01A-01R-1541-07	False	True	-0.15	240.77	0.07	101.66	1.50	1.95	True	-0.15	0.48	0.01	0.07	-0.02
TCGA-DV-A4VZ-01A-11R-A266-07	False	True	-0.15	53.50	1.00	35.78	2.33	0.27	True	-0.15	0.81	0.05	0.08	-0.01
TCGA-B0-5695-01A-11R-1541-07	False	True	-0.15	104.47	1.00	65.26	1.48	2.93	True	-0.15	0.89	0.04	0.10	-0.01
TCGA-AK-3460-01A-02R-1277-07	False	True	-0.15	211.19	1.00	63.06	1.42	3.58	True	-0.15	0.66	0.02	0.09	-0.01
TCGA-B4-5836-01A-11R-1672-07	False	True	-0.15	177.32	0.00	80.04	1.89	3.23	True	-0.15	0.82	0.02	0.12	-0.02
TCGA-A3-A8OV-01A-11R-A37O-07	False	True	-0.15	210.81	1.00	92.76	1.34	1.04	True	-0.15	0.50	0.02	0.06	-0.02
TCGA-CJ-4639-01A-02R-1325-07	False	True	-0.15	275.68	0.19	107.07	2.81	15.85	True	-0.15	0.56	0.02	0.07	-0.02
TCGA-CZ-5982-11A-01R-1672-07	False	True	-0.15	21.12	1.00	15.01	0.73	0.07	True	-0.15	0.29	-0.01	0.05	0.00
TCGA-CZ-4857-01A-01R-1305-07	False	True	-0.15	162.71	1.00	53.74	0.85	3.09	True	-0.15	0.73	0.02	0.10	-0.02
TCGA-BP-4163-01A-02R-1325-07	False	True	-0.15	144.08	1.00	53.79	0.79	2.73	True	-0.15	0.71	0.01	0.10	-0.01
TCGA-CZ-4854-01A-01R-1305-07	False	True	-0.15	101.01	0.93	43.95	1.02	3.16	True	-0.15	0.87	0.03	0.10	-0.01
TCGA-BP-5006-01A-01R-1334-07	False	True	-0.15	172.28	1.00	56.81	1.03	0.98	True	-0.15	0.77	0.03	0.09	-0.01
TCGA-B0-5707-01A-11R-1541-07	False	True	-0.15	98.89	0.00	37.14	1.00	1.12	True	-0.15	0.38	-0.00	0.07	-0.02
TCGA-B0-4693-01A-01R-1277-07	False	True	-0.15	165.60	1.00	73.03	2.87	10.87	True	-0.15	0.51	0.02	0.07	-0.03
TCGA-B0-5701-01A-11R-1541-07	False	True	-0.15	182.44	0.02	65.30	0.87	4.05	True	-0.15	0.66	0.01	0.10	-0.02
TCGA-B8-4622-11A-01R-1758-07	False	True	-0.15	158.42	0.10	56.41	0.82	2.72	True	-0.15	0.45	-0.01	0.07	0.01
TCGA-CJ-6033-11A-01R-1858-07	False	True	-0.15	48.07	1.00	30.69	0.80	1.07	True	-0.15	0.37	0.01	0.04	-0.00
TCGA-CW-5585-11A-01R-1541-07	False	True	-0.16	48.52	1.00	30.34	0.86	0.32	True	-0.16	0.45	-0.01	0.07	-0.00
TCGA-CZ-5454-11A-01R-1503-07	False	True	-0.16	70.90	1.00	31.22	1.33	0.25	True	-0.16	0.35	0.02	0.04	-0.01
TCGA-BP-4766-01A-01R-1289-07	False	True	-0.16	121.33	0.00	32.80	0.79	0.49	True	-0.16	0.72	0.01	0.10	-0.01
TCGA-CJ-6030-11A-01R-1672-07	False	True	-0.16	71.69	1.00	37.60	1.05	1.49	True	-0.16	0.37	-0.01	0.06	0.00
TCGA-CW-6090-11A-01R-1672-07	False	True	-0.16	27.73	1.00	14.93	0.79	0.21	True	-0.16	0.36	-0.01	0.06	0.01
TCGA-CJ-5677-11A-01R-1541-07	False	True	-0.16	40.14	1.00	23.92	1.51	0.41	True	-0.16	0.41	-0.01	0.07	-0.01
TCGA-BP-4781-01A-01R-1305-07	False	True	-0.16	171.06	0.97	61.24	0.92	1.41	True	-0.16	0.82	0.02	0.10	-0.01
TCGA-A3-3307-01A-01R-0864-07	False	True	-0.16	255.52	1.00	88.18	2.34	8.03	True	-0.16	0.60	0.02	0.08	-0.02
TCGA-B0-4813-01A-01R-1277-07	False	True	-0.16	76.63	1.00	39.18	0.65	0.94	True	-0.16	0.95	0.05	0.09	-0.01
TCGA-BP-4784-01A-01R-1305-07	False	True	-0.16	65.45	1.00	46.14	0.42	0.83	True	-0.16	1.15	0.05	0.12	-0.00
TCGA-DV-5566-01A-01R-1541-07	False	True	-0.16	151.25	1.00	65.07	1.10	2.09	True	-0.16	0.72	0.03	0.09	-0.02
TCGA-B4-5378-01A-01R-1503-07	False	True	-0.17	71.95	1.00	49.01	1.16	1.43	True	-0.17	1.13	0.05	0.13	-0.02
TCGA-B0-5699-01A-11R-1541-07	False	True	-0.17	200.01	0.98	63.91	1.27	1.72	True	-0.17	0.50	0.02	0.07	-0.02
TCGA-CW-5587-11A-01R-1541-07	False	True	-0.17	92.29	1.00	30.65	0.67	0.49	True	-0.17	0.33	-0.01	0.06	-0.01
TCGA-BP-4329-01A-02R-1289-07	False	True	-0.17	259.17	1.00	73.45	1.24	2.37	True	-0.17	0.71	0.03	0.08	-0.00
TCGA-B0-4828-01A-01R-1277-07	False	True	-0.17	81.27	1.00	49.74	1.19	3.52	True	-0.17	0.78	0.04	0.09	-0.01
TCGA-A3-3373-01A-02R-1420-07	False	True	-0.17	224.16	0.00	80.11	1.48	1.63	True	-0.17	0.61	0.00	0.10	-0.02
TCGA-BP-4775-01A-01R-1289-07	False	True	-0.17	144.77	1.00	52.77	2.54	2.30	True	-0.17	0.70	0.02	0.10	-0.03
TCGA-BP-4332-01A-01R-1289-07	False	True	-0.17	88.59	1.00	49.13	0.94	2.53	True	-0.17	0.95	0.03	0.11	-0.00
TCGA-B0-4814-01A-01R-1277-07	False	True	-0.17	126.48	1.00	57.87	2.84	2.40	True	-0.17	0.83	0.03	0.10	-0.00
TCGA-CZ-5467-11A-01R-1503-07	False	True	-0.17	69.87	1.00	25.85	2.15	0.31	True	-0.17	0.44	0.02	0.05	-0.01
TCGA-BP-4964-01A-01R-1334-07	False	True	-0.17	179.35	1.00	68.50	1.97	4.86	True	-0.17	0.76	0.03	0.09	-0.01
TCGA-AK-3451-01A-02R-1188-07	False	True	-0.17	242.46	1.00	70.90	0.43	9.84	True	-0.17	0.45	0.01	0.05	0.00
TCGA-CW-5583-01A-02R-1541-07	False	True	-0.17	77.08	1.00	54.31	1.27	2.13	True	-0.17	0.96	0.03	0.12	-0.01
TCGA-CZ-5984-11A-01R-1672-07	False	True	-0.17	48.68	0.65	27.05	1.00	0.30	True	-0.17	0.51	-0.01	0.08	-0.00
TCGA-CJ-4876-01A-01R-1305-07	False	True	-0.17	120.14	0.03	96.33	1.72	15.37	True	-0.17	0.76	0.04	0.09	-0.02
TCGA-DV-5576-01A-01R-1541-07	False	True	-0.17	50.57	1.00	40.78	0.65	0.18	True	-0.17	1.05	0.04	0.12	-0.01
TCGA-BP-4768-01A-01R-1289-07	False	True	-0.17	82.61	1.00	37.12	0.81	3.34	True	-0.17	0.64	0.02	0.08	-0.01
TCGA-B0-5696-11A-01R-1541-07	False	True	-0.17	45.24	1.00	20.87	0.69	0.55	True	-0.17	0.43	-0.00	0.06	0.00
TCGA-MW-A4EC-01A-11R-A266-07	False	True	-0.17	143.11	1.00	61.15	1.96	2.05	True	-0.17	0.73	0.03	0.08	-0.01
TCGA-CJ-5680-01A-11R-1541-07	False	True	-0.17	108.96	1.00	49.23	0.84	0.90	True	-0.17	0.72	0.02	0.10	-0.01
TCGA-BP-4177-01A-02R-1420-07	False	True	-0.18	60.12	1.00	35.41	0.70	0.76	True	-0.18	1.20	0.05	0.12	0.00
TCGA-CZ-5466-11A-01R-1503-07	False	True	-0.18	89.20	1.00	38.37	1.33	1.37	True	-0.18	0.49	-0.01	0.08	-0.00
TCGA-CJ-5676-11A-01R-1541-07	False	True	-0.18	82.86	0.52	31.55	1.04	0.96	True	-0.18	0.56	-0.01	0.09	-0.00
TCGA-EU-5907-01A-11R-1672-07	False	True	-0.18	98.18	1.00	49.58	3.11	0.72	True	-0.18	0.82	0.04	0.11	-0.02
TCGA-CZ-5985-11A-01R-1672-07	False	True	-0.18	31.96	1.00	18.92	1.07	0.11	True	-0.18	0.42	-0.01	0.06	-0.00
TCGA-CW-6088-01A-11R-1672-07	False	True	-0.18	107.79	0.00	53.80	1.41	1.25	True	-0.18	0.94	0.03	0.12	-0.01
TCGA-BP-4976-01A-01R-1334-07	False	True	-0.18	118.12	1.00	47.93	0.65	0.41	True	-0.18	0.73	0.02	0.08	-0.00
TCGA-B0-5709-11A-01R-1541-07	False	True	-0.18	58.29	1.00	30.97	0.95	0.49	True	-0.18	0.44	-0.01	0.07	-0.00
TCGA-B0-5116-01A-02R-1420-07	False	True	-0.18	51.23	1.00	36.51	0.29	1.66	True	-0.18	0.87	0.04	0.09	-0.01
TCGA-AK-3455-01A-01R-0864-07	False	True	-0.18	358.85	1.00	145.07	1.49	46.13	True	-0.18	0.31	0.01	0.05	-0.02
TCGA-A3-3363-01A-01R-0864-07	False	True	-0.18	216.65	1.00	55.17	1.49	1.34	True	-0.18	0.30	-0.01	0.06	-0.01
TCGA-BP-4760-01A-02R-1420-07	False	True	-0.18	65.22	1.00	31.02	1.90	0.43	True	-0.18	1.22	0.04	0.14	-0.00
TCGA-B0-4845-01A-01R-1277-07	False	True	-0.18	66.57	1.00	42.49	1.06	0.60	True	-0.18	0.95	0.04	0.10	-0.00
TCGA-BP-4174-01A-02R-1289-07	False	True	-0.18	328.25	1.00	97.02	4.43	5.83	True	-0.18	0.46	0.01	0.06	-0.01
TCGA-BP-4965-01A-01R-1334-07	False	True	-0.18	165.19	0.00	71.42	1.99	2.49	True	-0.18	0.80	0.02	0.11	-0.01
TCGA-A3-3382-01A-02R-1325-07	False	True	-0.18	173.65	0.98	42.12	1.13	5.65	True	-0.18	0.78	0.02	0.10	-0.01
TCGA-B2-5633-01B-04R-A277-07	False	True	-0.18	149.50	0.00	37.07	2.58	2.95	True	-0.18	0.53	-0.00	0.08	-0.01
TCGA-A3-3329-01A-01R-0864-07	False	True	-0.18	352.64	1.00	74.77	1.66	4.66	True	-0.18	0.67	0.03	0.08	-0.02
TCGA-CJ-4634-01A-02R-1325-07	False	True	-0.18	126.59	0.00	41.31	1.25	1.73	True	-0.18	1.02	0.02	0.13	-0.01
TCGA-G6-A8L8-01A-21R-A37O-07	False	True	-0.18	48.30	1.00	55.88	1.56	0.49	True	-0.18	0.91	0.05	0.10	-0.01
TCGA-B0-5697-11A-01R-1541-07	False	True	-0.18	25.19	1.00	18.72	0.81	0.18	True	-0.18	0.35	0.00	0.05	-0.01
TCGA-B4-5377-01A-01R-1503-07	False	True	-0.18	226.06	1.00	77.92	2.27	7.30	True	-0.18	0.66	0.02	0.09	-0.02
TCGA-MM-A564-01A-11R-A266-07	False	True	-0.18	61.19	1.00	53.87	0.53	1.02	True	-0.18	0.90	0.05	0.07	0.01
TCGA-A3-3311-01A-02R-1325-07	False	True	-0.18	231.67	0.98	79.30	1.54	5.44	True	-0.18	0.67	0.01	0.10	-0.02
TCGA-BP-4158-01A-02R-1289-07	False	True	-0.19	127.18	1.00	67.25	0.92	2.18	True	-0.19	0.88	0.03	0.10	-0.01
TCGA-B0-5693-01A-11R-1541-07	False	True	-0.19	93.30	1.00	42.90	1.71	0.73	True	-0.19	0.91	0.04	0.11	-0.02
TCGA-A3-3322-01A-02R-1325-07	False	True	-0.19	136.69	1.00	51.80	1.47	0.82	True	-0.19	0.86	0.03	0.10	-0.01
TCGA-BP-4756-01A-01R-1289-07	False	True	-0.19	89.05	0.00	32.74	5.23	4.03	True	-0.19	0.36	-0.01	0.07	-0.01
TCGA-B0-5691-11A-01R-1541-07	False	True	-0.19	110.15	1.00	32.89	1.13	1.13	True	-0.19	0.62	-0.00	0.09	-0.00
TCGA-CZ-4860-01A-01R-1305-07	False	True	-0.19	130.10	0.64	53.53	0.59	1.79	True	-0.19	0.50	0.02	0.06	-0.01
TCGA-B0-5109-01A-02R-1420-07	False	True	-0.19	102.44	1.00	56.25	1.82	15.71	True	-0.19	0.53	0.04	0.05	-0.01
TCGA-CW-5580-11A-02R-1672-07	False	True	-0.19	52.09	1.00	24.11	1.46	0.50	True	-0.19	0.46	0.02	0.05	-0.01
TCGA-A3-3362-01A-02R-1325-07	False	True	-0.19	117.41	1.00	56.54	1.46	3.24	True	-0.19	0.84	0.02	0.11	-0.01
TCGA-B8-5159-01A-01R-1420-07	False	True	-0.19	169.17	1.00	79.49	1.86	11.25	True	-0.19	0.59	0.01	0.08	-0.01
TCGA-DV-5567-01A-01R-1541-07	False	True	-0.19	40.90	1.00	27.80	0.58	0.41	True	-0.19	1.16	0.05	0.12	-0.01
TCGA-BP-4325-01A-02R-1289-07	False	True	-0.19	287.11	1.00	98.96	3.19	15.90	True	-0.19	0.42	0.01	0.07	-0.03
TCGA-CW-6093-01A-11R-1672-07	False	True	-0.19	73.15	0.00	44.56	1.01	0.70	True	-0.19	0.93	0.03	0.11	-0.01
TCGA-BP-4975-01A-01R-1334-07	False	True	-0.19	160.75	1.00	46.55	0.98	1.06	True	-0.19	0.76	0.02	0.09	-0.00
TCGA-B0-4945-01A-01R-1420-07	False	True	-0.19	102.66	0.00	68.32	2.07	2.77	True	-0.19	0.82	0.03	0.11	-0.02
TCGA-CZ-5461-01A-01R-1503-07	False	True	-0.20	274.98	1.00	79.24	1.14	2.44	True	-0.20	0.78	0.03	0.10	-0.01
TCGA-CZ-5468-11A-01R-1503-07	False	True	-0.20	104.99	1.00	39.55	1.29	0.46	True	-0.20	0.53	0.02	0.05	-0.00
TCGA-A3-3367-01A-02R-1420-07	False	True	-0.20	218.20	1.00	66.98	2.55	1.82	True	-0.20	0.61	0.02	0.07	-0.01
TCGA-CJ-5681-11A-01R-1541-07	False	True	-0.20	28.81	1.00	25.37	1.09	1.52	True	-0.20	0.49	0.00	0.07	-0.00
TCGA-BP-4995-01A-01R-1334-07	False	True	-0.20	134.17	1.00	46.87	2.15	4.04	True	-0.20	0.56	0.01	0.08	-0.02
TCGA-AK-3456-01A-02R-1325-07	False	True	-0.20	150.73	0.00	29.74	4.78	0.74	True	-0.20	0.42	-0.02	0.08	-0.01
TCGA-BP-5004-01A-01R-1334-07	False	True	-0.20	161.76	1.00	57.75	0.86	3.69	True	-0.20	0.82	0.02	0.11	-0.01
TCGA-DV-A4W0-01A-11R-A266-07	False	True	-0.20	105.43	0.98	53.69	0.90	1.50	True	-0.20	0.77	0.03	0.11	-0.03
TCGA-CJ-6032-01A-11R-1672-07	False	True	-0.21	140.73	0.47	71.57	1.38	6.01	True	-0.21	0.69	0.02	0.10	-0.03
TCGA-CZ-5456-11A-02R-1503-07	False	True	-0.21	27.90	1.00	16.22	1.10	0.14	True	-0.21	0.66	0.03	0.07	-0.01
TCGA-DV-A4W0-05A-11R-A266-07	False	True	-0.21	38.39	1.00	35.54	1.36	0.33	True	-0.21	1.03	0.06	0.09	-0.01
TCGA-CW-5580-01A-01R-1672-07	False	True	-0.21	148.02	1.00	50.31	1.27	0.66	True	-0.21	0.78	0.02	0.10	-0.01
TCGA-B8-4154-01A-01R-1188-07	False	True	-0.21	370.79	1.00	87.85	1.32	6.19	True	-0.21	0.53	0.02	0.05	0.00
TCGA-B0-5690-11A-01R-1541-07	False	True	-0.21	32.34	1.00	21.34	0.74	0.20	True	-0.21	0.43	0.00	0.06	-0.00
TCGA-BP-4994-01A-01R-1334-07	False	True	-0.21	96.42	1.00	35.11	1.93	2.70	True	-0.21	0.53	0.01	0.08	-0.02
TCGA-A3-3308-01A-02R-1325-07	False	True	-0.21	135.90	0.01	54.08	2.83	1.86	True	-0.21	1.15	0.03	0.15	-0.01
TCGA-AK-3440-01A-02R-1277-07	False	True	-0.21	32.83	1.00	19.57	4.40	0.19	True	-0.21	0.08	-0.01	0.04	-0.03
TCGA-A3-3335-01A-01R-0864-07	False	True	-0.21	199.05	1.00	43.50	7.39	1.46	True	-0.21	0.64	0.02	0.09	-0.03
TCGA-B0-5705-11A-01R-1541-07	False	True	-0.21	46.75	1.00	23.06	1.24	0.42	True	-0.21	0.55	0.01	0.08	-0.02
TCGA-B0-5117-01A-01R-1420-07	False	True	-0.22	18.87	1.00	13.17	1.71	0.14	True	-0.22	0.32	0.00	0.05	-0.02
TCGA-A3-3320-01A-02R-1325-07	False	True	-0.22	158.18	1.00	65.49	2.05	3.11	True	-0.22	0.69	0.02	0.10	-0.02
TCGA-CJ-5679-11A-01R-1541-07	False	True	-0.22	74.88	0.10	41.54	1.56	1.11	True	-0.22	0.54	-0.00	0.09	-0.01
TCGA-B2-3924-01B-03R-A277-07	False	True	-0.22	214.27	0.95	72.56	6.58	10.37	True	-0.22	0.27	0.00	0.05	-0.03
TCGA-CW-6087-11A-01R-1672-07	False	True	-0.22	46.33	1.00	19.21	0.90	0.18	True	-0.22	0.28	0.01	0.03	-0.00
TCGA-CZ-5458-11A-01R-1503-07	False	True	-0.22	35.45	1.00	18.13	1.61	0.14	True	-0.22	0.58	0.02	0.06	-0.00
TCGA-B8-A54K-01A-11R-A33J-07	False	True	-0.22	26.86	1.00	27.82	0.93	0.51	True	-0.22	1.14	0.06	0.11	-0.00
TCGA-B0-5084-01A-01R-1334-07	False	True	-0.22	72.06	0.00	29.65	0.39	2.43	True	-0.22	0.69	0.03	0.06	0.01
TCGA-CZ-5986-01A-11R-1672-07	False	True	-0.22	212.98	1.00	75.97	4.26	0.95	True	-0.22	0.69	0.03	0.09	-0.02
TCGA-CW-5584-11A-01R-1541-07	False	True	-0.22	117.31	0.02	39.70	1.11	1.72	True	-0.22	0.55	-0.00	0.09	-0.01
TCGA-CZ-5463-11A-01R-1503-07	False	True	-0.22	78.62	1.00	35.87	1.05	0.41	True	-0.22	0.43	0.02	0.04	-0.00
TCGA-AK-3458-01A-01R-1503-07	False	True	-0.23	216.66	1.00	48.33	0.74	5.59	True	-0.23	0.71	0.04	0.05	0.01
TCGA-CJ-4878-01A-01R-1305-07	False	True	-0.23	91.81	1.00	49.72	2.02	0.36	True	-0.23	0.85	0.04	0.11	-0.03
TCGA-B0-4688-01A-01R-1277-07	False	True	-0.23	82.10	0.00	25.54	8.64	0.72	True	-0.23	1.59	0.06	0.19	-0.01
TCGA-B4-5838-01A-11R-1672-07	False	True	-0.23	103.49	1.00	27.64	3.59	3.17	True	-0.23	0.91	0.01	0.12	-0.00
TCGA-CZ-5988-11A-01R-1672-07	False	True	-0.23	24.69	1.00	18.55	1.15	0.19	True	-0.23	0.45	-0.01	0.07	-0.00
TCGA-CW-5589-11A-01R-1541-07	False	True	-0.23	53.11	1.00	21.56	0.82	0.31	True	-0.23	0.50	-0.00	0.07	-0.00
TCGA-AK-3447-01A-01R-1766-07	False	True	-0.23	50.12	1.00	13.19	0.68	0.32	True	-0.23	0.24	0.01	0.02	-0.00
TCGA-B0-5096-01A-01R-1420-07	False	True	-0.23	197.32	0.00	53.09	0.39	2.58	True	-0.23	0.61	0.01	0.09	-0.02
TCGA-B0-5706-11A-01R-1541-07	False	True	-0.23	47.40	1.00	22.64	1.20	0.45	True	-0.23	0.52	0.03	0.04	0.00
TCGA-CZ-5453-01A-01R-1503-07	False	True	-0.23	71.63	1.00	48.71	1.89	0.25	True	-0.23	0.87	0.04	0.10	-0.02
TCGA-CZ-4866-01A-01R-1503-07	False	True	-0.23	177.78	1.00	53.62	1.96	1.51	True	-0.23	0.65	0.00	0.10	-0.01
TCGA-CZ-5465-01A-01R-1503-07	False	True	-0.24	125.22	1.00	53.03	4.53	0.96	True	-0.24	0.80	0.04	0.08	-0.01
TCGA-CW-5591-01A-01R-1541-07	False	True	-0.24	56.13	0.00	27.76	0.80	0.75	True	-0.24	0.55	-0.01	0.09	-0.01
TCGA-B0-5104-01A-01R-1420-07	False	True	-0.24	129.13	1.00	59.78	1.33	1.50	True	-0.24	0.75	0.02	0.12	-0.03
TCGA-B0-5098-01A-01R-1420-07	False	True	-0.24	20.54	0.00	23.12	0.25	1.00	True	-0.24	0.78	0.05	0.06	0.00
TCGA-AK-3428-01A-02R-1277-07	False	True	-0.24	212.19	1.00	62.83	2.34	2.27	True	-0.24	0.69	0.03	0.07	-0.01
TCGA-CJ-5680-11A-01R-1541-07	False	True	-0.24	79.32	0.13	43.55	1.58	0.84	True	-0.24	0.79	0.01	0.12	-0.02
TCGA-B0-5099-01A-01R-1420-07	False	True	-0.24	40.58	1.00	37.68	1.13	0.57	True	-0.24	0.98	0.05	0.12	-0.02
TCGA-CZ-5452-11A-01R-1503-07	False	True	-0.24	40.05	1.00	18.68	1.31	0.28	True	-0.24	0.59	0.02	0.06	-0.00
TCGA-CZ-5986-11A-01R-1672-07	False	True	-0.24	44.96	1.00	25.68	1.04	0.26	True	-0.24	0.48	0.01	0.06	-0.00
TCGA-BP-4765-01A-01R-1289-07	False	True	-0.24	104.69	1.00	43.00	1.05	0.41	True	-0.24	1.00	0.04	0.12	-0.02
TCGA-CJ-5689-11A-01R-1541-07	False	True	-0.24	81.66	1.00	45.07	1.27	1.26	True	-0.24	0.66	0.02	0.08	-0.01
TCGA-BP-4763-01A-01R-1289-07	False	True	-0.25	128.50	1.00	59.70	1.28	2.31	True	-0.25	0.80	0.01	0.12	-0.01
TCGA-CZ-5457-11A-01R-1503-07	False	True	-0.25	71.78	1.00	29.47	1.31	0.25	True	-0.25	0.53	0.01	0.06	-0.00
TCGA-CJ-4885-01A-01R-1305-07	False	True	-0.25	138.93	1.00	55.48	1.38	2.77	True	-0.25	0.77	0.03	0.09	-0.01
TCGA-CZ-5987-11A-01R-1672-07	False	True	-0.25	139.50	0.00	48.42	1.13	1.67	True	-0.25	0.72	-0.01	0.12	-0.01
TCGA-B8-4151-01A-01R-1188-07	False	True	-0.25	201.81	1.00	76.09	1.43	1.27	True	-0.25	0.58	0.03	0.06	-0.01
TCGA-B0-5712-01A-11R-1672-07	False	True	-0.26	113.88	1.00	64.44	1.80	4.53	True	-0.26	0.61	0.02	0.08	-0.02
TCGA-CZ-5989-11A-01R-1672-07	False	True	-0.26	71.66	1.00	29.45	1.29	0.47	True	-0.26	1.05	0.03	0.12	0.00
TCGA-AK-3450-01A-02R-1277-07	False	True	-0.26	120.01	0.00	57.07	1.20	2.50	True	-0.26	0.65	0.01	0.10	-0.01
TCGA-B2-5635-01A-01R-A277-07	False	True	-0.26	397.35	1.00	131.16	2.40	8.32	True	-0.26	0.45	0.01	0.06	-0.02
TCGA-AK-3465-01A-02R-1325-07	False	True	-0.26	45.35	1.00	12.11	1.52	0.17	True	-0.26	0.32	0.01	0.04	-0.02
TCGA-CZ-4865-11A-01R-1503-07	False	True	-0.28	79.45	1.00	30.79	1.57	0.38	True	-0.28	0.91	0.03	0.11	-0.00
TCGA-B0-4852-01A-01R-1503-07	False	True	-0.28	159.45	1.00	53.46	1.44	3.25	True	-0.28	0.80	0.03	0.10	-0.02
TCGA-CJ-5681-01A-11R-1541-07	False	True	-0.28	90.31	0.00	32.36	1.16	0.39	True	-0.28	0.68	-0.01	0.10	0.00
TCGA-A3-3328-01A-01R-0864-07	False	True	-0.28	12.45	1.00	19.86	1.68	0.07	True	-0.28	0.22	0.00	0.03	-0.01
TCGA-CZ-5463-01A-01R-1503-07	False	True	-0.29	272.76	1.00	104.19	2.39	4.96	True	-0.29	0.53	0.02	0.06	-0.02
TCGA-AK-3427-01A-01R-0864-07	False	True	-0.29	32.37	1.00	16.46	0.79	0.15	True	-0.29	0.48	0.03	0.03	0.01
TCGA-B8-5549-11A-01R-1541-07	False	True	-0.29	38.96	1.00	17.53	1.33	0.10	True	-0.29	0.74	0.03	0.08	-0.01
TCGA-CZ-4863-11A-01R-1503-07	False	True	-0.29	52.78	1.00	24.75	1.65	0.11	True	-0.29	0.80	0.02	0.08	0.01
TCGA-B8-5546-01A-01R-1541-07	False	True	-0.29	82.42	1.00	29.48	1.27	1.49	True	-0.29	0.70	0.00	0.10	-0.00
TCGA-B0-5703-11A-01R-1541-07	False	True	-0.29	66.91	1.00	36.86	0.76	0.59	True	-0.29	0.61	0.02	0.06	-0.00
TCGA-CZ-5982-01A-11R-1672-07	False	True	-0.29	81.47	0.97	43.53	1.44	1.41	True	-0.29	1.07	0.05	0.13	-0.02
TCGA-AK-3433-01A-02R-1277-07	False	True	-0.29	49.46	1.00	16.46	1.58	0.26	True	-0.29	0.28	0.01	0.04	-0.01
TCGA-B4-5843-01A-11R-1672-07	False	True	-0.29	104.19	0.21	39.49	1.66	0.85	True	-0.29	1.00	0.03	0.13	-0.01
TCGA-B2-3923-01A-02R-1325-07	False	True	-0.30	64.12	1.00	15.88	3.67	0.32	True	-0.30	0.32	-0.00	0.05	-0.01
TCGA-CZ-5469-11A-01R-1503-07	False	True	-0.30	44.36	1.00	26.43	2.01	0.32	True	-0.30	0.67	0.03	0.06	-0.00
TCGA-B2-5633-01A-01R-A277-07	False	True	-0.30	338.54	1.00	101.85	1.08	3.22	True	-0.30	0.58	0.02	0.06	-0.00
TCGA-B0-5711-11A-01R-1672-07	False	True	-0.30	50.23	1.00	24.11	0.96	0.45	True	-0.30	0.55	0.01	0.06	-0.00
TCGA-AK-3443-01A-02R-1325-07	False	True	-0.31	30.55	1.00	30.50	4.02	0.07	True	-0.31	0.17	0.00	0.03	-0.02
TCGA-B2-5641-11A-01R-1541-07	False	True	-0.31	36.19	1.00	17.90	1.09	0.11	True	-0.31	0.64	0.02	0.07	0.00
TCGA-BP-4164-01A-02R-1325-07	False	True	-0.31	136.74	1.00	48.55	2.39	2.95	True	-0.31	0.78	0.04	0.09	-0.02
TCGA-CZ-5461-11A-01R-1503-07	False	True	-0.31	69.25	1.00	23.58	1.34	0.32	True	-0.31	0.60	0.01	0.07	-0.01
TCGA-B2-5635-01B-04R-A277-07	False	True	-0.31	189.94	0.99	51.47	3.04	9.55	True	-0.31	0.26	-0.01	0.06	-0.02
TCGA-CZ-4859-01A-02R-1426-07	False	True	-0.31	110.98	1.00	63.47	1.02	1.56	True	-0.31	0.71	0.03	0.08	-0.01
TCGA-CZ-5470-11A-01R-1503-07	False	True	-0.32	76.28	1.00	29.68	1.23	0.82	True	-0.32	0.82	0.03	0.08	0.01
TCGA-A3-3385-01A-02R-1420-07	False	True	-0.32	100.90	1.00	39.27	1.60	0.47	True	-0.32	0.68	0.02	0.07	-0.00
TCGA-B0-4712-11A-02R-1503-07	False	True	-0.32	73.48	1.00	24.77	1.31	0.24	True	-0.32	0.47	0.02	0.05	-0.01
TCGA-CZ-5462-11A-01R-1503-07	False	True	-0.32	104.86	1.00	39.23	1.39	0.36	True	-0.32	0.49	0.02	0.04	0.00
TCGA-CJ-5672-11A-01R-1541-07	False	True	-0.32	38.60	1.00	17.01	0.97	0.25	True	-0.32	0.68	0.02	0.08	-0.01
TCGA-CZ-5455-11A-01R-1503-07	False	True	-0.32	45.92	1.00	17.62	1.60	0.10	True	-0.32	0.76	0.02	0.09	-0.00
TCGA-CZ-5453-11A-01R-1503-07	False	True	-0.33	67.84	1.00	36.01	1.55	0.60	True	-0.33	0.75	0.02	0.09	-0.00
TCGA-B8-4619-01A-02R-1325-07	False	True	-0.34	31.32	1.00	25.44	1.41	0.49	True	-0.34	0.57	0.01	0.07	-0.01
TCGA-A3-3306-01A-01R-0864-07	False	True	-0.34	196.64	1.00	40.98	1.25	1.74	True	-0.34	0.72	0.03	0.07	-0.00
TCGA-B0-4834-01A-01R-1305-07	False	True	-0.36	11.21	1.00	17.28	3.78	0.29	True	-0.36	0.37	0.01	0.06	-0.02
TCGA-CW-6088-11A-01R-1672-07	False	True	-0.37	36.27	1.00	19.74	1.16	0.14	True	-0.37	0.62	0.02	0.06	-0.00
TCGA-CZ-5465-11A-01R-1503-07	False	True	-0.42	42.78	1.00	22.19	1.67	0.17	True	-0.42	0.70	0.02	0.07	-0.00
TCGA-B8-5552-11A-01R-1672-07	False	True	-0.46	96.54	0.99	30.31	3.07	0.69	True	-0.46	0.79	-0.00	0.13	-0.02
TCGA-B2-3923-01A-02R-A277-07	False	True	-0.47	77.80	1.00	17.06	4.21	0.17	True	-0.47	0.44	0.01	0.04	-0.00
TCGA-A3-3313-01A-02R-1325-07	False	True	-0.50	57.96	1.00	19.09	8.28	0.30	True	-0.50	0.84	0.01	0.11	0.00
TCGA-CZ-5989-01A-11R-1672-07	False	True	-0.62	193.59	0.96	49.81	4.49	11.36	True	-0.62	0.63	0.01	0.10	-0.02
TCGA-B8-4146-01B-11R-1672-07	False	True	-0.63	254.75	1.00	65.97	7.00	6.32	True	-0.63	0.39	0.00	0.08	-0.04
TCGA-B4-5832-01A-11R-1672-07	False	True	-0.64	122.76	1.00	30.28	0.96	2.43	True	-0.64	0.86	0.01	0.14	-0.02
