# Supplementary material for: Identification of pyroptosis-related subtypes and comprehensive analysis of characteristics of the tumor microenvironment infiltration in clear cell renal cell carcinoma
Source: Sci Rep. 2023 Sep 25;13:16055. doi: 10.1038/s41598-023-43023-y (PMC10519968; doi:10.1038/s41598-023-43023-y)
Supplement: Supplementary file 1 — Supplementary Information 1. [file 41598_2023_43023_MOESM1_ESM.zip › geneMatrix-E-MTAB-1980.xls]

geneNames	ccRCC-1	ccRCC-2	ccRCC-3	ccRCC-4	ccRCC-5	ccRCC-6	ccRCC-7	ccRCC-8	ccRCC-9	ccRCC-10	ccRCC-11	ccRCC-12	ccRCC-13	ccRCC-14	ccRCC-15	ccRCC-16	ccRCC-17	ccRCC-18	ccRCC-19	ccRCC-20	ccRCC-21	ccRCC-22	ccRCC-23	ccRCC-24	ccRCC-25	ccRCC-26	ccRCC-27	ccRCC-28	ccRCC-29	ccRCC-30	ccRCC-31	ccRCC-32	ccRCC-34	ccRCC-35	ccRCC-36	ccRCC-37	ccRCC-38	ccRCC-39	ccRCC-40	ccRCC-41	ccRCC-42	ccRCC-43	ccRCC-44	ccRCC-45	ccRCC-46	ccRCC-48	ccRCC-49	ccRCC-50	ccRCC-51
ATP6V0D2	2.658112711	2.623459409	2.538238434	2.61500386	2.512343268	2.617571493	3.588075744	2.644005848	2.493253401	2.491285803	3.577506118	2.532327715	2.53966081	4.294432416	2.846174048	2.466018941	2.429167937	2.729207257	2.879620676	2.541597642	2.547016673	2.589737458	2.439681607	2.554583842	2.904967438	2.737351354	2.700720991	2.494067003	2.590848809	2.579932144	5.385967836	2.450909737	5.340239461	2.604133224	2.479133268	8.489803656	4.098637766	2.796010682	3.186854166	2.58091885	5.293378467	2.915900453	2.669266703	2.607192759	3.074079861	2.879885272	3.334577026	2.956018939	2.64752683
BRAF	7.739170442	8.095335338	8.241715363	7.018512584	7.658827762	7.194430021	7.167807915	7.539758629	7.447795003	8.092668794	6.851701408	7.414177357	7.534074646	7.458485439	7.153117295	7.065707041	7.319217068	6.706471719	7.390149396	7.489826516	7.969182087	7.995713434	7.093398537	7.095684126	7.536853943	6.659375407	6.564247473	7.057692966	6.976383062	6.747532054	7.084107727	7.572801634	7.27027479	7.443344584	8.011926233	8.125083922	6.896479516	7.829241819	7.37100177	7.169735692	6.849994391	8.590545665	7.094467445	7.801871375	8.011209088	7.322802931	8.228182938	7.621918181	7.353446859
HEBP1	12.54023688	13.29366633	12.31525434	12.06005426	12.4077079	11.91079101	12.00356951	11.98387097	12.08307798	11.50635671	12.72302052	12.54895919	12.43547749	12.63300895	12.13227504	12.62720152	11.52968289	12.06768123	12.2035281	12.06768123	12.79941051	12.16093909	12.37336526	12.39914877	12.05481176	12.81151904	12.37491217	11.6932842	12.15490135	12.017666	12.25956094	12.20236032	12.71122014	12.18281961	12.23044617	12.61046713	12.9623695	12.86193027	12.72530721	12.80234109	12.84437487	11.22004074	12.92410594	11.76788959	12.65683368	12.37491217	12.44143879	13.62062559	12.00074539
RPAP3	6.658013156	7.022113861	7.104945043	6.875216748	6.744539804	7.029692543	6.801729991	6.817647321	6.799857413	7.801408726	6.938968121	6.944486541	7.41493846	6.935486288	7.134024282	7.136489551	6.924434713	6.872729815	7.317150722	7.358857728	7.669659524	7.301423461	6.619414267	7.140274804	6.876462971	7.986510542	7.132694108	7.016770325	7.153358436	7.622138043	7.263638044	7.320235553	7.352609123	7.060221476	6.657169237	6.758952559	6.886030657	7.098813616	6.748582138	8.971883821	7.065707041	7.047470038	7.347656918	7.209839972	7.38149669	7.077922163	7.057025813	7.207002384	7.282072135
C7orf34	4.376654504	4.40501441	4.364044141	3.944734973	3.695458942	3.608050671	4.205873633	4.132639845	6.253733493	5.110623041	4.468785879	3.562949892	4.557999847	4.544839728	3.515176265	3.629253696	3.491522805	3.75784863	4.626283558	4.566530263	4.686512745	4.181723888	5.160284018	4.88632047	4.462487147	5.034172197	4.455071186	3.059136265	5.143448974	4.547103417	5.196797874	4.410384482	4.190082625	4.576000697	5.789948172	2.709060268	3.597326203	4.071147686	3.600221911	4.143362535	3.76037604	4.635447592	3.797227376	4.248204211	3.990712628	4.368822936	5.163389489	4.284714474	4.389785702
AGTRAP	8.598156145	9.519828752	9.368295594	8.791541225	9.951283283	9.449828624	9.605607431	9.104777423	8.396623808	8.743041483	9.360097389	9.321233989	9.516190563	9.790395596	9.045062537	9.143733729	9.5072218	9.245858875	8.930248266	10.00076033	8.577602282	9.157801007	9.352337912	9.016991917	9.827552557	10.04212161	9.423826226	8.882702746	9.8374022	9.319410158	9.34269263	9.256922252	9.574920636	9.435979823	9.051356357	9.035610119	9.014499432	9.681366121	9.426055942	9.6636469	9.309028317	8.883625921	8.972291159	9.787904063	10.52613717	9.499590426	9.001514741	9.530734463	9.968814037
TRIM56	11.27454884	10.33443609	11.19181659	11.04524668	10.78547192	11.06922146	10.78125118	11.1531943	11.45884808	11.07890131	10.99130624	10.91902914	10.45848444	11.90039373	10.56314763	11.06883693	11.06955236	11.08858803	10.72214088	10.94617761	11.51920831	11.13089823	10.91809769	10.68770544	11.27038802	10.34611209	11.17689805	10.88092303	10.99225416	10.48941952	11.71355774	11.01302961	11.54292032	10.90310567	11.18386008	10.44756537	11.32014239	10.72436261	11.19373216	10.29042476	11.18730945	11.08665098	11.13213601	10.78448677	10.1950876	11.22873919	11.02786192	10.92179248	10.82343463
DIDO1	9.158941147	8.106637465	8.492917813	9.056822978	8.695967309	8.76885446	8.751215072	8.690083102	7.992046449	8.901684112	8.888484547	8.709720624	8.540682727	7.937721341	9.097579344	9.678314179	9.373388324	8.911877379	8.987738294	9.415106877	8.88754151	9.100543773	9.078458141	8.752782303	8.486772315	8.477563927	9.354437829	9.252934169	9.035386865	9.274144082	9.155638825	8.55677295	9.210603849	8.994856164	8.493400346	9.046199481	9.284722746	8.733194677	9.131630881	9.573444531	9.03447029	8.988680129	8.422799225	8.809592239	7.74905838	8.773132165	8.965098673	7.549425054	9.078240503
CMC2	11.0537925	11.98537971	11.27080473	10.69724534	10.64496832	10.59541649	10.91578871	10.02983605	9.983902211	10.88893708	10.56113286	10.43061281	11.28639222	11.0145742	10.76524968	10.75521738	11.08205679	10.71083116	11.09900999	10.94645112	11.2729962	10.7055317	9.86831836	10.96510449	10.7974349	10.83432578	10.36650862	10.36172543	11.06563961	11.45665372	11.07311728	10.63214193	10.76590068	10.73106949	10.86227881	11.29574286	10.62902579	10.95270267	9.899767218	11.57379256	10.93000651	10.84271709	10.76524968	10.86870986	10.55782727	10.6120104	11.01681247	10.03942687	11.0847276
HCFC2	9.454459474	9.109737598	8.764437185	8.754767908	8.34401906	8.886713982	8.303754935	9.198342383	8.089581033	7.700264416	8.669787033	8.560574331	8.396096229	9.45080271	8.303983679	9.425590417	8.770690197	8.662793952	8.600183329	8.855224138	9.160092804	8.633519228	8.121203126	8.818487709	8.806514505	8.830879806	8.867146355	9.155450605	8.517749307	9.403714089	8.514090599	9.104362996	9.343540684	9.190321504	8.158156999	8.775700324	9.158941147	8.791092974	8.646264625	8.050364069	8.958702338	9.348250675	9.179160179	8.539846563	8.569009337	8.599735231	8.624001874	9.273906415	8.640395686
LETM1	6.624454543	8.545996327	7.667857706	7.457988559	7.874065301	7.341062645	8.310424606	7.588706336	7.67228024	7.600135717	7.551709202	7.870626948	8.487483957	7.643174473	8.444719953	8.183669294	7.908959914	8.108973117	7.329618509	8.443550291	7.010387457	7.566177164	7.705656134	6.998399716	7.836769242	7.415618806	8.388122721	8.394961419	8.044107355	7.680631942	8.25882275	6.95854864	7.592288614	8.437854389	8.631423593	9.028664214	7.595006074	8.199885925	7.920442863	8.867753268	8.167439694	8.825320417	7.579943101	7.894853445	7.041045085	7.96009136	8.381016557	6.959341336	8.031419993
ZNF311	3.563629196	2.900889693	8.009825611	2.681600824	2.923653968	2.788456324	2.5697705	2.685905542	2.548009386	3.661188528	3.058156172	3.502189829	2.542187718	3.909928157	2.986416972	2.763754542	3.802216562	4.748158793	3.786490472	3.447743415	4.293213926	3.423975882	2.495881113	2.60710937	2.591357827	3.927874692	3.328594857	2.577697809	4.095577658	4.317226461	2.821901552	2.489801486	3.261977954	2.634139459	2.589385136	2.787148172	4.090866154	2.907556409	4.218385929	5.160611849	2.705177632	3.004303421	2.677397908	2.785385803	2.673639576	3.897218727	3.35477546	3.207332672	4.170189042
UFC1	11.40435211	10.85925224	11.53749175	11.1089067	11.22453122	11.73696255	11.54608763	11.23522424	10.79774474	11.12602112	11.55106618	11.27917009	11.29861214	11.11149919	12.05890428	11.39376052	11.32243062	11.35149058	11.93260636	11.51920831	11.12455458	11.05916775	11.68477448	11.56618163	11.58745949	11.11402439	11.07241801	11.07273422	12.04849215	11.12639443	11.63545506	11.05949961	11.51830935	10.92346506	10.69880761	11.06314535	10.97038426	11.35418117	11.56216156	12.0635185	11.22598627	10.60197892	11.29975077	10.88332592	11.91079101	11.34790006	10.94835356	11.01302961	12.07006187
IRF2BP2	9.408662975	7.944735718	9.283340089	8.939211051	9.267271155	9.012621204	8.787749016	9.29359191	9.209409173	7.809893198	8.887975542	8.827961043	8.338190501	8.119507075	9.207088962	9.781588882	8.824637633	8.963869413	8.90299228	9.751607424	9.34269263	8.599462896	8.958702338	9.163711223	9.197659274	8.601981897	8.94377801	9.357295225	8.962692478	8.691653102	8.346797247	9.325787242	8.872738237	9.361257813	8.542633064	8.584481501	8.281499993	8.661669201	9.264727389	9.257153819	9.016285784	9.328447441	9.179377895	8.528824507	9.3720175	9.369721912	8.472623496	9.359417274	9.884146333
SLFN12	6.542280725	5.463931106	6.722154772	6.248585212	5.220252856	5.236975232	5.629577705	5.546645342	5.895483996	6.96292602	6.509535073	5.678538066	6.62499281	5.325948766	6.837929562	5.831862291	6.710398594	5.88653237	7.061985679	5.261449737	6.329254326	5.275153309	5.407281152	6.610259796	5.359921574	5.815807227	6.415743149	6.430785681	6.116856252	7.014758572	6.266906394	5.144200196	5.441198938	5.517109928	4.242165483	4.026927381	4.700503456	5.282105564	5.785134754	6.254294041	6.392616503	6.579298776	6.499295245	5.367517821	5.289893102	5.885879692	5.301732169	5.204676713	6.353350927
GPR62	4.865204152	3.616312933	4.328511357	3.103210548	6.079944352	6.495231205	3.912789668	3.884787025	3.530124645	6.010163511	3.948060941	5.035946589	3.88514408	3.007907396	5.000367788	4.550260661	5.878169432	2.763754542	3.310019691	3.8592423	3.293121318	3.930304713	4.214241128	6.474710091	3.430912988	4.465838255	6.011055173	4.325002156	4.898291206	4.689296558	3.907968668	7.122019974	2.938979974	6.634591872	4.595315378	5.678538066	3.917996617	3.795109249	6.420299367	3.89606513	4.283953894	5.873414587	3.731475803	4.522801523	3.540383666	5.596750584	5.783806758	3.276586843	5.515797014
AHCTF1	8.797829437	8.061881137	8.680251353	8.914416487	8.113883866	8.661176854	8.718928651	8.683621578	8.800540198	8.485831799	8.166728545	8.284053757	7.881715245	8.705036684	9.468440434	8.9318466	8.459355864	8.148927848	9.128674796	8.876157934	8.776601638	8.312238221	8.246670407	8.00561914	8.63331124	8.189233562	8.245596866	8.788992569	8.479791053	8.973445563	8.281499993	8.292405231	8.257368306	8.289064815	7.898213119	8.297036387	8.365351545	7.905156903	8.630225263	9.428150551	8.224705915	9.098007138	8.393512813	8.214482642	8.322597184	8.015216504	8.273488817	8.550239143	8.510125252
SYN2	2.775036381	2.676760697	2.597594043	2.74059842	2.599614676	2.903017119	3.835467539	2.757720251	2.512926949	2.542904583	2.593623315	2.714505779	2.553274059	4.129558747	3.124173656	2.471144337	2.523361531	2.812949625	2.535834467	2.655303572	2.602703729	2.735457473	5.1230533	2.633055846	2.626456663	2.69936273	2.512875593	2.624056873	2.603939835	3.759701244	2.633475219	2.524620191	6.079944352	2.663364798	2.61880485	6.784694963	6.211715046	6.729440766	3.219390532	5.361691005	2.725520161	3.141625884	2.72505028	2.918927595	3.3737285	3.189753296	7.084794477	3.396498397	2.812584294
KLC1	8.474612688	9.220805763	8.708847874	9.545016285	8.55371912	9.158027818	9.571993043	9.231918234	7.806525076	9.546327384	9.89510851	8.952253653	9.058138893	9.067116583	8.468924702	9.895830027	9.284947325	9.225394326	9.335976187	8.816019399	9.392845439	8.77703674	9.012383328	8.705253323	9.343315205	9.289641987	9.900569691	9.859469371	9.065709688	9.644372557	9.514249205	8.864532039	9.019444105	9.676310296	8.193486398	8.898020519	9.559582576	9.989533204	9.324532096	10.43853473	9.384559179	8.104222508	9.952076111	8.602892576	9.075352815	9.052885641	8.347489777	8.410013862	9.184130572
USP27X	5.544236759	5.707117771	5.506280602	5.162376081	5.212871717	6.428504824	5.725047387	5.841428045	2.502921674	3.17799476	5.705446026	5.143448974	4.197882331	5.462569826	5.968522486	5.019247185	5.591252582	5.418072907	5.055010823	5.916996115	5.963872477	5.533630412	5.3367564	6.6401973	5.623152735	5.006156956	5.104761581	6.011055173	5.327321138	5.971449083	5.636357408	4.949000662	5.766659424	4.641678167	4.229840117	5.504935614	6.188028608	5.1099232	5.634280402	6.459816598	6.007594588	5.664086187	5.615992929	3.919128289	5.217516889	5.308425305	3.700808247	6.297947122	6.154976432
SLC2A9	8.692307405	12.0635185	9.465476997	8.977877909	10.25417506	9.521789999	8.771617975	9.795117475	7.146535126	7.49518684	9.390319502	10.65292462	8.34265747	9.8374022	9.296595454	9.318709297	9.028401185	9.066887593	8.856604	8.246670407	8.930472473	10.09608391	9.154066495	10.42415574	9.392137962	8.823156338	10.14292303	8.558508973	9.067116583	6.58542614	9.319867675	10.32133966	9.858205114	9.72587337	9.319149648	9.471404314	11.15399446	10.94900931	11.19917649	6.193830031	11.27679631	8.984522062	7.988723195	10.43219371	9.062928889	9.506753572	10.07172905	10.41371461	10.44459456
RPA3	12.74594199	12.50857214	11.83027255	11.9693902	12.5048908	11.81396503	12.00468403	11.66895816	12.45102103	12.25076615	11.88278907	12.58417133	12.0410006	13.06026799	12.42095669	11.91240138	12.6033121	12.39704394	12.52066484	12.51997717	12.86116546	12.46365847	12.49700432	12.96507967	12.09786721	11.85489194	11.62554132	11.58581303	12.56387439	12.57621464	12.40355536	12.26592168	12.1231432	12.2568111	10.88587328	11.97227817	12.51491304	12.18158291	11.94302488	13.36476651	11.98590672	12.15371562	11.75759872	12.47087873	12.16673332	12.48641906	12.2568111	11.3554108	12.42590137
MTHFD2L	3.127161542	3.933009551	4.202421416	3.427835897	4.718324497	4.638358076	4.93085721	3.122587567	3.739331584	5.711925625	3.507253017	3.580680003	3.329500689	3.280978116	5.388672993	3.623467195	3.552469513	3.356693858	4.135573913	5.390984941	4.992358136	3.57353166	3.033380692	2.679766789	4.282421244	4.256423111	3.523014742	4.810184529	4.561224246	3.102878459	3.377824385	3.315646912	4.025742924	4.186903025	2.662119651	3.635140871	3.055572489	3.26898073	4.249288746	4.525404529	3.834731918	5.086790989	4.772726311	3.095639347	3.742756808	4.149750103	3.588075744	4.459906772	5.115477869
NEK8	4.624815984	7.467312613	4.781585748	3.674447081	6.067613847	5.854192234	4.89788862	4.316423336	3.346213019	4.027305624	4.965379456	5.210549112	2.916135231	4.958182461	5.42014652	4.287846856	5.052025426	5.547304294	5.394332985	5.746365665	5.075477272	5.06493163	4.391912031	3.579610608	5.416506497	4.506582482	4.855279393	4.788589978	5.132322747	5.640556191	5.299416672	3.679228753	5.120949776	4.402345312	4.460288179	5.18883206	5.399645275	4.813071425	6.01801465	5.393335742	5.339175867	5.198931871	4.993115851	5.196797874	6.161680978	4.914601572	4.724763887	5.476870057	6.155842542
ACAT2	9.132067767	10.52613717	8.991568002	10.2828523	10.17787445	9.778713019	10.45737355	9.543535367	10.06522123	10.78873408	9.675268227	10.04606044	9.391144947	10.26548537	9.45080271	9.811679262	10.2800002	8.959552434	9.793319895	9.921113467	8.707454656	9.971740223	10.32904228	9.614919029	9.07423503	9.537611888	9.377379787	9.5114864	9.947648788	10.0714297	10.09328851	9.434083501	9.777747738	9.095498118	8.881399771	10.86491286	9.649394933	10.60445004	9.962452799	11.10962211	9.140137865	9.828800831	10.15889093	9.944273787	10.43518643	9.472902376	10.13996407	8.594650794	9.180316341
FGF6	2.957900057	2.738505141	2.647850942	2.863953826	2.674073427	3.116985644	2.648394049	2.932648359	2.478630277	2.57528736	2.637579504	2.848690916	2.579205362	3.346884421	3.358615381	2.480682424	2.55305649	2.985837694	2.573445724	2.74114643	2.658824257	2.888863926	2.533914055	2.703699157	2.685791509	2.783344556	2.545782436	2.709625366	2.645715475	2.649608434	2.661432606	2.579739652	2.898106976	2.723815273	2.681847641	3.137114712	3.110509747	3.336473624	3.431956622	2.68123509	2.803631671	3.393080448	2.859547813	3.175558645	2.761171467	3.428445209	3.649954394	3.707695134	3.029384857
DCDC1	4.93085721	5.639393582	5.146643073	4.244030895	4.512484283	3.470620068	3.653975458	3.658597991	3.580680003	2.57827038	2.78810475	3.882609929	2.581338611	3.369687284	4.05657978	2.630811003	3.228182391	4.563127342	3.800080235	4.231862877	4.621031582	4.693881589	2.537110462	2.711098487	3.063502061	3.686674057	2.777275045	3.860012893	3.599100908	4.80177858	3.02269199	3.101118575	3.543640912	4.355271514	4.252257628	4.673135446	3.125899329	3.357266779	4.269701076	2.967085338	2.814049093	3.414632607	3.433276705	4.544839728	4.705759482	3.449881711	3.671187258	4.352625769	3.421905508
NBAS	9.75109247	10.33240672	9.881833402	9.375702363	9.150282812	9.529766987	9.63612963	9.527380722	9.343781007	8.867753268	9.890682243	9.691740581	9.227765204	9.755482923	10.14265018	9.42460656	8.71608738	9.882544299	9.764640372	9.946622446	9.787459371	9.73931333	10.3321366	9.971226239	9.889417078	9.444680082	9.901932862	9.487879068	9.830505774	9.927341365	9.613870404	9.837657533	9.867518973	9.680393592	9.807993821	9.492387498	9.676586688	9.630153341	9.80953594	10.60471875	9.697114045	9.701053138	9.779476664	10.13306717	8.605391652	9.995226942	9.935521902	9.857362558	9.949448517
FAM99B	3.01343321	2.755811229	2.659957749	2.903245348	2.693458846	3.175906365	2.66350365	2.981121009	2.47267029	2.583650537	2.647850942	2.892740922	2.585883492	3.415009432	3.419263411	2.485107353	2.561428601	3.034779476	2.583560929	2.764662272	2.680834663	2.927623073	2.541597642	5.477617846	2.700961104	2.806396185	2.554655166	2.734686646	2.655112003	2.660425704	2.672339905	2.594528227	2.943520162	2.740451683	2.703699157	3.196213662	3.161936435	3.39855355	3.491106833	2.693348186	2.833657556	3.462219443	2.906053576	3.251424803	2.781688659	3.491810424	3.71062764	3.788075349	3.089592713
NDNF	3.026990117	2.763754542	2.665698349	9.823903763	2.950127739	6.997322879	8.88938504	4.717603884	3.572437043	3.58425447	2.90134077	2.905769661	5.176551071	3.437121622	3.438791897	2.545860393	2.563760483	3.732955272	2.586451009	3.223102992	2.687577437	2.944946131	2.544583032	5.014610835	4.00549677	2.96268393	3.573970704	2.745993367	2.65906145	4.158085338	2.67702105	2.600280744	2.959537312	2.746331505	2.713024247	7.526169873	3.17738196	3.419674191	3.507253017	2.697952179	2.84807249	3.489415171	2.920494626	3.276235626	2.789661939	3.508516713	3.731475803	10.87163859	3.109924136
GPC5	3.040393902	2.770698905	2.669692077	2.930580525	2.704450349	4.603113438	2.673915374	3.009231848	2.468585722	2.58771015	2.655417332	4.411567384	2.590745529	3.453719346	3.459890415	2.489132631	2.565162384	3.067927036	3.556278819	2.78466449	2.69209892	2.957611387	2.547478568	2.747269607	2.712122504	2.824921015	4.259042515	2.753085221	2.663837726	2.669014201	2.680256358	3.615939697	3.657906986	2.751704309	2.721463911	10.32936563	5.059752692	3.441625339	5.905818452	2.703135258	2.85906102	3.511319025	6.564774901	3.302121351	3.87081848	3.529415446	3.750675536	3.838059624	3.130389693
CAT	11.77244917	11.34623995	12.89955566	10.94761134	11.25725013	11.48731002	11.64353388	11.96644967	10.55749118	10.15912994	10.90106371	11.44360939	11.73743913	10.51714773	12.91648295	11.4570601	11.67562602	11.36440267	11.47187322	12.10257373	11.22485906	10.85013465	11.66849678	11.54200354	12.05432867	11.39022459	11.38589321	11.38168043	11.30844244	10.69356369	11.43427139	11.43564651	10.24818538	11.37997248	12.700209	12.79708317	10.91672127	11.51830935	11.39333498	10.31519893	10.7561938	12.66071176	10.87531724	11.11619171	12.67345253	11.32947389	12.17697835	12.37918905	11.72960256
TOMM70	8.59181567	8.648790806	8.053749267	7.921923377	8.127042431	7.663423956	8.208239407	8.218122663	7.967855889	6.941568678	7.123947921	7.920937528	7.07036197	7.748597034	8.759890272	7.884350598	8.157698531	7.704277111	8.452016468	8.952729773	8.942421083	9.404428413	8.074751411	7.822866929	8.923615907	8.092887675	7.523228681	7.747263534	7.904936434	8.590545665	7.185452071	8.393512813	8.570436632	7.673749219	8.460794345	7.669164136	7.768180126	8.60670272	7.300614398	8.738305013	8.421501008	8.253767078	8.014809168	9.01719194	7.586572785	8.972755487	8.960028005	8.521452877	7.835808949
ORC6	4.808128888	6.25136775	5.116443485	4.817840976	4.912170331	4.345969878	4.502009057	3.07599384	6.460042206	6.983672589	4.572410532	3.363680529	6.717540554	4.455886671	4.488387042	4.720663104	5.793800324	4.584503658	5.42243907	4.730350113	4.292405014	5.971449083	4.705382366	6.007235532	4.247436018	6.141818774	4.795457836	2.78866687	5.395027115	8.366769819	5.148417105	4.037720561	4.946152193	4.559407941	5.016817453	3.291255505	4.362506786	4.946534136	3.60137533	8.059402552	4.97836479	4.616198209	4.267949275	5.736974304	5.299113845	5.336076343	4.266164793	4.21466324	6.183591279
PTPN6	8.481397755	8.215011795	8.548074581	8.382116292	8.425180941	8.662613609	8.616717187	7.873816114	7.86817253	9.144444892	8.172125186	8.298422922	8.779121221	8.592666655	8.349650316	8.229578938	8.706799598	8.541139333	9.042006356	7.91294668	8.717978079	8.966269287	8.901013873	8.257121727	8.173767823	9.080027924	8.679826174	8.095335338	9.0366903	8.184619232	9.702607623	8.600403032	8.694865196	8.065835852	8.473949724	7.011801185	8.45153377	8.48320335	7.821373696	8.30470706	8.682091405	7.894423704	8.521452877	8.779855069	8.879180831	8.696180848	8.223958729	8.201669379	8.407476085
MFNG	9.997103695	7.443114686	9.218308771	9.966587541	9.240877013	9.094806255	9.560382225	9.442735673	9.244871454	9.258959201	9.928602124	9.924997936	9.356827588	9.684959507	8.970566464	9.931040527	9.290107891	9.625970281	9.558854233	8.90641876	9.530989282	9.421639409	9.350473268	10.04606044	9.34935198	9.949448517	9.971226239	9.407302838	9.71880836	8.08697381	10.18126988	9.51565896	9.55911098	9.538406101	9.226620103	7.5980173	9.8406605	8.865194662	10.02829149	8.236346852	9.720126086	8.722172833	9.921113467	9.249406377	8.919202342	9.366903499	9.05636361	7.920442863	8.971883821
OR2T33	3.139128986	2.822113021	2.696849973	3.009231848	2.74059842	3.324506946	2.710273842	3.118445545	2.458454802	2.615517002	2.680607678	3.002936287	2.610739952	3.579610608	3.586733474	2.499944558	2.575005916	3.178846068	2.61452115	2.851975723	2.733226584	3.047281944	2.551052577	2.814701717	2.747914355	2.878622335	2.576567	2.810870852	2.69408448	2.700720991	2.710575027	2.630504598	3.074604982	2.791824154	2.752058005	3.3398346	3.303992283	3.55401406	3.659359493	2.726002437	2.933671039	3.651817334	3.029058491	3.456882283	2.858112402	3.669881695	3.888568597	3.987214522	3.258123425
ZFAND4	5.703276837	5.682134284	5.287203079	5.075830588	5.145971977	5.361284744	5.001368897	5.493193631	4.076698954	6.286013111	5.261449737	5.928991201	5.00898401	3.758954588	5.573068657	5.133370461	4.793694812	4.609306587	5.154970209	5.560067541	5.794437164	4.555785268	3.629897406	4.144535068	4.941325765	5.166979753	5.1099232	5.322215923	5.290562602	4.72376237	5.152941731	4.427074887	4.936166576	5.130592222	5.50082151	5.336429404	4.152116692	5.022059412	3.691992342	5.204303331	5.067652558	5.999156366	4.534844272	5.57333937	3.166728021	4.600865589	5.502606416	4.006170865	5.668343331
DEFB103B	3.1733303	2.839764164	2.705269796	3.032821664	2.753221901	3.356019761	2.722744103	3.156929527	2.938979974	2.84570949	2.691060091	3.029624975	7.087153853	3.626586469	5.046230694	2.504693723	2.570870167	3.226216675	2.62143746	2.875456064	2.746331505	3.078288429	5.473299074	2.840146613	2.760182724	2.898372079	2.582904616	2.832834947	2.706234967	2.709733224	2.724640954	2.638366486	3.116985644	2.808569678	2.744169421	3.382232871	5.406246479	3.586268039	3.714068994	2.732191088	2.960880924	3.702302675	3.060429746	3.500722061	6.100040809	3.7134177	3.936133031	4.033521265	3.301455181
LOC100130920	3.184733344	2.845229272	3.161305072	3.040973528	2.755974096	3.360585402	3.964185807	3.16977169	3.487331677	3.525955465	3.065655583	3.035940909	3.985363562	3.639870161	3.638152015	3.393757741	2.964733275	3.239149509	3.553437698	3.924475473	3.364678428	4.256423111	3.290524478	3.574991524	3.352132677	4.222511351	2.584330157	2.837367841	3.522606582	3.037571284	2.727749227	3.511675458	3.475611275	2.812763396	4.124386158	3.391226057	3.35283433	3.596277905	3.727301416	2.733380541	2.971074056	3.715454606	3.074079861	3.513884112	3.140755602	3.725199348	3.954377502	4.045159006	4.640703797
SLC10A1	3.204712864	2.853585204	3.598073903	3.053947229	2.760823482	3.373052486	3.553816764	3.19181354	3.704824254	3.104417154	2.698936033	3.046232071	2.653006231	3.66344247	3.654988309	2.509479158	2.562743251	3.26706793	2.627783371	2.897120211	2.759849021	3.103490752	2.527317419	2.85906102	2.765462929	2.915195863	2.617844449	2.844982912	2.71480157	2.718249569	2.735941433	2.641729691	3.148949562	2.823306962	3.242701248	3.408528046	3.376063881	3.608438425	3.754001289	2.735132707	2.988302588	3.741671818	3.095930381	3.526644989	2.907016572	3.748430642	3.984966961	4.068011517	3.336473624
RSPH1	10.49850087	9.970387926	9.4916513	8.229849809	9.390319502	8.878322932	9.208478897	7.419155922	8.405899737	5.036298861	7.399894111	9.087936384	6.960627571	7.709913432	9.842236082	6.661059811	9.281390434	8.943076074	9.860292182	9.957500592	10.43281686	10.12912472	5.763519201	10.19873629	8.354334837	8.678273053	7.631521238	6.750395637	10.15859651	7.907702409	9.865936064	7.820614347	7.952095869	8.468195934	7.366856786	9.007632174	8.061621522	7.724839714	8.085777231	8.379367999	7.959850496	7.708676715	7.116160777	9.931837938	9.153597806	8.83981686	8.520552104	9.473942829	7.979217173
PDE6D	8.138370143	8.754326771	7.753326899	7.711554539	7.625449377	7.660740577	8.264518413	7.605297529	5.517827868	7.530757758	7.987512635	7.574770767	7.981105598	8.107117641	8.752099092	8.051765347	8.012593659	8.059854199	8.354803703	8.124849292	8.132121295	7.585594387	7.542675368	8.21062229	8.193990731	8.044107355	7.802148004	8.370651867	8.165587774	8.608306338	8.208468293	7.786854568	8.329098177	7.71107878	6.268647812	7.590009606	7.334220999	7.6015687	7.373983947	8.918975351	7.821373696	7.738020831	8.234189188	7.716364347	7.811378764	7.630090486	7.63414561	7.642289275	8.117848934
DFNB59	4.970276309	5.279874187	2.718108023	4.812084415	6.278223866	5.255275935	5.497214343	5.242400931	6.123491372	4.815981852	5.832816903	6.253733493	6.216636619	5.687127583	6.888438635	5.147036017	5.295653923	6.250554994	6.614123077	5.621222298	6.540648819	5.833477599	6.304544784	6.044893817	5.66672945	4.179788375	6.589620528	6.076540502	6.276191012	6.867226987	5.686209209	5.967601617	5.288147859	6.743474246	6.740700803	6.013169155	6.073651427	5.268367916	6.111035721	5.355300919	5.946218263	6.880764114	5.248524295	5.971449083	5.056004485	6.203990216	6.309300694	6.217483091	5.366216347
ADAMTS9	10.24677617	8.454106368	9.835442487	10.03225526	9.195776735	9.718340938	10.3231401	10.34301408	8.894512889	6.833303382	9.872826927	9.976010731	10.65199716	9.444200079	9.163015984	9.763907992	9.330800733	10.19873629	10.10598808	9.750800246	9.274144082	9.925235786	10.24618286	9.57969732	9.306255729	9.137127683	9.787459371	10.09046267	9.715604504	10.87096916	9.611889451	9.498895676	9.758607449	11.52828398	9.258115785	9.199784405	8.532039467	9.84251576	9.065213919	10.27143385	10.54057821	9.343116274	10.70520474	9.158027818	8.630455189	10.59047049	9.717083011	9.239221931	9.409879301
ZNF516	6.706227213	7.426458736	7.058223201	8.197538497	8.262608542	7.619854623	7.528396538	7.909464656	7.675507653	6.193525528	7.998502849	7.717213059	7.986741712	7.368603463	6.713331554	7.894155648	7.092110534	8.084605681	7.334220999	6.915020575	5.86629173	7.645609763	7.039309027	6.226103079	6.378839846	7.557635	7.821114619	7.334688017	7.784198446	7.096734585	7.596026334	7.068672213	7.81230439	7.512990457	6.728680018	7.897432558	8.147705653	7.935572888	8.362273634	6.044306838	7.402597357	6.152422153	8.042004826	5.754938369	7.0427849	7.181719439	7.440206899	7.532986104	6.017332655
COL1A2	14.6427366	9.79917089	10.24762236	12.31105994	9.264993822	12.58678139	10.98567679	11.82316459	7.857364306	15.37646373	14.86548575	12.13097433	12.62720152	12.99404417	11.00152744	12.23908778	10.88231169	10.72339931	10.92382288	9.528571385	11.81600251	11.5105351	11.0906557	9.931837938	11.69636539	11.04743904	14.77140862	9.807993821	10.28648485	12.49321557	10.65228288	12.700209	11.52592298	14.7024755	10.59574315	10.26709991	10.78279206	11.80058919	10.59047049	10.97038426	13.82603054	8.851419957	12.89781832	12.18638008	11.55245997	12.48721731	11.6150462	9.84938182	10.01869831
DHX37	9.778955214	9.666787562	9.568077549	9.369482439	9.721634543	9.360568091	8.896467262	9.449083906	9.97852996	10.08853099	9.227315562	9.405395674	9.523732046	10.01632986	9.74464226	8.90144101	9.179854782	9.208952914	9.619193751	9.309979075	9.790395596	9.984986442	9.780840736	9.389142684	9.332408323	9.859731965	9.016285784	8.957797557	9.312781515	10.4359337	9.451497617	9.741111857	10.25679683	8.962041933	10.19259046	8.798037444	9.322841479	10.10740224	9.533098512	10.94416751	9.446374745	9.720126086	8.97207991	10.598974	9.294268243	9.225891882	9.876697918	9.502763559	9.402557513
KANK3	8.079555267	10.19560649	10.0360111	9.898770535	10.16135205	10.64870946	10.2637235	11.10728855	6.277631477	7.056255403	10.61258265	9.323594872	9.126168565	8.643286528	9.914988441	10.73908029	10.51485686	10.077425	10.18801075	10.5350988	10.03811726	9.641212903	8.550675296	7.821857227	11.37460831	8.2576323	10.75985899	11.07997876	9.716128635	7.973567263	9.748505824	8.905063618	9.336914663	10.66290139	9.168636357	9.875912296	10.0360111	9.437382721	10.31678643	7.220377273	10.31778177	10.57911577	11.38633951	7.995308587	8.798482406	9.049227556	9.251096315	7.247070507	10.93932429
IZUMO2	2.652474581	2.62227833	2.541597642	2.625565176	2.521259932	2.658024114	2.562675906	2.640831886	2.525372297	2.50237124	2.561599798	2.5592961	2.535383912	2.85073044	2.854286702	2.468923561	2.455702564	2.71399368	2.491416204	2.555841375	2.55200166	2.603045184	2.463701429	2.573679643	2.555254444	2.709173154	2.479370759	2.5141171	2.583173011	2.57528736	2.625257634	2.455818354	2.650534822	2.603591724	2.513989163	2.694914597	2.748874408	2.793687963	3.131955368	2.577931152	2.683637584	2.916380801	2.662666611	2.647418736	2.648616654	2.902529597	3.323127782	2.996311823	2.65257953
POLE	5.844857128	6.840286874	5.752671554	5.998557695	6.12502265	6.316791981	5.983612281	5.519820132	7.050561206	6.340369088	5.67273335	5.639649671	5.303700724	6.534886755	5.698935412	5.588242124	6.224401863	6.499295245	6.060937078	6.2219532	6.500973641	6.913667479	6.179453577	6.190396406	5.726981422	6.390889239	5.723862712	5.620256273	6.294696905	7.923554676	6.123164058	6.040500709	7.115104894	5.687127583	6.452589442	5.342524947	5.999156366	6.526260578	6.091797572	7.334456915	6.328664303	6.05361459	6.096142111	6.979179344	5.859214165	5.872808733	6.065082759	5.67273335	6.188028608
RPL32P3	14.06968848	14.05310645	13.79265192	14.15588597	13.46875997	14.46001419	13.84387062	14.2714191	14.51357676	13.89918341	14.35708443	14.58800267	13.48575697	14.18773847	13.56740692	14.39499193	13.56966343	13.72137231	14.03111654	13.60839924	13.86990838	13.93848334	15.11284289	14.83958825	14.02934797	13.89761733	14.46719039	13.95301041	13.73762446	14.43692166	14.10448514	14.03111654	13.93848334	14.43692166	13.21673651	14.16792059	14.29933765	13.43441764	14.26281825	14.71268622	14.52808628	13.22754004	14.10086846	13.3086317	13.91443712	14.84994328	13.93848334	14.23536477	14.04342782
UNC5CL	2.966822437	2.971936233	2.548654283	2.642479052	4.758891837	2.700217925	3.263523097	3.235674769	2.55320071	2.511109531	3.498129885	3.917291368	2.534367288	3.459890415	3.732955272	2.687234393	3.651817334	5.344232157	3.563963051	4.791557385	4.274024963	3.620643524	2.757327572	2.586281283	3.094009527	2.687577437	3.905951822	2.66498565	3.762206117	2.574853206	2.625146241	2.466466778	4.302521974	5.159954924	3.244254481	4.226273948	3.536103237	3.922320183	3.092606433	2.578959329	3.633429767	2.92715982	4.456224777	4.344888331	5.496884243	4.640703797	4.160778533	3.054227645	3.745580737
PRPF39	6.413425136	5.367517821	6.235024527	7.13493779	6.207481347	6.728680018	6.685454245	7.216514108	6.859344528	6.422906619	7.26141772	6.911975522	6.392019496	6.685207264	6.334968928	7.250830416	7.052946745	7.125492795	6.413425136	6.522446236	6.596172319	6.248585212	6.324929169	6.888138289	6.921141548	6.388337822	6.952687392	7.376432059	6.527872564	7.160022303	7.027260368	6.693110033	7.140512023	6.683563006	6.782707666	6.50981673	6.729975833	6.071506746	7.348705169	7.279401018	6.958036474	7.301660634	7.171275694	6.331329551	7.001194639	6.952687392	6.171061847	6.8450649	6.954841299
RGS7	2.65929655	2.629840918	2.552651623	5.285546135	2.538882611	5.86755814	10.38690456	2.651784134	2.560005566	2.514920302	2.565564306	2.600280744	2.534790925	2.879115786	2.897663807	2.4710763	4.506221929	2.711580835	2.502803586	2.579676897	2.558654434	3.664221006	2.486102131	2.591460004	9.62075468	2.681362567	2.484119512	2.545040807	2.578355266	2.575113509	2.624826307	2.470572842	2.663658963	2.611984821	2.560602479	5.528771691	2.779963459	2.826045678	3.075739923	2.581422943	2.69408448	2.939223013	2.662564033	2.714662018	2.657593755	2.95352067	3.323481651	3.081132994	2.670810362
TASP1	7.908463997	8.143520028	7.425768702	6.964520185	7.401098193	7.717213059	7.406244106	7.101993927	6.968734139	7.768180126	7.188983054	7.220009688	7.149081858	7.631771003	7.29959129	7.84965099	7.379955279	7.64180096	7.632753537	7.688908298	7.44384132	7.500269483	7.336466127	7.701620495	7.702097456	7.080932102	7.542474875	7.502936875	7.623427685	8.337500406	7.417932125	7.564496522	7.712298612	7.785578872	7.160264936	6.676699802	7.779678071	7.676217634	7.465162687	7.631521238	7.703778684	6.700692044	7.855495121	8.261619961	8.493148512	7.777278979	7.358069557	7.683953989	7.858051803
PFKFB2	4.682562138	4.162335791	5.104120328	4.16001511	4.24060461	3.927462348	5.453810608	3.118755023	2.562459307	4.545248603	4.236495342	5.234502481	5.92244828	5.957970488	6.032018439	3.827472933	4.669049066	4.520526921	6.208732685	4.36371139	4.961464094	4.193856112	2.763103002	2.700824434	4.612051979	5.612754467	4.483460938	5.756108317	4.299558196	3.423281513	5.4327516	4.922112856	3.350408987	4.508357819	7.195957852	7.861524902	2.799790692	5.149872442	3.671520597	6.022615563	5.573999316	5.376990969	3.817176571	4.818134733	4.209172896	4.513637603	6.154425527	3.137395816	4.850435768
PDZD3	9.87994278	10.51980506	9.942420804	7.134024282	11.1560873	8.699265679	8.13025566	9.153839881	9.717083011	2.521512913	7.718558574	9.724126172	7.861524902	9.489294672	8.636542466	7.920442863	9.059545595	9.469943613	8.124023049	9.397086584	9.019944169	9.307451598	10.07005913	9.7316651	8.93397752	7.681530917	7.336738794	8.308274946	8.83308769	6.623413348	6.419493531	9.711165663	10.15028447	9.547996102	10.34273996	10.34104865	9.205445914	10.18339162	9.968814037	4.211439031	9.15522794	10.91400953	6.213431572	9.581477807	10.17189287	9.049646329	10.5963555	9.365026403	8.464777395
KLF6	6.555165281	7.334947081	6.107763283	4.784506303	7.175569311	6.359537444	6.093023954	6.919806712	5.400758954	5.189956414	5.92244828	6.47440831	5.788955836	5.768155929	6.211715046	7.055054011	5.905818452	5.911009719	5.413997541	7.392436874	6.149595264	5.553626547	6.17780635	6.451429769	6.860901418	5.661395348	6.121216123	7.143098535	7.061221514	5.133370461	6.6401973	5.061943707	5.527034938	6.818343339	5.291551269	5.086790989	6.630273647	5.884347734	6.608579043	6.814330514	5.961623422	5.948356603	7.111440115	5.512105467	7.903204515	6.018636163	5.559689204	7.408286278	6.695935724
FGF2	5.544592742	4.326896623	7.091176907	4.790814321	3.357915686	2.785989402	2.567134139	2.678013855	2.556322567	6.15886896	4.576000697	4.496446394	2.539081448	4.435771174	4.896269	4.161205921	3.632381068	3.761105745	4.577428036	2.830074368	6.446946873	4.099742104	2.497621719	5.349257912	3.659359493	6.501804203	5.944638214	5.004763095	4.290127955	2.940535668	4.312327688	3.364007405	5.017806882	5.034831871	3.84192743	3.771805766	5.716528259	2.894035324	5.33808308	5.300725015	3.695824438	2.985837694	3.264429058	4.821533143	3.136842729	4.788589978	3.3398346	4.170189042	3.785795237
SLCO1A2	2.689101759	2.6449214	8.221287806	2.680834663	2.560386816	2.796814225	2.56813157	2.683138216	2.552351632	2.526070457	2.574416042	2.648832282	2.540418063	2.953232486	2.982176685	2.469315917	2.507285056	2.736366735	2.51590995	2.610007963	2.572206111	2.666262718	2.498786319	2.609718059	2.591661909	2.675259225	2.495052383	2.579739652	2.583650537	2.580684527	2.624547122	2.491158889	2.686452931	2.630811003	2.596607405	2.787712881	2.830548636	2.908297085	3.10007072	5.491669296	2.700720991	2.998233568	2.675381508	2.790481211	2.671419321	3.032570209	3.345491967	3.212575962	2.713490553
NACC1	10.34331185	10.47932925	10.13016375	10.12120291	9.753185009	9.483016944	10.02213279	9.580224076	10.94343406	10.7430502	9.977438808	9.953494206	10.6894617	9.409659752	10.308942	9.685434057	9.762862231	9.945873674	9.856611566	9.923934306	9.673883963	10.06659145	9.760273057	10.46987254	9.443654774	10.48593262	10.0714297	9.794620334	9.835741814	10.74838056	10.26398305	9.772781185	9.88617882	9.858742356	10.75743616	10.30078197	9.965695097	10.04416274	9.714030256	11.15647832	10.06380976	10.33443609	9.684265559	10.92249321	9.400200616	9.907416844	10.37858892	9.847076854	9.7707809
ZNF215	7.395818278	7.511950037	6.076793236	5.033787544	6.612185986	2.817706014	4.577760809	6.672875351	2.545386209	6.704011345	6.863265218	7.016026614	5.649000515	6.174380798	8.419525711	6.924942082	5.899510015	5.691901095	7.142424088	5.177195312	7.414177357	6.934681531	7.28383629	7.166770687	4.465465476	8.212518825	6.968734139	7.298604107	6.280594851	6.592306612	6.621464003	7.402123669	6.743159532	6.764394582	6.746746877	5.286517894	6.929138413	6.571693866	6.991920219	7.390149396	7.413654756	3.026456421	5.411950045	5.772592771	6.947462673	6.724433125	5.590609979	7.387287091	3.697299037
TNFRSF12A	14.27353307	15.69736899	13.22662194	13.50876784	13.53000452	11.02752112	13.26166727	11.62179404	13.60839924	14.64729088	12.7084333	13.26042156	13.10592586	12.46644456	14.10257644	12.50857214	12.63716843	12.60043902	12.65063273	14.07830284	12.61764418	13.92518009	13.01301117	12.89685328	13.65425849	13.39801646	14.00887344	15.1655392	13.37590594	13.78245466	13.62316573	13.84387062	12.54023688	13.65932461	14.89989273	12.35096635	13.85080234	13.7065659	13.10900784	13.48199847	14.02602843	13.57473912	10.93383728	15.30287797	12.46959392	13.17802519	13.96464882	14.24992847	12.92514178
DNM3	6.188028608	2.654063145	6.669400385	6.510095197	6.176288653	6.923909768	6.318881931	7.235254334	2.778588451	3.928728945	7.542474875	5.398788395	6.982181689	5.321878644	5.890927828	7.249110595	6.106833769	5.035946589	6.277920909	5.335733125	6.906726847	5.925582798	4.801426942	5.871876591	6.733304532	4.739196682	8.341749596	6.521882384	5.556723345	5.059096947	5.874286632	5.813749831	5.679467657	7.358069557	6.071506746	7.470991992	5.782376738	5.351522407	6.105570911	4.617278187	6.184971733	6.271647611	6.665790192	5.609317595	5.466542008	4.854289301	4.500889128	6.111035721	5.907338429
CEP85	5.895483996	6.597809173	7.092392439	6.200986521	6.866912275	6.313406536	7.132937858	6.708621642	8.11247747	7.143782399	7.294228915	5.651887284	7.336012818	7.049736156	6.854784506	6.654504388	7.274283055	6.802271047	6.834417177	7.004191526	6.664216208	6.648310187	7.025680062	7.945478419	6.85639765	7.816215214	6.720990297	6.181847383	6.944951922	7.392220572	7.190064584	7.762276299	6.836185162	6.779443279	7.600623666	6.781048086	6.056905518	6.558931694	6.619735039	7.322532377	6.713036411	7.081197445	6.666348532	6.861968912	6.474075982	6.866356305	7.463644536	6.924942082	7.49984139
F8A1	12.28853765	12.3396964	12.47995886	12.10950057	12.79456626	12.75505595	12.6214629	12.58501925	11.92822588	13.45226496	12.56264986	12.27213307	12.6033121	12.34116031	13.06648636	12.15722713	12.56958569	12.7823763	12.54118905	12.39704394	12.36010675	12.42315084	12.83366535	12.84865799	12.64048151	12.73780457	12.13845949	12.37849661	12.51862993	12.83094737	12.72865064	13.08669762	12.5055676	11.89992867	12.66622088	12.46716608	12.93130688	12.75335991	12.87264369	14.70768907	12.53889255	13.46875997	11.74690116	12.69429988	13.11618119	12.49257949	12.3102834	12.84604783	12.44336145
FAM205BP	2.749989846	2.665589703	2.589834143	2.727217219	2.590934733	2.882543646	2.588116458	2.738382008	2.522401247	2.539405583	2.58679639	2.702292848	2.549362491	3.057883393	3.084859064	2.469187255	2.523035924	2.78754292	2.531334059	2.645464989	2.594631811	2.717469028	2.508580985	3.063827177	2.618592892	2.688730778	2.509032117	2.615335164	2.597077907	2.594954113	2.628311851	2.517624237	2.725520161	2.65453499	2.620534937	2.880476227	2.894035324	3.034455805	3.185316811	2.614231975	2.715810104	3.101952708	2.709865204	2.88957031	2.691299727	3.150544885	3.410810764	3.354459926	2.7861871
C1orf226	5.850446482	3.458200264	4.732087267	3.213543326	5.045912834	8.111425675	4.777003187	5.505935968	4.134064488	5.619030889	5.577441332	4.51576996	6.447263356	4.8655536	4.377002953	5.740892281	5.453161201	6.235294131	6.826811095	5.577745306	6.414612181	4.751681847	3.39855355	5.858896581	5.957040965	3.086044596	6.653474208	4.477956153	5.180934707	5.78205143	4.670845013	6.509535073	6.877766484	5.810148861	3.827846116	9.795382875	5.304775103	5.928991201	6.593619476	3.961382173	6.290027329	5.33148919	5.238676923	4.909029447	2.695190608	7.093177887	3.424335744	5.791563666	6.841393136
DCK	5.521528017	6.075034413	5.67595869	5.84582575	5.537301046	6.096818102	5.655466599	5.793503485	3.344425929	6.414849381	5.77856202	6.469514234	5.607033445	6.044306838	6.080832848	5.921202687	6.515061324	5.99367013	5.993373315	6.432095084	6.229215095	6.695935724	5.688368553	6.280594851	6.197932888	7.366325921	6.270383025	6.528936283	6.303971858	5.903975891	6.672597091	6.651280952	5.6954407	5.313277999	5.23213916	4.258705584	6.411983098	4.777655507	5.978539158	6.336344102	5.841093212	5.626112334	6.613280351	5.403611642	6.041508282	5.859783793	5.411315142	6.234390211	6.407504316
INTS10	11.46248699	11.36188235	11.45118235	12.07462208	11.77140853	11.88180084	11.89417025	11.71497637	11.65354985	11.47016008	11.80653692	11.91407098	11.37108004	11.61700572	11.45884808	11.68433367	11.51568642	11.68235135	11.50303934	10.92924833	11.19875294	12.0578327	11.8021771	11.52920382	10.93293585	12.12241026	11.42951655	11.48861208	11.45665372	10.31462616	11.92484466	11.87105056	11.86742943	11.17363252	11.60464983	11.72009516	11.31208551	11.09900999	12.0040975	12.26881149	11.53704149	10.847871	11.57817289	10.89680192	11.92768466	11.03139725	11.6017952	10.4142629	11.64832571
NDUFA4	14.42229552	16.11524445	14.35259845	14.54399098	14.43449291	14.19613218	14.64729088	14.01237864	14.12621144	14.36826715	14.53953019	14.87750756	14.7273941	15.52831435	14.17985212	14.46928455	14.58307503	14.01734715	14.67006738	14.45529166	14.77394056	14.99123825	15.05943009	14.53251066	14.53251066	14.58800267	14.41285949	14.07137647	14.25856062	13.81565151	14.60966976	15.02704767	15.16316197	14.52551687	14.98362942	16.05159317	14.87543126	14.86777262	14.31504795	15.60552765	14.66753968	14.50861416	14.1540148	15.07216313	14.40672259	14.55615008	15.40516792	14.03616185	14.7345968
ZNF586	4.815290846	5.219239572	5.871583892	3.907968668	6.104593538	5.142700325	5.765487681	6.259142211	5.543596363	7.46799959	5.938622574	6.079367194	5.481142717	5.313277999	5.474570428	6.673245098	6.552728004	7.151144734	6.332746619	6.708869776	5.859492939	5.427590156	5.642133973	6.51748994	6.436217966	6.073097256	6.055750847	6.566764017	6.460042206	7.016240895	6.952687392	5.809510664	6.440887101	6.093348469	5.020619182	5.441498614	6.5696681	4.741043034	6.283751923	4.468785879	5.786089066	5.55869678	6.881517917	5.329445627	5.688672946	6.320333993	5.572121682	6.626544151	6.859856995
C1orf159	6.548838525	7.119948822	6.88395299	6.776525595	7.608793174	6.606414323	6.92834296	6.830713702	6.855807968	7.769402885	6.617833691	6.625770477	6.89671849	7.084568971	7.200311409	6.598094682	7.118992867	7.016770325	6.761992968	7.10692234	6.839524216	7.494709376	7.215502521	6.24674265	7.086898109	7.287801947	6.716806478	6.804606677	7.191811668	7.573604644	7.124751752	6.390013373	6.871872592	6.535770042	7.696289715	6.468959021	6.49498193	6.802003792	6.500668051	6.878601593	6.778052821	7.328637099	6.780501696	7.907234195	6.834417177	6.685709967	6.80760202	6.468959021	6.806284523
LINC00870	4.762983579	4.079155323	5.320878974	2.785385803	3.420051423	3.450928111	4.647680312	3.399868491	2.49916053	2.555629007	2.609811337	4.543481626	2.636854665	4.547103417	5.596123242	2.473037887	5.532343409	6.290307515	4.140107641	4.564677828	3.61880769	2.790293687	4.427074887	6.509535073	5.638029471	3.240923348	3.547167829	3.8592423	4.569053207	3.487852563	2.804131406	4.514727983	3.704185646	4.358350387	4.16789534	3.007617103	3.905576059	4.865204152	3.308275229	2.644814837	3.95326828	6.709667732	2.949616371	3.020707663	2.721893718	5.237277349	5.570551781	5.045525721	5.908194778
STARD7	11.32707962	12.14495155	11.60229015	11.42162433	11.6081938	11.75710414	11.74543632	11.53336296	10.60169534	11.44942908	11.69432487	11.75759872	11.49997535	11.35797356	12.59010003	11.49893257	11.69913549	11.7611074	11.82099506	11.48003595	11.66849678	11.46593546	11.56985671	10.95142649	11.62421668	11.59107597	11.64353388	11.61166994	11.79362537	11.60001385	11.89305546	11.62743002	11.61940908	11.35712831	11.81168481	12.0724263	11.53800524	12.07303729	11.52592298	11.73596932	11.66215988	11.47351829	11.32156971	12.25753843	11.3549396	11.78698896	11.84582263	10.42858196	12.01371342
TRIM13	8.383075109	9.004929238	9.51811277	8.673835798	9.805930686	9.289386863	8.730681662	9.555322806	7.418431353	8.194240642	8.719628911	9.459614147	8.557836167	9.148896167	9.385220321	9.578396451	9.348930135	8.713094409	9.333811899	9.781827749	8.160759562	9.072018489	8.54460048	7.593007075	9.090698679	8.594446616	9.155450605	8.981397383	9.388669906	8.346333307	8.717308449	8.84003966	8.239602093	8.935583484	9.344423576	9.083545787	8.931399959	9.421639409	9.493404404	7.774050341	8.712180019	9.664360495	8.844205671	9.230057296	8.571803186	8.972529118	9.262407722	8.795554755	9.247306657
WDR93	6.700364254	7.094205731	7.152096081	7.080669837	7.122019974	6.99758675	7.087930701	7.164536534	8.129757766	7.17178283	6.671807333	6.662992781	6.738706625	7.079447589	7.227810765	6.752148843	6.914472984	6.487275848	7.131462416	6.978378052	7.083865544	7.204741352	7.301126756	7.722747557	6.834417177	9.661668475	6.561367688	6.335801371	7.073377869	7.227601812	6.862471675	7.22222175	7.103539299	6.874937043	7.628346331	7.109351811	6.618865914	6.902526104	7.248583132	6.427961977	6.711172298	7.286756268	6.669093612	6.871872592	6.934389444	6.822303012	7.157500218	7.600623666	7.258533359
INSL4	2.927932621	2.726002437	2.638490956	2.841724938	2.659529079	3.086835614	2.641066539	2.898372079	2.485725472	3.219115742	2.631003465	2.823451641	2.574930252	3.307938701	3.317663468	2.478573096	2.552877692	2.955774855	2.566275604	2.725370715	2.646822709	2.858830405	2.534582759	2.691299727	2.674845716	2.764323693	2.539405583	2.695190608	2.636346942	2.641282204	2.6543056	2.571423328	2.864913442	2.712122504	2.681729481	3.097366139	3.073808886	3.295711433	3.392780094	2.671054023	2.782917115	3.347552396	2.832834947	3.133757785	2.748708174	3.379849088	3.608867216	3.660037656	2.987412321
EGFL7	11.25765179	7.463853253	11.12786929	12.33431082	11.79519754	11.39777061	11.38815051	12.88456655	8.619397884	9.724126172	12.4049502	11.03355825	11.06314535	10.93825466	11.08246599	12.15841144	12.17239269	12.05481176	12.16028615	11.661571	12.0764259	12.01371342	10.67223401	10.18339162	12.19407689	10.30551992	11.9206885	12.61917365	11.38339087	11.057017	11.88230371	10.82498625	11.43647312	12.62229728	11.38723041	10.69131971	12.21419608	11.02370504	12.40850854	7.950902816	12.43869921	12.41634046	12.92692829	10.41690632	10.88231169	11.19724512	10.6116765	11.37247326	11.09638842
SRGAP2	6.028804275	4.011365378	6.304859256	5.269432215	5.837721382	5.859214165	4.889218378	5.80196502	6.445754138	6.526760867	5.614312891	5.474247456	6.137260363	5.073811177	4.813765747	5.494561344	4.988326767	4.960071562	5.723862712	5.722867422	5.34791319	5.248867875	4.689659164	4.875751486	5.046230694	5.413303437	5.812042506	4.488823855	5.56544732	6.075357675	5.591556676	5.304393037	4.816360435	5.373771835	5.51641128	4.29281396	5.250307736	3.986900845	5.1830402	5.614312891	5.158478864	5.872172821	5.327703947	5.498833026	5.521528017	4.883524952	4.651344899	5.661991164	5.318724308
SSX3	2.977743941	2.742964879	2.651142316	2.875927832	2.682464791	3.145775824	2.653423455	2.948829115	2.479249729	2.578718709	2.640152115	2.869235269	2.581011363	3.3737285	3.378785891	2.482213862	2.561599798	3.001779261	2.576991811	2.751850086	2.667508083	2.905218049	2.542904583	2.715810104	2.691060091	2.791625348	2.548138167	2.721315203	2.648311273	2.949878195	2.664287869	2.586184576	2.911568771	3.185899809	2.705846233	3.163577	3.128070572	3.360772927	3.450232488	2.685905542	2.81315829	3.416676274	2.874015809	3.209847849	2.767569067	3.45228353	3.670231689	3.743421511	3.057562869
RBMS3	4.165172432	2.749413074	5.029312324	5.06493163	5.654773609	5.387268756	4.750272659	5.247474269	2.477350934	7.8622029	4.63913537	4.949318946	4.217701842	4.621825036	3.401134048	5.388991606	4.248907326	4.000385886	3.740095293	4.534111445	4.710146382	4.653864791	2.546139981	2.724313573	4.879272815	3.096208981	5.473920117	5.270440081	4.152116692	2.656278655	4.128469555	5.426944882	4.153186232	5.606415803	2.713841092	3.181978623	5.628969288	3.380206945	5.528391935	3.494346897	4.958913233	5.295653923	5.241021507	4.270059362	2.774649494	5.289893102	3.68883476	4.411567384	4.56351974
MT1H	14.7273941	10.37003892	12.16362388	14.55386265	12.44469695	12.47304953	13.92667893	12.97389901	13.63475175	15.43737281	13.32595428	15.39095986	13.29245485	16.27286908	12.53955822	13.16070603	12.88805687	13.29245485	12.25496558	12.30416905	12.17776781	13.42986243	15.90499978	14.81773113	12.42517205	14.19157505	13.77013383	12.95874931	12.55133616	13.00103646	14.06773309	15.05943009	12.57121927	13.52051779	10.92549915	16.13032348	14.01573102	11.73881904	15.2668106	11.56309562	12.96078348	10.16734809	11.94204251	12.71864072	13.63080922	12.96411767	14.6452472	14.66239957	12.43869921
YWHAB	13.23728118	13.61678934	13.41427807	13.04688568	13.0253407	12.84604783	13.14764535	13.07630807	12.58678139	13.26605221	13.28176268	12.97020066	13.20238553	13.2012939	13.19618957	13.47955511	12.98620635	12.99827901	13.39548929	12.86017916	13.25821614	13.12613073	13.04287338	12.63464052	13.09353694	12.942552	13.46555382	13.17714677	13.20019826	13.6120781	13.22985755	12.87740491	13.064641	13.16425607	12.99152591	13.15901172	12.77822625	13.24226345	12.94519528	13.37008556	13.14992428	13.03804257	13.27537325	13.13013103	12.55210434	12.93974527	13.37590594	12.80932206	12.83905547
LOC389765	9.350693992	9.310969736	9.171912203	9.183534674	9.150522594	8.769731416	9.03205713	9.396640478	8.85190435	8.607818926	9.050521796	8.743286468	8.383984544	8.762391444	8.886934274	9.409114789	8.761494012	9.319867675	8.706344195	9.204492595	9.89736034	8.590294191	8.905253386	8.341749596	8.954926442	8.283133449	8.883137095	9.106674035	8.928399734	8.760499485	8.596821837	8.151281764	8.975809382	9.3382828	9.442735673	9.427906826	8.915946277	8.638115957	9.69435305	8.798667842	8.4778244	9.065709688	9.235224016	7.678429825	8.793977487	9.138977528	8.777264026	8.554923721	8.786584461
SSMEM1	3.057019094	2.776044891	2.672738399	2.944659183	2.710575027	3.239855482	2.680033001	3.028487561	2.470312243	2.590848809	2.658714524	2.936359849	2.592960979	3.474675312	3.48114122	2.490310357	2.573753938	3.084326872	2.592549306	2.795796323	2.697256209	2.972884574	2.554364792	2.759074855	2.718738672	2.833657556	2.562675906	2.765462929	2.668367141	2.672508295	2.684295509	2.609644633	2.99032138	2.756141485	2.745357652	3.247455441	3.213181122	3.466066715	3.545003323	2.707662272	2.866472194	3.533608388	2.949091123	3.340394809	2.806983754	3.556678389	3.770290576	3.860381492	3.150544885
LOC100128402	4.709437972	4.690651687	4.661605639	3.77403543	5.358155909	4.211891427	4.540530598	3.239149509	2.473037887	3.289768286	3.698302742	4.02801717	2.819823303	3.490073974	3.959802768	4.042918319	4.064044161	3.744912214	4.583310776	3.284855095	3.658983334	2.989289101	4.246624965	3.829014376	2.910562494	3.726971712	3.476296464	3.403305863	4.727082626	2.677135836	3.055572489	2.61391914	4.035110372	3.179188639	4.899062241	3.263857777	5.152214162	4.488387042	5.764185891	3.667054115	2.877471528	4.746077497	4.443798256	3.360960452	4.625217025	3.577151573	3.789640078	3.885582238	3.168582089
ZMYM4	8.749170838	7.870180423	8.985160679	8.87001792	9.158486758	8.994403422	8.63747081	9.026127908	8.826175466	9.464748038	8.877928892	8.873912407	8.919869047	8.667691353	8.965782805	9.003123001	8.689462439	8.984773569	8.750508839	8.840500729	8.79762701	9.028178073	8.825755214	8.291051384	8.721702377	8.680759556	9.125959768	8.793977487	8.791307197	9.155011175	8.716252844	8.848012339	8.264286118	8.944891918	8.78264115	9.021332348	8.482289067	8.753868049	9.306513515	9.236411224	8.656031027	9.270218335	8.724256743	9.050937014	9.384804243	9.018834738	8.76885446	7.85326913	8.923867562
NDUFS6	11.85190192	13.22662194	12.89054746	11.90624132	11.98884179	11.6554676	12.34960821	11.73881904	11.94469855	12.942552	12.33187133	12.42732176	12.55346335	12.2980429	12.54424735	11.89626515	12.01207452	12.1883677	12.60567194	12.77322482	12.49487503	11.98763241	12.10512325	12.66288715	12.36367392	11.95764377	12.03978519	11.8782791	12.30619525	13.26274582	12.0617577	11.94934214	11.87676199	12.01894709	13.00564138	12.99654824	12.02997061	13.3132402	11.85737776	13.90668732	12.19040337	12.3084777	11.76935307	12.39772507	11.71030313	11.7611074	12.80034813	11.89944538	12.79529175
CAST	12.73780457	12.67891609	13.23810454	12.16477799	13.10990809	12.32350525	11.55055343	12.26392932	13.08566831	12.47995886	12.83717923	12.53813029	11.98387097	12.47304953	12.16910301	12.20299688	11.94983384	11.71867294	12.04269366	12.87657845	12.5048908	12.74594199	12.75335991	12.16729501	12.01894709	12.20818482	12.31105994	11.82524187	12.36080255	13.02894986	11.74821246	12.35096635	12.80034813	12.03457552	12.5971473	12.47016094	12.18086474	13.21050917	12.43090382	9.717348885	12.2535762	12.39914877	12.12055891	12.28137918	12.5048908	12.3917039	13.66175621	13.07630807	12.1980582
KIF24	6.344695484	7.014004612	5.753918554	5.607702286	6.046650874	5.79951984	6.03482863	5.019915284	6.505358382	6.071506746	4.997572653	5.110949663	4.193423187	4.421261838	6.500973641	4.326541255	6.712465083	6.166261675	6.13513093	6.913125529	6.939749002	6.769373508	4.297896552	6.524865627	5.429831645	5.185770743	3.863764099	4.959672054	6.647252169	7.570527334	5.804689412	4.186556656	5.118813032	5.360918134	5.928991201	4.622192118	5.725343767	6.05241833	4.702369397	6.614911499	4.64875871	6.667352969	4.718324497	6.346495649	4.761957257	4.615147091	6.039887971	3.969033505	6.809505345
FGF23	3.140502192	2.820058501	2.695644987	3.007617103	2.740998308	3.330809711	2.710132497	3.117267175	2.461375038	2.606131457	2.679873742	3.007617103	2.610007963	3.581381022	3.587745262	2.500203042	2.580525678	3.180187796	2.614921899	2.853375723	2.733640548	3.048999132	2.556396889	2.819199131	2.747774916	2.878206	2.576005962	2.813374178	2.693255168	2.699834937	2.711362163	2.631537779	3.076573205	2.790697734	2.766000682	3.342060946	3.304885732	3.553110636	3.659714065	2.725520161	2.934198796	3.653232192	3.087362981	3.465424543	2.858332805	3.669497098	3.889428121	3.989879251	3.259370837
RNF111	9.366903499	8.712887851	8.873912407	9.183733941	9.351589238	9.52008154	9.163015984	9.222864686	8.98998909	9.111113577	9.451713093	9.241539484	9.583440554	9.56931137	9.252728857	9.976726903	9.556082072	9.696898079	9.761633772	9.780840736	9.841720186	9.158941147	9.303755628	8.979395634	9.420939584	9.023323564	9.605869367	9.6562634	9.550011871	9.366409649	9.655495453	9.277003014	9.495363338	9.584363813	9.164186568	8.984073077	9.546818765	9.187572218	9.449083906	9.004447384	9.440174015	8.895767629	9.963507501	9.203752512	9.56931137	9.687690315	9.235954644	9.570081581	9.57100665
LOC100132207	5.666430773	7.265913773	7.640380211	5.20533074	6.630522356	5.369581896	6.926561724	6.300693152	7.86311675	7.475021851	6.334968928	6.440887101	7.840800209	6.414309305	5.910358544	6.350725974	5.662883424	6.274762237	7.620518073	7.331369638	6.827086239	6.098900139	7.073935928	6.463107673	6.497314464	7.100481986	6.196154776	6.178370393	6.173468689	6.411126387	6.147222336	6.545270606	6.224675743	6.373763192	7.050032347	6.539140724	5.181675629	6.490229097	6.35920661	6.621145193	5.643994391	6.442298471	5.843926477	5.934338956	6.612185986	6.292910145	6.481732539	6.108966845	9.155638825
IPO7	9.044152155	9.608812638	9.166049947	9.128439417	8.546475091	9.301669206	8.948327936	9.022643988	10.89050196	9.391144947	9.411319333	9.198834743	8.690938332	9.282832786	9.073359789	8.790855971	9.030256182	9.051125616	8.840283348	8.881658962	8.790855971	9.142334308	9.570768965	9.767536393	9.276329716	9.026127908	9.50074664	9.121992755	9.141207698	9.849644328	9.136434846	9.400200616	9.374329901	8.692063331	9.699541629	9.602272263	9.356827588	8.899404198	9.44040499	9.841460054	8.502490646	9.525455736	8.863855556	9.285425615	9.423544601	9.173534147	9.419168794	10.08522399	9.412455596
ABR	5.998557695	6.401139825	5.995614797	5.959661405	6.732495379	5.994263786	6.66682299	6.245676105	5.967601617	7.356504742	6.623712064	6.582784364	6.123164058	6.117458017	6.532775613	5.83638384	5.889099876	5.901761299	5.736650509	5.22645128	5.966374116	5.202537316	6.573769486	5.119165411	5.734950381	6.115671051	6.530392485	6.224401863	6.087111669	6.270993297	7.342318589	4.958913233	6.194412485	6.053336146	7.682207963	8.164856181	6.792856581	7.84591398	6.48534058	6.995495683	6.644351178	5.246429767	5.883799734	6.37483926	5.635326051	5.161320244	6.89197977	5.630504126	5.099382453
FBXL8	8.014110112	7.716991839	7.900571503	8.369977936	8.332226966	8.826629633	8.595154657	8.709965068	8.60605624	8.15600439	7.910703809	8.19807854	8.185133564	7.870398721	7.599923354	7.660259306	7.684659078	7.855495121	8.019935741	8.980224509	7.993623289	8.862246286	7.824658879	8.571079464	7.364075481	7.681754432	7.682681263	7.455163925	7.819118331	7.643893174	7.634403813	7.892399128	7.660740577	8.182120544	8.422595082	7.484911294	7.822111122	8.22249265	8.319971232	6.878919884	8.04989773	9.110878364	8.351658428	7.935100464	7.12099205	8.028957432	8.970196959	7.862661178	8.356926153
LOC284578	3.204048864	2.851565861	2.711475955	3.052843633	2.760356998	3.376063881	3.193745651	3.190055626	2.451213135	2.617197715	2.697798248	3.046998549	2.625257634	3.663019511	3.653975458	2.509968055	2.56565605	3.270058314	2.627570586	2.897878408	2.760182724	3.103210548	2.531694873	2.86447844	2.893538968	2.914615471	2.586881308	2.846414373	2.714505779	2.718484676	2.736366735	2.641382842	3.149845129	2.819823303	2.728214414	10.14578805	3.375432989	3.605804453	3.755728742	2.733640548	2.988555089	3.740095293	5.116147633	3.531891905	2.906797189	3.74647192	3.983402341	4.068011517	3.33775174
TOM1L1	9.360777246	10.59739434	10.02290256	9.553003492	10.57994828	10.31973223	9.986870073	10.43681541	7.942630568	9.092911477	9.617183782	9.704066899	8.93333252	9.946622446	10.16909832	9.691063203	10.01110322	9.866214627	10.06125872	10.54524341	9.499813568	10.33352065	9.547031295	9.844064661	9.935760239	9.511790059	8.783360074	9.840405079	10.40782873	9.699338328	9.371276535	9.959857429	9.577677423	9.083763315	9.665158921	10.42383371	10.07560285	10.42618574	10.11485846	10.70121074	9.580483103	10.4191704	9.648695284	9.529766987	10.84304862	9.921367889	9.844064661	9.401421283	10.88056626
HSBP1	10.20034127	10.95442861	10.11959641	10.12497554	10.79843451	9.95512379	10.44788499	10.14161721	8.872063679	8.947875349	10.25792651	10.37446493	10.3505081	10.19645023	10.4559	10.32415829	9.984418037	10.22782227	10.08878093	10.39391891	9.957780057	10.30630313	9.769987082	9.967147431	10.08219444	10.15945153	10.14080742	10.42675984	10.31917103	10.24841636	9.82929534	9.746961582	9.911659106	10.01004211	10.17577391	10.26453128	10.67929835	10.71959409	10.42161494	9.765616498	10.3684522	10.04052889	10.27064635	9.530989282	10.56282422	9.971477166	10.52771852	9.901643724	10.07197805
ETV2	7.953796471	8.357827084	8.226608573	7.333437635	7.578697709	8.245098345	8.178647058	8.08673203	8.323579611	7.720524315	7.811378764	7.727491801	8.246043074	7.475518598	8.57649176	7.572801634	7.655946795	7.804416217	7.670636796	8.042893636	8.259493448	8.075369264	7.015257132	8.037635273	8.185824178	7.883623763	7.273243985	7.445105838	8.140282245	8.325160219	7.23710742	7.634403813	8.767079207	7.219001076	8.057839271	8.533385375	7.701841986	7.941403107	7.787623068	8.014344803	7.38485113	8.751867671	7.932071852	7.708676715	7.227810765	7.576959376	7.822629766	8.166999239	8.184169342
TBC1D5	7.146803915	7.682681263	7.371215155	7.306475907	7.512413885	7.661740843	7.799257718	7.402123669	6.63166996	7.829241819	7.895774346	7.947398498	7.279161187	7.642289275	7.651325298	7.928775777	7.392436874	7.754450836	7.545378424	7.453466394	7.579943101	7.340639064	7.826606174	7.185003003	7.478583137	7.377178804	8.391317714	8.445179111	7.86995833	7.648068503	8.01573373	7.060713468	7.354944693	7.947172309	7.336012818	7.82711863	7.892173558	7.815179962	7.829025131	8.593102287	7.920187229	7.065445427	8.195411238	7.395818278	7.74663759	8.171645663	8.367681433	7.029173694	7.63803372
PTTG1IP	14.80527235	13.6844004	14.93725164	14.81773113	14.78640639	13.74464897	14.2232522	13.91860133	13.41427807	13.00387977	14.28361639	14.73734277	14.00048773	14.05094841	13.58507616	13.29548423	14.09541462	15.00976635	13.32153705	14.88271248	13.78385064	15.04399136	14.02768055	14.50108761	14.39981582	13.45337149	14.55386265	14.3013932	15.20575996	14.3112772	13.76609724	14.01573102	14.51598894	14.33927594	14.27353307	13.84387062	14.37272461	14.23714766	14.35708443	13.68791532	14.13540338	14.95861581	13.71093229	13.78104721	13.91730275	14.01072979	13.81270015	14.57888027	13.66175621
KRT38	3.246567679	2.866064818	2.717963299	3.070027273	2.762130393	3.33775174	2.757527461	3.24151955	2.435796762	2.616254025	2.706096231	3.033609442	2.639466433	3.705198756	3.686334093	2.51989474	2.522271786	3.328897613	2.633475219	2.907828186	2.78059785	3.11972239	2.479191218	2.848690916	2.762962275	2.933671039	2.592100535	2.832343154	2.732760758	2.734360864	2.759849021	2.634381918	3.200613751	2.838716989	2.608187369	3.430136235	3.402576486	3.612601573	3.810063218	2.911061715	3.031957984	3.795443707	3.138884	3.486926603	2.944659183	3.794423024	4.039875634	4.081426133	3.374764119
PACSIN3	6.541238221	8.92886017	6.398366849	7.696062626	7.270049709	8.061621522	7.493214201	7.618838698	6.457611624	5.905530881	7.259874241	7.319717375	5.305713596	7.528896817	7.823368775	7.201900471	6.916428968	8.134211729	6.422906619	7.396379516	7.164770549	7.235004042	7.052433171	5.838899333	6.194107837	6.910382804	7.827619243	6.373507373	7.045698151	4.560489568	6.065082759	7.267807105	8.115329689	6.284065315	6.879175699	7.977610064	8.055697521	6.494677676	8.167637297	8.102930418	8.360279396	6.208980241	7.186728383	7.27027479	7.513517178	7.807282739	6.892463336	8.514581886	6.419765978
NDN	9.450286413	3.857303141	7.645609763	9.714305278	9.362393808	7.203691525	10.38718454	8.869759944	8.761597749	5.997688579	10.35986681	6.558643512	7.843172094	10.52549456	7.498252253	10.62559371	7.821857227	8.71775516	7.733237509	8.119783945	9.774003627	10.1905078	9.440612376	5.354193698	8.628609067	8.708397602	10.38225812	8.454106368	9.700597379	8.08981556	8.016178747	9.701353357	6.817899075	8.463452177	4.304405479	9.392137962	6.99758675	7.12099205	7.791021151	11.56895519	7.980661937	7.154569333	9.608812638	6.083941717	6.191621817	6.241415862	9.161630777	2.943845235	6.991375776
TMEM237	9.214722077	9.223060372	8.967403283	8.813609977	8.279468174	8.860811906	8.400613856	8.994403422	9.081162069	10.13442735	9.144891616	8.524227752	8.795756717	8.254037248	9.653946484	9.088637587	8.78585202	9.074441389	9.365698904	9.095943668	8.636311958	8.374275494	8.66616568	9.456395088	8.23841181	9.176362856	8.578447912	8.902767226	9.036895047	10.26634884	8.379569425	8.743041483	9.083545787	8.684505068	7.802148004	8.61257448	7.966214847	8.460794345	7.891270907	10.88195465	9.081376214	8.344750479	8.860164958	8.825507636	8.65811746	8.653646057	8.522386656	8.51748035	9.210603849
FOXF1	5.533630412	2.615619195	7.132151391	7.067909481	5.658412169	5.711610259	6.445754138	7.364301131	2.509664838	3.416009919	5.819383512	5.245742413	5.621222298	4.142978363	6.198998046	7.63390054	6.649905216	6.329551339	5.975767727	6.369784054	5.897061523	5.958940566	4.149038783	5.405899022	7.436135985	4.719960352	5.255275935	6.00795478	6.580958185	6.904069867	6.611406145	5.280536247	6.2912016	7.8622029	4.074522741	7.354192763	4.881026812	6.563740734	5.242708317	5.587262128	6.850598687	7.240142288	7.659280422	4.878274348	6.658550677	6.410264144	6.361675681	4.209172896	5.456117123
TMEM247	2.650301909	2.617844449	2.538819997	2.621352669	2.518896397	2.657711281	2.559920241	2.636237774	2.526210197	2.500503541	2.55770871	2.557316595	2.532787985	2.844106649	4.116258758	2.707506123	2.454092744	2.709625366	2.489801486	2.553594427	2.550229576	2.599614676	2.463526723	2.574291564	2.553274059	2.708120016	2.966525766	2.512481285	2.581664916	3.685353438	2.622686778	2.455575865	2.64506471	2.599695943	2.513879995	2.691706625	2.741293442	2.785785578	3.129014601	2.575916907	2.675631038	2.907556409	2.658024114	2.644313353	2.64462673	2.888863926	3.312544566	2.988302588	2.650056089
TP53RK	5.169344938	4.866949325	3.842631398	4.526609148	3.572437043	4.423606413	5.17686917	4.465465476	2.851155196	4.5171952	4.569053207	3.838059624	4.974457695	5.639393582	5.817463106	5.067652558	5.54256285	4.649818481	5.211295977	4.893408171	4.61366553	4.440583616	4.502400352	3.304885732	4.613960673	5.296326873	5.113074336	5.588242124	5.151511037	6.157657409	5.728554473	3.753610969	5.070704896	4.301864439	4.064736259	3.715454606	5.273808398	4.053747949	4.092978785	5.307424604	5.306372963	2.909318104	4.421990294	5.580277496	4.33233739	4.420848537	4.706471582	6.02568461	5.033787544
RARS2	11.11114797	12.74686208	11.69038662	12.40708644	12.32226565	12.19040337	12.25753843	11.96268551	11.19540025	12.28137918	12.38059456	12.21151191	11.43427139	12.42935582	12.36776706	12.38683701	12.23187339	12.16225519	12.54424735	12.38885107	11.23117042	12.46571274	12.41212616	10.96277624	11.64160541	12.14495155	12.25827324	12.52363627	12.41428712	12.22257053	11.64630107	11.44713597	11.62312287	11.95929027	10.92780934	11.68715518	12.36293092	11.76351581	12.62558642	12.70756523	11.60649713	11.99898299	12.20236032	11.71125204	12.42095669	12.26392932	11.7215973	11.20445442	12.45562713
LCMT2	8.355932753	7.86311675	7.978311802	8.252811448	8.796016571	8.238652021	8.793293628	8.533871283	6.903522553	7.874065301	8.374050291	8.249514268	8.237924413	7.789275477	9.3162303	8.840283348	9.046199481	8.869511038	8.8393618	8.787972876	8.721436882	8.216148272	8.613281511	7.868935882	8.78707406	7.744062115	8.569480833	9.196290295	8.828876715	8.571803186	9.211580124	8.456203305	7.519351011	8.193249147	8.362491911	9.023581871	8.969485002	8.6275244	8.393034327	7.810148342	8.593102287	8.799120001	7.712298612	8.434507176	7.674249978	8.503668246	8.561323194	7.713821425	8.792862332
SERPINE1	6.821746579	3.56151443	5.451853522	9.238056785	5.511741842	5.884347734	8.274862665	6.76408759	10.80417709	10.92516078	6.899918075	8.353872647	8.728445967	10.61688245	7.882376981	8.000315939	5.478190915	5.302417039	4.874361438	7.473938318	6.44118874	7.426697567	6.253733493	9.15630931	7.10815858	9.323861854	8.747229992	7.879826554	6.084501718	6.44454432	7.528396538	8.02818336	9.408015214	9.649394933	5.138460815	2.715660057	9.210088881	5.026986302	7.965164009	3.634868368	9.316463327	4.341465563	7.930641314	9.169703094	9.323594872	6.531976727	6.476372952	11.82628078	6.421482585
CNTNAP5	7.637791667	3.67226872	9.877751059	3.120811357	2.608580605	2.722162764	2.869876512	2.646351815	3.184388751	3.245689067	3.582827551	6.341502238	2.863323816	4.503137188	2.882980693	5.102422266	2.4860364	9.192075743	4.797104501	6.294696905	3.737932095	3.70942766	10.06602979	4.194959401	4.176129668	4.678734548	5.129195334	6.696171596	5.863053154	11.81496203	3.654641018	5.060124083	3.813767248	8.958702338	5.412303616	4.337362195	2.77327704	8.231869509	5.641497885	2.936636394	8.88472572	3.874166441	4.431567199	9.572741548	5.404283121	8.961377856	8.574922623	3.069518193	10.62409582
BAZ2B	7.309490565	7.364075481	6.908878279	6.77834245	6.512330247	6.442055494	7.057927709	7.030983506	6.740152402	7.477175314	7.302879814	7.281103426	7.586572785	7.161508675	7.402597357	8.130699264	6.663297991	7.582704233	7.997374611	7.287292414	7.577450186	6.314848273	7.505545476	5.066314012	6.812505493	7.17942137	7.801408726	7.444105954	7.64180096	8.574922623	7.438389746	6.414029336	7.483407885	7.747494675	7.691776488	7.699837055	6.922749907	8.186564664	7.86995833	8.244116878	7.456070315	7.266203903	8.057349528	7.771071939	8.114101488	7.738251478	7.521736162	7.095211029	6.029457108
LMBR1	6.343800621	6.596172319	6.069245093	5.772592771	5.678538066	5.839207342	6.089097737	5.725702065	3.541155791	5.151825285	6.004848192	7.009835076	6.328996837	7.20957557	5.790564279	6.206266449	5.872172821	5.703276837	5.452174196	6.062532562	5.570221061	6.050682272	4.866949325	5.702890194	6.21079738	5.712250403	5.947170403	6.433277021	5.198268511	6.849723826	5.389295834	5.833768186	6.153058776	6.24707021	4.951679749	5.200236269	6.637200244	6.489384891	6.435427519	6.811422405	6.681693345	6.933548507	6.481395564	5.412663398	5.244042794	6.800935619	6.987179902	6.553008363	5.918356457
COL4A5	9.447341074	4.147959971	6.593338592	7.182515779	5.420499686	8.226364628	7.423315813	6.302252903	2.966268179	5.451853522	5.690967106	6.29351142	7.301126756	7.547682674	6.824744441	7.109563397	3.599846235	5.073514141	6.592022976	6.184208978	8.754539849	8.175846846	3.773293587	2.601446303	5.082861934	7.751907192	8.386975878	7.669888824	6.663595963	8.072543284	4.468785879	8.08935698	7.876200833	8.037635273	2.5869673	9.888457982	4.899062241	7.027792555	6.066741982	7.572299767	6.624760628	7.159020524	5.649312737	6.512585143	4.861289684	5.627131194	5.759363292	7.065445427	2.685791509
LRTM2	2.670561971	2.633894593	2.560602479	2.663743884	2.55183093	2.774064172	2.561833329	2.664412932	2.567289379	2.52156917	2.568486618	2.632274194	2.535453292	2.918617635	2.935816788	2.468702999	2.503044111	2.719761733	2.510475797	2.597975319	2.563284418	2.651443971	2.497739845	2.604378638	2.582328174	2.671541862	2.48843094	2.566581596	2.577697809	2.574930252	2.620832842	2.483619793	2.671699554	2.618503664	2.592291599	2.759849021	2.805155652	2.868137544	3.064666718	2.585522085	2.692980217	2.961970676	2.664287869	2.761678599	2.66350365	2.988555089	3.322518225	4.540530598	2.690804438
ST3GAL6	7.09974555	6.454808735	5.971778029	6.900185004	7.153598308	6.760125621	7.879371171	6.432399899	8.099076404	7.292254964	8.132597871	7.068400579	7.700755553	7.909464656	7.459626078	7.567329221	6.92677206	7.269771285	7.307005226	6.693110033	7.828093423	7.385820552	7.593708047	5.824599483	7.084568971	7.26141772	8.046873715	8.018065959	6.828351885	7.020018991	8.364667763	6.95214826	7.023862697	6.991622759	6.94421315	8.314629963	6.956383628	7.120705691	7.058673527	5.20567935	7.49984139	5.038795528	8.73406561	6.477554464	7.041269693	7.01501484	6.297652227	6.18522135	6.77152953
ZNF594	6.438398664	5.731108983	8.246457135	6.105570911	6.063951967	6.523028931	6.396740948	7.003674093	5.457779451	6.073362505	6.573769486	6.521882384	4.30818853	5.505935968	6.560292513	7.119234166	6.848877413	7.372510128	6.121730592	6.985822589	7.403006993	5.405899022	5.34791319	6.219822956	6.776766064	6.07767725	6.663297991	6.765226619	6.644588281	7.685064832	6.410822617	5.900772831	5.491407589	6.776306264	5.463259545	6.786718989	6.344097278	5.953730409	7.050283725	6.135420002	6.120911653	7.130950234	6.022002574	4.813414744	3.983770807	6.402342344	4.474875653	5.813749831	7.094467445
CAV1	12.01479344	8.374744868	11.6081938	12.43744882	10.71663789	12.18457647	11.60962766	11.59247468	12.47087873	12.39253536	11.55580704	12.31662222	11.50725435	12.32717584	9.977993159	11.95158395	11.90568566	10.60293966	10.78740971	12.10574956	12.11268866	12.11743364	13.21673651	13.11894393	11.74193767	12.50706535	11.85910564	12.25223729	11.50556073	12.03116402	10.92924833	12.88975318	12.93886223	11.84857031	9.953494206	9.217751662	13.01650545	10.27168708	11.98491535	10.7974349	11.99271346	10.16569354	13.03236598	10.97496776	11.6727118	11.79877196	10.69880761	12.67973848	11.20633951
IDS	9.673677202	9.530271915	8.897142114	9.796163464	9.398054247	9.680393592	9.835163485	8.842884026	9.815671361	11.2208683	9.753415792	9.400399068	10.47961121	9.703835125	8.886270447	9.76134783	9.092261847	9.691534156	9.505016354	9.075572051	9.049646329	9.988503969	9.787153914	9.379275445	9.493124746	10.00823967	9.68400452	9.835741814	9.327308346	9.69982063	10.05853403	9.80953594	10.99653328	9.528313215	9.116942499	8.527862511	9.607227617	9.289386863	8.703908034	9.342192315	9.459614147	8.347489777	9.754725829	9.714840462	10.20913354	9.966587541	10.0574516	10.25735948	9.305550423
SPAG5	8.116997854	8.437370055	8.913088041	9.698421201	10.56113286	9.398054247	11.47785589	11.82774687	10.84042881	10.63394723	9.609520474	7.536345329	9.699541629	8.324939014	12.5971473	8.6031309	11.06173342	10.66074491	9.749263098	9.762862231	8.774539763	9.438684184	8.911622497	9.283842693	11.29817453	9.43306899	7.701841986	10.49798215	10.0489537	11.05121964	10.22108756	8.271315815	8.292183249	7.958005465	11.46680889	11.76014026	8.278734389	10.2637235	8.503668246	11.09718571	9.173534147	11.90676072	8.386742578	9.464748038	10.47620149	7.763478244	10.02749416	7.832661297	11.80162789
CCKAR	2.711580835	2.649306063	2.57827038	2.696849973	2.571141749	2.836953371	2.573095417	2.702041844	2.544731829	2.532045231	2.578718709	2.674951501	2.542558259	2.991608085	3.018692015	2.46734033	2.517935781	2.753221901	2.522651578	2.62309869	2.580525678	2.68569597	2.506762166	2.618592892	2.603045184	5.535801974	2.499820104	2.596692974	2.587274562	2.58300676	2.623005663	2.505186424	2.697526186	2.640046342	2.615128465	2.825118711	2.852406647	2.956275186	3.12686663	2.600376333	2.70037515	3.037013403	2.682795231	2.83544713	2.67702105	3.079049919	3.360960452	3.264826009	2.739628236
CENPE	5.321878644	6.332746619	6.730537752	6.197008522	5.649000515	5.599756054	5.330876742	4.312025899	7.63202169	8.188487004	6.04917096	5.353484689	7.292739049	6.200673112	5.150856705	6.367652358	6.789493665	5.835096112	6.903272289	5.653886649	6.417765604	6.69066883	6.415168124	8.012161578	5.135628225	7.578697709	6.194666405	5.400072359	6.990812104	8.61303461	7.934120399	6.108966845	5.56544732	5.741203661	5.429228423	2.838488314	5.318724308	6.042735848	5.211295977	8.490872403	6.622003623	5.534293114	6.012625256	6.611406145	5.575678148	5.979700095	5.597049801	5.010863225	6.557462186
MORF4L2	11.09975465	10.50632211	10.81046766	10.94935006	10.45529859	10.8829585	10.83233755	10.44669011	11.11434858	11.04678138	10.64403734	10.4957759	10.7205628	10.77389287	10.99225416	10.73010015	10.49280754	10.4899657	10.49086921	10.93065023	10.80196241	11.24482114	10.43219371	11.36845195	10.51680281	11.0261652	10.45114846	11.10442253	10.76432402	11.79414518	10.45501861	10.58788184	11.32991193	10.44927728	10.48092166	10.49054887	11.15920348	10.72490178	10.69724534	11.39777061	10.99860248	10.32051869	10.66476941	10.77834196	11.24482114	10.26659282	10.47481755	11.06099026	11.03719612
KLKP1	2.738210115	4.395303506	4.135983366	2.716937026	2.585694091	2.876641983	3.335207193	2.725520161	2.529562316	2.537980534	2.584330157	2.697109082	3.675496733	3.623792632	3.064117098	3.197840216	2.524351362	2.77445001	2.66350365	3.048167557	2.631857536	2.70998083	3.608438425	2.626721674	2.65331649	4.675707722	2.911568771	2.611020039	2.970073491	2.980829046	2.625043259	2.515336343	3.056169354	2.650301909	3.792208923	2.868790927	2.882245633	3.01199517	3.167103335	2.625899397	2.706234967	3.081703991	2.699834937	2.878417302	2.686330472	3.129014601	3.394409951	3.331481624	2.774236982
CMC2	11.05880543	11.90568566	11.2404774	10.69200506	10.65645473	10.6514067	10.90528233	9.97852996	9.928084332	10.93034349	10.55574918	10.46832308	11.2256544	11.03000809	10.71147336	10.71147336	11.13331662	10.74741864	11.09288069	11.02823366	11.19097078	10.76884117	9.866998063	11.02036282	10.81772176	10.86613431	10.32474663	10.46000518	11.06711661	11.43781895	11.06563961	10.68674652	10.72581398	10.71325644	10.85925224	11.25058343	10.6958294	10.97742238	9.841989955	11.52683475	10.93257003	10.86833396	10.75482979	10.88548407	10.49850087	10.66568245	11.04213002	10.02935387	11.07450963
MAPK11	7.276623232	7.445830668	7.875704233	7.545811797	6.936742099	7.431198139	8.077003566	7.317675363	8.305838105	7.135647085	7.955906905	7.08043379	8.157698531	7.814386265	6.814867749	7.837990808	7.353149085	7.384619092	7.446531678	7.336248615	7.674466956	8.091729852	7.68727592	7.149608907	7.851776361	7.665807842	7.891010864	7.420181591	7.146031365	7.107443208	7.288535771	7.515172259	7.691776488	8.014566243	8.07908744	7.204217576	7.648663757	7.180194352	7.506640803	6.979421481	7.096209492	7.816215214	7.822629766	7.825638818	6.994507586	7.202910999	7.464134635	7.084568971	7.879371171
NOXA1	10.53910928	10.81883806	9.903038376	10.10269597	11.35671502	10.47179926	10.49422159	10.98047071	8.623535824	7.847337943	9.954587086	10.43572184	9.53736107	10.27168708	9.926531008	10.26880763	10.86363414	10.11758657	9.735133809	10.27968767	10.72974916	10.61321384	10.31087498	9.924997936	10.598974	8.660513579	9.296112642	9.652745085	9.959345022	8.715847699	9.918247946	9.554861901	10.53941445	10.27680801	10.53544056	10.32874455	9.697389049	9.621257896	10.87391493	9.080254253	9.721634543	11.6488002	9.407302838	9.116518353	9.858477238	10.81321331	10.01501363	9.438684184	10.86056761
TCHHL1	2.804944946	2.681729481	2.605000498	2.757033529	2.611565073	2.954298366	2.603045184	2.781143568	2.51155059	2.547337117	2.597776995	2.737149835	2.555997107	3.13770334	3.158820001	2.470041744	2.535453292	2.836527815	2.541903848	2.667508083	2.609920312	2.757327572	2.518058919	2.645267274	2.634004566	2.708424556	2.516624184	2.641729691	2.60710937	2.606642025	2.633371245	2.53575555	2.761811789	2.669803268	2.64603771	2.955289725	2.945644004	3.116661254	3.251424803	2.630731356	2.72629689	3.178846068	2.738975084	2.97029599	2.705967258	3.224283041	3.462595023	3.453015099	2.848690916
SLC40A1	11.86320984	11.2993286	11.98824102	11.85394794	11.54022621	12.24367098	12.07177513	11.91240138	10.97319482	11.74778324	13.8827977	11.65164652	12.20479466	11.81496203	11.93818308	12.56110465	12.18086474	12.19407689	12.99242045	11.86010495	12.07405421	11.78788465	12.61764418	11.26107358	12.26460919	10.76619992	12.60481162	12.39914877	11.89305546	9.689198519	12.95254161	11.76881326	12.53889255	12.15970466	11.04460579	11.61407817	12.51862993	11.92663393	11.07450963	10.32195893	12.13975977	11.59382997	12.73956643	12.16673332	12.10080305	12.10383326	12.46153281	9.884146333	11.80997361
SLC4A1AP	10.56229672	10.15889093	10.32706022	10.51628616	10.30866746	10.31603591	10.24183988	10.06897653	10.25619543	10.38599605	10.18149896	10.06522123	9.927580588	10.4002268	10.7430502	10.29259687	10.13306717	10.30051991	10.56946207	10.45678686	10.3623591	10.44994764	10.78776473	10.54304936	10.00925475	10.35903897	10.12497554	10.43879359	10.37332774	10.19956069	10.21853861	10.21524233	10.5081102	9.961193208	9.64250342	9.979873719	10.17379347	10.33472474	10.18469471	11.3549396	10.00540592	10.04308547	10.18075824	10.58052973	10.50781247	10.5380307	10.04839568	10.08829314	10.31402999
ISY1	8.3726281	8.810716342	8.567801321	8.680759556	8.088148881	8.671831596	8.725485305	8.522188395	8.488843575	9.229599744	8.124849292	8.472390556	8.501247525	8.619619544	8.507304671	8.59181567	8.267822022	7.813203879	8.78464506	8.537392979	7.742824536	8.527422188	8.074952299	8.08790664	8.811788239	8.153844577	8.566998556	8.558961319	8.351443628	8.644918867	8.244116878	8.303754935	8.667890879	8.550035406	7.29100615	8.351443628	8.856152936	7.996721618	8.480917099	8.911877379	8.166728545	7.953073927	8.615089695	8.767079207	8.469648348	8.895524395	7.747720605	8.744455464	8.75097593
FAM223B	2.879359116	2.707245152	2.62766284	2.805338738	2.639790013	3.042081471	2.625146241	2.850299257	2.496301123	2.560386816	2.616053898	2.786983863	2.567533537	3.241238347	3.255341286	2.474345871	2.548948725	2.907016572	2.556554044	2.700612481	2.634476153	2.817273857	2.530483099	2.673639576	2.658714524	2.739151989	2.530548446	2.675984057	2.624249954	2.626179669	2.643668468	2.556898266	2.822842547	2.695937215	2.674951501	3.045926854	3.025324892	3.234124694	3.342737017	2.6543056	2.753960386	3.286242575	2.794024382	3.068250381	2.730479529	3.321008306	3.544288204	3.587089781	2.930580525
CEBPE	5.318389982	5.814031651	4.696038797	4.323891691	5.34791319	5.592915869	6.226454949	3.898300392	3.546856211	6.138850442	6.411126387	5.989187755	6.531415239	5.747300758	5.309764742	4.995553799	5.862066736	5.37027825	5.166612308	4.34332497	5.4709186	4.907262459	4.868779502	4.523564049	6.333027865	5.117748445	6.188973972	5.326280098	5.234820672	4.377002953	6.041195685	4.929431289	4.774915743	4.365870607	5.730475227	3.533942651	3.771441356	4.489464254	3.359330243	5.085718249	5.808125198	4.304022047	4.638358076	5.524180166	4.83996347	5.145971977	4.788235897	3.616312933	5.746693188
HMBS	10.83905942	12.14239034	11.0449222	10.7361442	11.31768121	10.42828092	10.83336332	10.11349112	11.47234132	11.53704149	10.72552496	11.84963769	11.40076009	10.6116765	11.48139084	10.27711626	10.71380189	10.657664	10.93065023	10.87760578	11.52410584	12.09786721	11.00364424	11.43564651	11.00452238	11.37749949	11.50866453	10.40202523	10.89680192	11.99778015	11.06883693	11.35923082	10.20666849	11.28756105	11.92934258	10.96967913	10.04606044	10.85705552	10.58533529	11.83133121	10.9568186	11.15469062	10.19927412	11.97292827	10.02693239	10.94971901	11.26823554	11.19875294	11.07483984
CDH1	12.87058827	11.70511332	11.98884179	10.0454987	11.11724959	11.5732682	10.7533389	9.988503969	7.885276647	5.270798354	9.845769497	10.58622906	8.545996327	11.44024181	10.12523294	9.727410497	10.76177514	11.09326734	10.08497221	11.57817289	11.98168157	10.26524103	11.39813394	11.90460839	10.81282224	10.33695534	9.875676589	9.670022442	11.06455552	8.755444634	8.903924834	10.89814173	9.179377895	10.88455131	11.37783435	11.87676199	10.99451873	10.61383232	9.71880836	13.14992428	9.594731601	12.3362645	8.952489343	10.131782	11.17612436	10.97711463	11.42657601	11.53978072	11.19688315
ENAH	9.913698748	9.815671361	9.732411145	10.43281686	9.978775267	9.582981265	8.903459515	9.344423576	9.72872901	11.66706736	9.994959026	10.02853304	10.22837531	10.00643608	10.21219328	10.14132974	9.126168565	8.688489923	10.07452991	10.07084192	10.14772226	10.48335413	9.997103695	10.05714333	9.91417531	10.50168698	10.51366982	9.336676769	9.138977528	11.70223449	8.012795486	10.43518643	9.713278391	10.74135383	10.02156253	10.42568715	9.991922444	9.928602124	10.16027967	11.81110758	10.19426898	9.077562145	9.283582124	10.85238623	9.555550634	9.844064661	10.00948167	9.366409649	9.850736391
DDX1	12.52898064	12.59010003	12.60885098	12.37771681	12.52826199	12.49393214	12.59248701	12.55513953	12.1292149	12.00128952	12.45178648	12.38963087	12.09906824	12.28467477	13.14893283	12.52207938	12.32990284	12.37204433	12.62640054	12.75654187	12.58014824	12.3256885	12.68294051	12.21613817	12.34116031	12.23774611	12.13793272	12.42803041	12.48442392	12.53396894	12.08602641	12.10512325	12.545702	12.04495204	12.2494679	12.72030894	11.89264205	12.64143919	12.60567194	13.47120508	11.99778015	12.63138395	12.4077079	12.58179788	12.21748061	12.51935598	12.35456844	11.68567033	12.74594199
NBPF15	10.12715591	9.668366056	10.47265433	10.21549624	10.62902579	10.53096609	9.756647622	10.4531761	11.34374262	10.44168594	10.41780135	9.954024654	10.10375854	9.949712053	9.512551281	9.451061384	9.414821939	9.543011651	10.17300527	9.379945712	10.22729435	9.896334507	9.774534355	9.385708072	9.643074466	9.754162649	10.14823452	9.236667197	9.608019738	9.609276298	9.665158921	10.08311131	9.505242449	9.872826927	11.06023795	10.00440552	9.555550634	9.708293371	10.22346812	9.942903578	9.8101248	9.993303756	9.673091065	9.880499538	9.650657342	9.790939464	10.02905438	9.903038376	9.443172802
SLC41A1	9.658298617	11.77526165	10.64870946	10.23393165	10.12604761	10.70267318	10.8693729	10.29179566	8.082618114	9.748505824	10.30630313	9.064325623	9.7707809	8.769731416	10.51216128	9.881320133	10.10345736	10.10764166	10.33695534	10.67565864	9.937815805	8.690938332	8.935583484	9.186335243	10.44551781	9.272755408	9.809839373	9.970387926	10.21054122	7.962144671	9.759158639	9.958807082	9.544267285	9.843586901	11.15159624	10.44052344	8.632657328	9.842812471	10.19535853	9.649394933	9.516401997	10.57965014	9.750800246	9.412700694	9.004670962	10.11650521	10.6370928	9.956459649	10.04918178
LOC284009	3.80603494	3.384854182	5.128112576	2.90348674	3.635530412	3.196812282	3.924475473	2.978748676	4.404645745	3.067383482	2.785200321	2.902003449	4.049884961	3.421084208	3.420051423	3.366603937	3.087084187	3.036759975	3.902466914	3.917996617	3.870350943	2.934198796	4.451284933	3.780557921	3.454107818	3.995968213	3.135390636	2.879885272	3.510182333	3.5951809	3.655317007	3.650712986	3.890598184	3.602799951	3.738612045	3.202081472	3.165152141	3.402194813	3.49289154	3.25178811	2.831709213	3.465147489	3.160999384	3.2709286	3.091972915	3.49289154	3.70942766	3.801260983	4.515042269
KDELR3	9.906059176	9.1085922	5.88495118	7.576723328	7.768450919	7.900571503	6.779997607	5.968227734	10.78873408	9.779476664	8.709063588	8.700944004	8.466399269	9.140137865	7.509315501	6.518857749	6.038022167	6.290871467	7.79994301	5.885562077	7.899158619	8.598808558	9.604518848	9.31302591	6.69017115	9.381812401	8.272026748	5.872808733	7.173454012	10.44962668	5.923390475	9.493889985	8.697532547	7.776503761	9.461773829	7.288303192	8.790646002	9.121502728	6.268647812	9.408444456	8.33843161	5.375305889	7.068153879	10.41285886	7.622138043	7.437418521	8.77703674	9.380155578	7.214523812
MBTPS2	8.277504182	8.516988608	7.944988847	7.839336624	7.266203903	7.995511038	7.548205266	8.23841181	7.29570156	6.668558911	7.626706439	7.457258455	7.782744946	7.252388454	7.885977479	7.089320903	7.457024766	7.596526061	6.870874895	7.26141772	7.526884777	7.882160459	7.416143078	7.868404372	7.420398672	7.683114625	7.411510856	7.259416689	7.043061824	8.88472572	7.059706499	7.392742087	7.902184087	7.625205763	7.059189692	7.000475757	7.742264884	8.082145959	7.711554539	8.415001224	8.167249984	7.528684669	7.338291429	7.784893555	7.669888824	6.789759504	7.445327098	8.157698531	7.496242696
CLDND2	3.258451236	2.810870852	4.214241128	2.994716059	3.658597991	4.608645686	6.428261436	4.421990294	4.506582482	3.000955351	3.3398346	3.39855355	4.339616597	3.564643579	5.501569044	4.453860366	3.738263061	4.723383577	4.457038459	2.845229272	3.306296809	4.777655507	5.286171416	3.38057949	3.60317138	2.869657706	3.262271186	3.905143859	4.225935055	4.689659164	3.995221426	2.906797189	3.576461426	4.889218378	4.643504121	4.835036495	3.288088921	3.542560437	3.640975477	2.722450913	2.92164471	4.873303138	4.211439031	3.454482412	4.187216819	5.484359607	5.531330216	5.314684393	4.717275628
ARID1B	6.784137574	7.26514177	8.044569144	7.041045085	6.979179344	6.933035956	7.555293323	7.453690847	7.763981633	7.955174761	7.124988714	7.212387129	7.570073303	7.183305273	7.258968026	7.252836273	7.046742762	6.998665887	7.007573443	7.218234795	7.10692234	7.166048819	7.696786477	7.527128456	7.392220572	7.515427881	6.904633626	6.992215114	7.430984653	7.712544508	7.485705364	7.511647726	7.203931367	7.106677554	7.714950268	7.483930682	7.312655958	7.575982818	7.271262234	7.500535601	6.96009246	7.674937094	7.328384751	7.413654756	6.82759401	7.058437372	7.218234795	7.404015499	7.161021952
CDK4	11.68868661	11.54393376	10.83168393	11.3929021	10.64531174	11.58842983	11.19917649	11.46335807	11.70172974	11.60372411	11.31618609	10.89117193	11.68334368	11.75523547	11.20134055	11.09103107	11.10728855	11.05808075	11.20287222	11.01715678	11.74144049	11.55331749	11.15721614	11.57606274	11.14164748	11.96595818	11.21620447	10.93257003	11.07930313	12.58589464	11.26229606	11.46961188	11.90513234	11.26351851	11.10372658	10.96175267	11.55580704	11.08246599	11.23925446	12.68685952	11.6932842	11.08430367	11.24974904	11.83539915	11.31130666	11.17208254	10.57695957	12.36715894	11.43116316
CD27	8.692497911	6.114807569	9.781338307	8.888739821	9.708774651	8.41866264	7.898907406	7.612465272	8.840735388	10.93932429	8.33843161	8.017145862	8.303083685	8.146986035	8.63331124	10.50897922	10.23142453	10.21606184	11.09936079	7.861074958	10.30551992	9.838180154	8.351848574	7.86817253	7.28383629	11.02786192	9.028664214	7.475518598	11.03069099	6.611406145	12.28206452	9.811949745	8.936961054	7.404786327	10.22257105	5.999156366	7.563776627	9.14283858	6.188690837	8.439749654	7.73591224	5.287821844	10.63997829	9.990113565	8.416551055	9.300739697	9.539125954	7.19208747	8.628159177
ACO2	13.16247751	13.35928268	14.50108761	12.83905547	14.20893111	13.34271876	13.95301041	13.10592586	12.18762401	11.3351607	12.56187164	13.82316072	12.91129652	13.04091654	13.54833584	12.99326957	13.38284517	13.34945573	12.74686208	13.87327226	12.55810373	13.49380914	12.84865799	13.03804257	13.42371664	12.51209899	12.6820021	13.18995348	13.92180621	11.97684236	12.59477078	13.22855669	12.78933743	13.33140382	14.7024755	14.01734715	12.77898942	15.26400904	12.95785876	11.96710771	14.03956192	14.06413744	12.36367392	12.74106199	13.25611248	12.96590171	14.71268622	12.545702	13.48688519
6-Mar	10.86194694	10.99300301	11.65214768	10.93480156	10.69758597	11.23472804	10.9421077	11.31768121	11.07890131	10.4212679	11.45665372	11.17612436	10.68606459	10.63553015	11.39992119	11.15920348	10.5882074	11.02152886	10.64403734	11.43608392	11.01817306	10.59139517	10.49369871	11.04930771	10.66988784	10.37801463	10.52496398	11.12720743	10.77907332	11.57274417	10.42383371	10.9607471	10.84271709	10.59991291	11.39152948	10.93257003	11.03505684	11.6605351	11.2729962	11.16621924	10.76084458	11.6111607	11.05632303	9.920096896	10.44289377	10.96888984	11.82465972	11.69232465	11.62228962
PTPDC1	8.41706187	8.631902801	8.002994071	8.061145824	8.12352903	7.233168263	7.547963435	8.365351545	7.770849258	7.962834843	7.8456543	8.136858078	7.593980699	7.430441957	7.84591398	7.666321024	7.460906158	7.429922355	7.287566494	7.766590537	7.854819925	8.34896358	7.453203372	7.79994301	7.958664191	6.755061398	7.609037886	8.001213874	7.88643688	7.019806258	7.404562115	7.720748316	7.475518598	7.755490736	8.986515606	7.521736162	7.965436589	8.206129331	8.631423593	8.355665966	7.88718689	8.404052202	7.927662203	6.918536622	7.356861836	7.173663256	7.902990991	7.714280686	8.176559909
CYP3A43	3.218499959	3.064117098	4.011365378	3.060429746	3.395522861	3.374444284	2.996565567	3.207957903	2.450056493	2.727393576	2.701643807	3.049766306	2.62928357	3.6788369	3.669881695	2.513503375	2.558654434	3.293442937	3.758248575	2.90373011	2.769260318	3.110808805	2.516701309	2.873289613	2.945644004	2.921204007	2.702292848	2.84807249	2.720978599	2.724143752	2.913621089	2.640521227	3.878418466	2.82772894	3.58425447	3.417677372	3.388878396	3.608867216	3.777235268	2.73063176	3.005973161	3.764354764	3.113421104	3.533292498	2.921392567	3.764034232	4.007396647	4.078120614	3.35477546
TSPO2	8.594253837	8.051508882	8.297036387	8.248319529	7.586312558	8.042623603	7.958210264	8.452269613	8.665296314	9.731370523	9.232986549	8.000536878	8.942421083	9.078240503	7.854087599	7.735430239	7.418646225	7.719034785	7.807805092	7.58121627	7.803633744	8.124023049	8.453172745	8.412451137	7.896464128	8.318932325	9.414302287	7.419401884	7.567777153	8.469877336	7.348173429	8.456444118	8.556113876	9.756418282	8.550881142	8.197051334	7.642952207	8.1532605	8.113649864	7.747720605	9.039573502	8.200757376	8.417284648	8.459800004	8.442380778	8.473527001	8.404292059	7.953279153	7.612218017
F2	9.824561545	2.911347826	2.715932304	6.892702929	4.344888331	3.358615381	2.75093396	3.227530832	9.161839462	8.143180932	2.703424808	6.874383123	9.903572237	9.591754831	6.424684888	2.517224383	3.874868051	3.314078992	2.918617635	2.906558696	2.776044891	6.540317775	8.909391872	13.16425607	6.52514954	10.89462383	3.971411122	2.841243789	2.727749227	7.071828611	2.752185562	9.709804672	10.6771705	2.833932487	3.80450241	3.425479125	10.76751897	6.422906619	3.794042901	4.401187623	6.554868638	3.832410795	3.128706601	10.13093521	9.476231979	5.280162651	7.7912647	10.41573283	5.955590754
SCGB2A1	3.238823399	2.861917322	2.716512759	3.067621699	8.574718231	6.381709072	3.753610969	3.60695133	2.442284626	2.616616933	2.728214414	3.037824164	2.63705276	3.697972698	3.681908298	2.518569693	2.532199339	7.159755425	2.63246439	2.906797189	2.77801806	3.118445545	7.29959129	2.856963189	5.51851484	2.929791543	2.59109096	2.836095644	2.730298844	2.731042843	5.625466941	3.051375146	3.192419644	4.260972783	6.301198218	6.550220584	5.904604465	4.580439764	5.734950381	2.843888171	5.906393749	4.337362195	3.13300922	4.155846536	8.065595378	3.785795237	4.029118306	4.080272203	3.866861107
GPD2	8.616948725	8.793977487	8.409421301	8.353872647	8.276638259	8.602208547	8.20558705	8.284617057	7.810363262	8.108039448	8.286606547	8.189233562	8.080460342	8.189233562	9.015591438	8.456444118	8.040881589	8.035675411	8.624001874	8.495912936	8.302587274	7.967424046	7.779891801	8.340601603	8.152659732	8.464777395	8.513360064	8.290022934	8.195883274	8.335666021	8.591608592	8.06358583	8.396872411	8.72932597	7.929290764	8.268664106	7.860844753	8.296509093	7.96669885	9.098225112	8.06794036	8.28263303	8.286606547	7.967424046	8.39182762	8.374524543	7.52791373	8.671634477	8.53621673
ESYT2	11.63326326	11.13171042	11.00390741	10.82051696	11.61700572	11.13864685	10.67372708	10.8349945	11.70365163	11.64305039	10.93160806	11.19415607	10.20943103	11.5995641	10.90142669	10.93160806	11.00838616	10.70267318	10.36599455	11.41265363	11.60045935	11.22790764	11.42657601	11.24783336	11.18573513	10.69819978	10.92076303	11.19263144	10.85925224	11.57606274	10.59991291	11.96157785	11.62790067	11.42162433	10.73488992	10.77083866	11.29128448	10.97606586	11.05567779	10.33070515	11.23283861	11.70511332	11.10583419	11.6554676	10.83533928	11.14395685	11.64445362	11.7708658	11.08166318
PLCL2	5.817761092	6.71069184	6.940857562	6.682743207	6.700364254	7.014482021	6.845655795	7.213858536	2.498618758	5.486104854	6.978928723	7.025138822	5.753649869	6.416019897	6.688092274	7.10692234	7.242434398	6.928896211	6.704011345	7.218449586	6.982910618	6.870339151	6.068179583	3.613702852	7.348435751	6.547476725	7.162248005	7.186031513	7.332175017	4.583310776	7.174692374	6.30685442	6.353350927	7.110955123	5.832455667	7.305000893	6.544950291	6.656907619	6.737337825	3.305966334	7.216993398	7.021883479	7.409097995	6.098900139	5.93250666	7.288303192	7.198571803	2.950127739	6.524334876
SSBP4	10.65080259	9.794620334	9.604056937	10.82238188	10.23223591	10.16791528	9.987650116	10.67160963	10.47354065	11.30067425	10.33496957	10.30164886	9.713744986	10.01687517	10.14874942	9.912919592	10.51426206	10.17965452	10.54338351	10.20034127	10.5374476	10.78125118	10.37332774	10.97248941	10.21768491	10.6370928	10.66723023	10.40289874	10.27968767	10.36949934	10.58885056	10.55543808	10.16161817	10.55210207	10.59836382	9.61518565	10.41171266	10.12889037	10.70583464	10.80954872	10.28565189	10.56199743	10.66074491	10.9607471	10.26767558	10.88587328	10.56477076	11.27593218	10.41258951
FHOD1	9.639616368	7.502450048	9.659333449	10.40728732	9.550011871	9.629420787	10.16335882	10.03034521	9.386727737	10.16683568	10.30604974	9.353434384	10.19674439	9.527595085	9.235224016	10.16821007	9.793319895	9.880756326	10.09215452	9.436664585	9.787904063	9.724668999	9.052450694	9.593214392	9.552490195	9.721122229	10.53275031	10.00233133	9.501779796	9.203240639	9.787459371	9.359179381	9.261520011	10.57853466	9.073769469	8.616470524	9.594978069	9.224674427	9.937585844	9.570081581	10.19758396	9.700330597	10.88455131	9.284476762	8.896006722	9.950788057	9.120245467	8.625992352	9.231172272
MAPK11	9.984683823	9.028178073	9.806459587	10.42646978	9.624931455	10.09304581	10.48653383	10.28225224	10.598974	8.676383286	10.54668937	9.754725829	10.37588928	10.23768508	8.776363781	10.36463313	10.10294098	10.00540592	9.982131024	9.425590417	10.2543132	10.90347376	9.700330597	8.743286468	10.35281318	9.829776655	10.61842467	10.05487673	9.429769294	9.083545787	9.741565376	10.13546406	10.24244	10.54461507	10.88721925	9.654779341	10.46080103	9.963788883	10.12228118	8.421223901	10.17495121	10.97175849	10.54880486	10.63581956	9.387924564	9.680393592	10.06732851	8.90323645	10.33496957
HIGD1A	11.17988645	12.16421265	10.24892429	10.7449034	10.88893708	10.02213279	11.32832455	10.38783502	10.97496776	11.32243062	11.14431539	12.05729245	11.27714996	11.15920348	11.47504092	11.37708026	11.10009868	11.09522429	11.20170698	10.88056626	10.82660909	10.80843564	12.00356951	10.71759083	10.89321111	10.88985104	11.98277639	11.73743913	11.39152948	10.847871	11.44763158	10.33728728	10.9344615	11.90843293	10.48143503	12.8670956	11.43273945	11.46381678	10.93222988	11.6017952	11.68433367	9.913698748	11.28639222	11.19373216	11.31536634	11.97684236	12.10574956	10.55324824	10.89646705
RBMY1B	2.648311273	2.616800093	2.543375608	2.631115348	2.527519344	2.69936273	2.554722806	2.635882699	2.560819705	2.508513229	2.55762703	2.581178172	2.529356248	2.850024132	2.851565861	2.467175004	2.476836362	2.701517277	2.495397796	2.56762936	2.55280847	2.611119093	2.480130196	2.587058485	2.56191189	2.684791856	2.478630277	2.532122114	2.573521212	2.568486618	2.618503664	2.464637331	2.64809625	2.600017221	2.548654283	2.704450349	2.755974096	2.797447317	3.069801692	2.574853206	2.677135836	2.909046719	2.651545728	2.686061506	2.646957129	2.909767484	3.291582419	3.031703019	2.658476357
GPR55	2.649608434	2.636854665	2.545182198	2.634381918	2.530234205	2.710828508	2.554364792	2.637904436	2.567219767	2.510417161	2.558570128	2.587058485	2.529276015	2.856222028	2.859547813	2.467399273	2.48163102	2.700720991	2.496969372	2.572044563	2.553750566	2.61500386	2.484319515	2.590385963	2.563901839	2.68096237	2.479191218	2.536253301	2.572910658	5.368459502	2.618162825	2.466827209	2.65020024	2.601175227	2.556087909	2.710273842	2.760958904	2.803868051	3.060429746	2.575491498	2.678751931	2.913860076	2.651665075	2.696620766	2.648832282	2.917105502	3.291925546	3.046743585	2.660555535
PLTP	14.21077637	13.5015905	10.459712	11.57130028	11.50259809	9.478423178	10.35843675	9.827552557	12.88642883	12.94174263	11.74346037	11.65260812	13.7187314	12.58179788	9.813243248	10.4359337	9.616938119	9.011510539	9.901643724	8.819132093	11.83918028	10.17106116	11.91855519	13.57473912	9.757644354	14.38602004	11.29168742	9.036265164	10.14431884	13.46307902	11.13711028	11.62790067	11.20876193	11.10510786	8.791976843	10.79373124	11.68984704	10.48449174	7.564496522	12.09968228	11.2514093	7.362616799	10.30401476	12.60567194	12.12615829	9.4032313	10.84600596	13.98887949	8.529231791
NKX3-2	2.653006231	2.620376768	2.548948725	2.643244613	2.536343135	2.731759887	2.55497007	2.643244613	2.575383547	3.128369288	2.560971161	2.602026214	2.52973375	2.867674318	2.876641983	2.467763053	2.489859619	2.702738523	2.501289401	2.57827038	2.556241388	2.625565176	2.490734057	2.595618839	2.568293197	2.674591552	2.4810479	2.545260097	2.571514593	5.252232477	2.617754897	2.470946946	2.654897708	2.604285442	2.5697705	2.722744103	2.770698905	2.817273857	3.046998549	4.054928987	2.682464791	2.920013419	2.652021644	2.715525632	2.652347841	2.936636394	3.292215365	3.073808886	2.666647133
FAM122A	7.601816412	8.02663591	7.680852205	8.110718315	7.628159099	7.74663759	8.152421368	8.459355864	6.887321802	8.008913237	8.220420183	7.818382241	8.219673195	7.590009606	7.962355632	8.718259805	8.213699112	8.117655072	7.916331277	7.807537605	8.382348094	7.735430239	7.84690065	7.530033869	8.207539743	7.869695422	8.04112628	8.504723125	7.97549671	7.902461607	8.520308574	7.530478697	7.334947081	8.088612184	7.333977661	8.531091438	8.092668794	7.662923237	8.155779918	8.165373074	7.80626795	8.264995544	8.641061878	6.86661791	7.444599562	7.888619862	7.670636796	7.291795866	8.389723125
ATG9A	9.358176891	10.13546406	9.489515976	9.001514741	9.603551266	9.1928177	9.559374527	9.355665888	9.180077445	9.003773993	9.516619661	9.434083501	9.663363083	9.48325451	10.05434777	9.005769784	9.126394436	9.496059157	9.435244088	9.724916901	9.514733302	8.981837134	9.162562614	8.657398248	9.578908371	9.212584132	9.59448121	9.463760479	9.691534156	9.119277473	9.191241417	9.007146512	10.0997127	9.683230633	10.01311553	9.420409393	8.845595033	9.589452501	9.099639693	10.22192414	9.58615728	9.821580443	9.379275445	9.811157668	9.012621204	9.219893255	9.839256689	9.226620103	8.923380488
TNFRSF13B	2.660671043	2.626358625	2.555414544	2.654063145	2.544731829	4.703477462	2.556990283	2.653113427	2.578567032	2.518514693	2.563901839	2.621239407	2.531334059	2.897120211	2.906306509	2.467232863	2.501422611	2.70827194	2.506503972	2.589473694	2.559920241	2.640521227	2.496915715	2.601643573	2.576655194	3.52492195	2.484809515	2.559220773	2.572996498	2.570200328	2.617197715	2.932648359	2.662899122	2.610218509	2.589293433	2.744169421	2.78866687	2.844325181	3.040692438	2.581259736	2.686061506	5.447474024	2.656842174	2.745837152	2.656161248	2.964733275	3.297887353	3.126250837	2.682337157
KDELC1	9.722120224	12.05379696	8.767079207	8.506324267	9.141207698	8.991568002	8.154857671	8.298422922	7.02114896	8.016178747	8.566998556	8.74234461	8.726817413	8.595154657	8.026857652	8.642834783	7.945903068	8.405146679	8.273960687	8.902119845	8.41401066	9.565990831	8.810487768	8.840953963	8.651287294	9.343116274	9.405395674	8.935845735	8.583385319	8.307738149	7.297249364	8.473051789	8.285267552	9.430252564	7.712059924	7.232473202	8.532681301	8.079768796	8.94377801	9.664642132	9.115666157	8.788236572	8.265910111	9.423269923	8.490430971	8.562945022	8.1109401	9.22873927	8.771137479
HGC6.3	5.629894906	2.632652446	6.21046784	7.391199591	2.55497007	2.792069332	2.560748184	2.666647133	2.571141749	2.639225839	4.526609148	2.641506648	2.533996267	2.92638987	2.939977485	2.466367369	6.650741838	2.72002934	2.512152794	2.603163995	2.564587279	2.656600157	2.751386342	6.629568557	2.5850147	2.666647133	2.489248811	2.573521212	2.576281657	2.573602231	5.245089257	2.487936774	2.672845177	2.618592892	2.603679589	2.771118328	2.810321724	2.880972273	3.058503943	2.587058485	2.689101759	2.966525766	2.664045338	2.778588451	6.479272487	2.996856236	3.314078992	3.177686733	2.69869033
HDAC1	11.07203222	10.53574459	11.23803735	11.88616015	11.36146463	11.72451517	11.49531431	11.83589468	11.39059803	12.60481162	11.82256158	11.30106456	11.8055185	11.3803315	11.15879749	11.82049345	11.86112634	11.79307279	12.00249994	11.50086175	11.43866354	11.37827302	11.45616376	11.40603202	11.43647312	11.67992038	11.53336296	11.71497637	11.83441061	11.91079101	11.80115214	11.87923887	11.65214768	11.46289551	11.05338907	11.63489032	10.95652745	11.06099026	11.54874289	11.40240854	11.78419039	11.51659443	12.35800876	11.30882197	11.06173342	11.59704243	11.05986007	10.45202923	11.27552554
C1S	10.83855196	7.577217466	7.732234127	9.020614243	8.715634205	8.854269274	6.372690645	7.426230961	10.67411443	10.3705435	9.500991534	10.69288197	11.31891925	11.31320255	9.308628566	8.821954118	7.844706989	7.081521983	8.599203382	6.587903733	8.33492945	10.42260273	10.19873629	10.75232899	8.419332959	12.1504195	11.18899956	7.643408074	8.035406618	9.209409173	7.570312965	11.11366969	10.97139485	9.822090138	5.599425122	6.140332847	10.02829149	7.949297067	8.5469184	9.653946484	10.23516264	3.020113276	8.002023667	11.13438688	11.86470515	10.66627763	7.876609397	10.46574558	7.840800209
MSH6	11.26188942	10.90039444	10.7568285	11.03139725	10.60351771	11.12720743	10.67437886	11.00152744	11.47147625	11.2763317	10.95824945	10.55901	10.8759426	10.91473271	11.43160279	11.23439388	10.98734708	11.24523116	11.40603202	11.2473507	11.39727635	11.18777511	11.27454884	11.49847434	10.63679996	11.07418109	11.06455552	11.06420411	11.42253667	12.23115699	10.79111699	10.66882016	11.22598627	11.24783336	10.433472	10.68538899	10.86833396	10.51249031	11.03139725	13.09623769	11.21963198	10.74647856	11.25498921	11.28165105	10.69665844	11.44117759	10.17994829	11.31286478	10.91240401
LINC01134	2.720476511	2.650301909	3.606201984	2.702872232	2.576749129	3.059673167	2.574748701	2.709488953	2.54397066	2.533787381	2.579437304	2.684522341	3.787738076	3.823022384	3.032570209	2.882245633	2.523506797	2.756870043	2.857876195	3.557419293	2.582656894	2.694914597	3.369325648	4.860924096	2.870369267	3.741334513	2.809353686	2.602784124	3.905951822	2.583450315	2.620929192	3.111957757	2.702417269	3.333902527	2.627277034	2.840344896	2.859805004	2.974720517	3.134077695	2.849801375	2.697798248	3.048693187	2.686330472	2.851155196	2.678889604	3.095015548	3.362411701	3.291925546	2.751704309
LGI1	2.729454457	2.653006231	2.583560929	2.709173154	2.580764159	2.870632996	2.577931152	2.716360553	2.539327701	2.535588439	2.581664916	2.69272106	2.543673567	3.029384857	3.048693187	2.465643045	2.525860327	2.766154353	2.526952235	2.635882699	2.586184576	2.704004696	2.512152794	2.625372336	2.611885748	2.679766789	2.503237603	2.608093698	2.59019854	2.58559911	2.622066432	2.513446968	2.70780585	2.6449214	2.631431487	2.85542995	2.87013152	3.930690134	3.146380226	2.606885236	2.701078869	3.065958419	2.691860666	2.868578081	2.681729481	3.109001636	4.693509429	3.312544566	2.761171467
TNK1	8.940071194	8.731115054	8.99236234	8.144313992	9.016538185	9.361701328	8.222985246	8.872969599	8.517749307	7.850836576	8.08697381	8.124668508	8.199181407	8.721436882	8.681672347	8.339641326	8.865383541	8.666826891	8.478759987	9.049415906	8.818487709	8.245355362	8.497070814	8.828436933	8.966532112	8.42810185	7.849410041	8.260938144	9.018380575	8.505846524	8.356390117	8.794205852	8.628159177	7.97211815	9.162562614	8.641270027	9.221954903	8.513630864	9.164186568	8.130965247	8.480230954	9.808237586	8.158156999	8.147956435	7.805808287	8.309447862	8.071398987	9.041126584	7.85326913
CYP27B1	3.077150751	7.765674806	4.038442114	4.037393874	6.58758973	2.898884759	5.575287869	2.734075879	5.561432107	5.081098653	5.28175888	5.350817572	4.866266205	3.060697665	7.401098193	4.074522741	4.582950691	4.292019252	3.397549672	5.022394558	5.576017188	3.219390532	2.515178411	4.688318655	2.619202707	5.783806758	5.094701019	5.165238867	6.504637165	5.455831818	4.895591389	4.725519994	5.830218541	2.930780517	4.977738983	9.880499538	4.06852814	4.80391874	5.277831184	6.214595425	5.247474269	3.10007072	2.705388823	2.903996545	4.414219039	6.297096976	3.399868491	3.36557561	5.325227096
LOC100129072	2.762296967	2.665494001	2.652239246	2.731759887	2.596288861	2.915900453	2.58920933	2.744766183	2.847634178	2.541126244	2.587138651	2.716674011	2.548423552	3.080841768	3.101952708	2.466827209	2.531478071	2.795600812	2.533547686	2.653113427	2.596916981	2.727897994	2.516624184	2.635238578	2.622894703	2.689655516	2.510293546	2.624547122	2.597283976	2.594528227	2.625449923	2.525499855	2.730762967	2.655814927	2.643244613	2.907277009	2.903245348	5.573620636	3.194734308	2.617098229	2.709625366	3.121713881	2.713024247	2.92164471	2.692224179	3.166728021	3.411862342	3.386871972	2.806781613
LY6G6C	3.968192433	3.044868383	3.825665044	3.918761249	3.792549672	3.734286173	4.117003312	3.43124906	4.559770168	3.846153328	4.087102438	2.776863983	4.246247923	4.191140647	4.244447194	3.933860975	4.065530768	3.512375204	4.1142433	4.878936999	4.43691757	3.89499082	5.279874187	5.355300919	4.920709557	6.283200006	4.048241001	3.755023423	4.871976552	5.131637164	4.199429693	4.746772631	4.393471325	4.135983366	4.17472794	2.919530723	2.917809146	7.142659244	3.838059624	4.113858369	3.527387157	3.842631398	3.464202951	3.176147365	3.835467539	3.943996672	4.188274851	5.135960354	5.081478819
RIIAD1	7.436135985	9.655495453	7.432721968	6.265748326	6.878601593	3.909167765	6.002363758	3.927874692	6.30994089	5.92493434	5.355643642	5.761660631	8.705671129	5.893391459	8.929536243	6.567598686	4.992750717	7.130950234	10.19645023	6.515061324	7.606546777	6.863534121	4.380034994	5.150494394	4.170946345	6.041195685	5.518843864	5.414627361	8.425180941	6.01801465	8.00561914	4.563127342	5.723521793	5.168030041	4.359815275	7.855947251	5.510159348	9.719562118	5.798562776	4.268250769	5.157787264	4.731350853	5.887820788	6.514533435	4.03919965	5.47361275	5.428821579	5.549631777	6.189256904
GALNT6	8.336995874	5.944019061	6.2912016	7.705920874	7.505291427	6.553008363	6.916915161	6.534636961	7.659730314	9.591057746	7.267516477	6.820235632	7.213858536	7.357772188	6.657169237	6.633445878	7.353676108	6.837689208	7.603318982	6.813304077	6.982181689	6.740390252	7.145258399	6.256268854	5.988232904	7.767157287	7.389327993	6.601620234	7.447795003	5.69857702	8.316916247	6.231712582	7.220993992	6.687840421	7.107203451	7.580962344	6.988486281	6.931933851	6.176288653	8.898229794	7.334688017	5.581231926	8.474176875	6.960850108	6.925458431	7.325035903	7.018274012	9.40938483	6.437356952
FANCA	5.811715315	6.25319846	5.404581684	5.875165971	6.4269463	3.171874893	4.440957685	5.100626272	8.098403391	8.050103928	4.422726002	4.249288746	5.957970488	5.951484983	4.328096026	5.544236759	5.551614929	5.604228829	5.92657221	3.95478151	4.909730587	6.408357631	4.822900261	6.592804596	4.266164793	6.627677396	5.396667923	4.17860449	6.021423755	7.141260731	5.421518362	6.344695484	4.737327845	4.895219607	6.163471824	2.976317943	2.958672011	5.333159033	5.739493437	7.443344584	5.185451575	3.99728148	6.391185044	6.181847383	5.607702286	6.311318164	4.638358076	3.4852896	5.31810378
ZNF624	5.719412321	4.483129304	6.048224289	4.680288638	5.037497751	6.542007303	5.379133361	5.657770922	4.309320269	5.773200762	5.866612216	4.875751486	5.744443867	4.498263427	5.645154777	5.758468193	5.459334034	5.75082095	6.164316788	5.733087624	5.800448328	5.423476746	5.096631384	5.060124083	5.837413872	5.388672993	6.077388268	5.669376128	5.434992389	6.045831649	5.153944505	5.252232477	5.159515675	5.29876023	5.830596036	4.533715126	5.174822513	5.830596036	5.418453137	5.855074763	5.140443191	6.043657715	6.090614903	5.505935968	4.318854635	5.615691983	5.133956318	5.385584308	5.299768697
PRMT2	9.843818504	10.46194291	9.158486758	9.893302659	9.945607415	10.24346231	10.21437337	9.471404314	9.810424529	10.09383724	10.05541116	9.949448517	10.11883851	10.35817001	10.11907984	9.482802801	9.893302659	9.948911002	9.930258495	9.989327405	9.843586901	9.711697416	10.46080103	9.819711291	10.16442876	9.688894912	10.13070484	10.05411307	10.07584449	10.71380189	10.19025317	9.976996348	9.718100191	9.556598287	9.330091305	9.418175268	9.964843321	9.771040633	9.806722495	10.11650521	9.699083758	8.850754984	10.27040891	10.07852067	9.917437516	9.919038881	9.430483644	10.57670842	10.19956069
ITGBL1	3.726971712	6.237098068	3.406255402	6.016406715	8.256872825	6.677299124	4.912170331	4.93509173	3.01199517	6.147222336	9.217325674	4.822558584	7.259874241	6.652054949	3.254583574	6.171620316	3.248399752	4.084901093	4.02801717	3.727301416	6.55918941	5.942999382	4.477598095	4.109008162	5.246777454	2.738210115	10.19758396	4.502009057	2.623283949	5.168743919	5.526449802	8.383075109	4.927383242	8.880929612	5.715168255	5.157127973	4.625564283	6.199584129	5.798264843	6.832232952	7.211105857	3.287739257	6.745133427	6.784694963	6.872443936	4.380034994	4.448475586	6.618609648	3.382509829
SLC6A14	2.897391041	2.710980161	2.631003465	2.818180487	2.647644749	3.064117098	2.629462933	2.86669514	2.496666697	2.56361516	2.619398342	2.805155652	2.5690983	3.266669809	3.277249993	2.475147096	2.556683271	2.925598461	2.560521868	2.711962977	2.6391215	2.834359871	2.539244112	2.682698751	2.664412932	2.747269607	2.532787985	2.685791509	2.626358625	2.629736293	2.645595166	2.564036746	2.837549148	2.70003176	2.692980217	5.712250403	3.042894351	3.254256566	3.358615381	2.660811915	2.760489891	3.307938701	2.806983754	3.098950459	2.735796634	3.340682695	3.557706521	3.622743093	2.9565301
LARP6	9.780300464	9.702607623	9.829058837	8.734975881	9.048774751	10.93034349	10.45048809	9.879084238	8.672304428	8.963170325	9.01018424	9.368544387	10.31284435	9.59128534	10.34189164	9.744865499	9.204708155	9.893544072	10.07980613	10.14874942	8.267117451	8.023073835	7.251621321	8.712621078	10.14054562	7.43694133	8.941401788	9.986093379	9.271126999	9.632730729	8.258603016	9.102564108	9.4456478	9.662931815	9.274841037	13.52382834	8.898922901	8.491956462	9.259140586	9.630443049	9.219685547	10.63299483	9.199061382	8.974337316	8.582573291	9.189845346	7.962355632	10.20338319	10.88455131
ACTA1	2.930324184	2.723428498	2.638366486	2.840766338	2.662327934	3.105017688	2.786983863	2.897391041	3.335501219	3.054227645	2.628765453	2.834526812	2.572910658	3.311023602	3.319420462	2.478079899	2.562603091	2.958407716	2.618403202	2.728781074	2.647991534	2.863117462	2.546010102	2.69936273	2.675849366	2.884000194	2.539244112	2.958143829	2.635238578	2.639590813	2.652239246	2.57400759	3.341421743	2.710705941	2.712122504	3.105362927	3.886321801	3.300781801	3.393080448	2.671290847	2.779773155	3.351796136	2.833932487	4.752783175	2.747914355	3.381230338	3.605804453	3.673793719	2.995818426
PLEKHA3	8.628159177	9.320785985	8.661176854	8.468924702	8.924554775	8.634431352	8.473949724	8.540103915	7.1967921	8.461798982	8.756610695	8.555840747	8.458485109	8.55677295	9.718340938	8.897410041	8.445637619	8.803121436	8.835581926	8.80887478	8.828226307	8.271315815	8.278984975	8.357382844	8.840500729	8.550881142	8.700480856	9.009988726	8.7532282	8.602208547	8.656499566	8.484803015	8.595871834	8.460794345	8.298192276	8.715104494	8.52516052	8.682761992	8.464164134	9.041126584	8.392065682	8.43806002	8.825320417	8.872255249	8.805460578	8.581396922	8.839614336	8.395604395	8.802046376
EPB41L2	8.083982317	8.2222489	8.395604395	8.230735836	8.524227752	7.665323418	8.031196554	8.045229824	8.357382844	9.89510851	8.618976035	8.656031027	8.135020687	8.543238195	8.27463505	8.528824507	8.190527137	7.880307703	8.433355314	8.910010105	8.383292679	8.082618114	8.347735681	8.098883851	8.305838105	8.93900241	8.908676363	8.526761602	8.776363781	8.617357439	9.09001322	7.97620782	8.031419993	8.777264026	7.107443208	7.044671358	8.390203511	7.944735718	8.421941816	9.92682185	8.397880589	8.601520085	8.83646161	8.448087073	8.967843587	8.47645506	7.927892776	7.026747249	7.592790447
AK2	7.67696783	7.594454885	8.006794283	9.108108161	7.553776882	7.87086263	8.740061366	8.589597683	9.264488068	8.731335867	8.343340156	8.850085133	8.331542631	7.628159099	9.362179594	8.266648775	8.182961942	8.392318649	8.082841229	8.007739798	7.675740058	9.598084711	7.760447526	8.391551204	8.213070744	8.709720624	7.707966713	8.779855069	8.136461707	7.715662079	8.324939014	8.907034289	7.468787771	7.603843777	8.539846563	8.157462937	7.686253198	8.145080344	8.624221425	7.396891247	7.671074384	9.252500281	8.013894346	8.9318466	7.985094582	7.949297067	9.781095436	7.322262411	7.978517283
ARL4A	8.587262966	7.68843281	7.775266996	8.912113067	7.704527403	7.955661318	8.61121853	8.829539747	9.839256689	8.496139135	8.577827709	9.249662937	9.258115785	10.68509732	8.233952493	9.330553536	8.776601638	8.408684171	8.340601603	8.105747423	8.866042886	9.244426051	8.079979757	10.32706022	7.940677517	9.945873674	8.555132591	9.418656103	8.35103521	7.062205589	9.521309487	8.878322932	8.492711182	9.052269286	6.651528483	7.856414278	9.423544601	7.522977064	9.15630931	8.685680285	8.486078421	8.508436153	8.478562839	8.280996514	9.040012785	8.194460997	7.425768702	9.603793993	8.440245412
DNAJC9	9.87723616	10.01110322	9.411737474	9.866734744	9.834606086	9.750318645	9.80304965	9.589968699	10.32086367	11.21073839	9.988240595	9.435244088	10.18174938	9.586396369	9.153390626	9.951766342	9.570081581	9.26615145	9.677568571	9.477475809	9.799624712	10.29767937	10.03811726	9.944010863	9.814560996	9.948678402	9.743812238	9.691740581	9.814809077	11.1776982	10.07669454	9.541828992	9.885452333	9.715877513	9.985527169	9.106428277	9.726107958	9.802810438	9.529554621	10.46958302	9.597820335	9.496776494	9.936007356	10.18260545	9.502522947	9.649921385	9.700084576	10.29735712	10.09548531
STK11IP	11.32014239	10.96544349	10.63330153	11.21620447	11.27999011	10.71663789	10.77489242	10.74774668	11.89264205	10.74934474	11.0839814	11.46468873	10.71476145	11.44360939	11.28321295	11.07930313	11.03433921	11.30844244	11.85089188	11.06883693	11.32832455	11.36666601	11.11114797	10.93932429	10.70718109	11.34070082	11.38453952	11.03036991	11.32409314	12.60111875	11.46106009	10.97457641	11.81600251	11.25725013	11.50259809	10.73271829	10.23393165	11.59804008	10.47067955	11.67748538	11.18468128	10.62836934	11.02408373	11.94934214	10.75743616	11.1750271	11.69281505	10.71692842	10.91372901
DNAJB2	8.645812551	9.610514341	8.750508839	8.284364568	9.289641987	8.946298584	9.070414092	8.492711182	7.053233322	8.172622809	8.829539747	8.594908741	8.528574696	9.441077439	10.22811649	8.399716212	9.054032957	9.615469598	9.026127908	9.361257813	8.880068545	8.524755928	8.653890215	8.739627389	9.670281663	8.267117451	8.426749325	9.001960603	9.318506304	8.144084611	8.406537741	8.866042886	9.402106538	8.267357843	9.338996899	9.291726621	8.179596314	8.807516756	7.746855728	9.343315205	8.589597683	8.597466098	9.07065597	9.183931728	8.754095688	8.653890215	8.853112629	8.78732413	9.049014674
MREG	7.219539888	7.290495023	7.210279104	6.907026737	8.606504366	8.461295391	7.164257835	6.992215114	5.582317342	6.109901983	6.672597091	7.131898244	7.161287567	7.781202658	8.031665012	7.537520727	7.623928855	7.916331277	7.725593275	7.862425167	7.760447526	7.551709202	7.096972429	6.404738128	7.006273562	8.537610809	6.550790584	6.89943913	7.97211815	3.256870855	8.563158747	6.974282301	8.485831799	6.917438326	6.687568589	7.004191526	6.725224712	7.014482021	7.398890484	9.173534147	7.780921695	7.207264078	7.560332102	7.708422709	8.144084611	9.099394205	7.109351811	5.541221122	7.314895116
KCTD3	12.35373505	10.19758396	11.70223449	12.08067289	11.58178148	12.11927927	11.41702186	12.08428401	13.2412501	10.18387596	11.6595943	12.26168034	11.81110758	12.25891352	11.84582263	11.85785042	11.28602371	11.12639443	12.07523742	11.90091116	12.53728882	12.01894709	12.38351492	12.03978519	11.54787135	11.34741002	11.54787135	11.60045935	11.27880965	13.22662194	11.00804075	12.12860662	11.4552985	11.53106027	11.29532927	11.07203222	11.48361632	12.24305965	12.32226565	11.42032856	11.34291148	11.35418117	11.34193792	12.50182806	11.99166577	12.02692325	11.58319637	12.00300601	12.06629475
STYXL1	6.933548507	7.755724292	6.153588584	7.29100615	6.872997416	7.114093523	7.557148022	6.779997607	6.024831227	7.438092834	7.582704233	8.168592504	6.785240055	7.621918181	7.53925824	7.175274949	7.806771731	7.918964841	6.37483926	7.327108061	7.97497374	8.535509428	8.551063872	9.101242643	7.477175314	7.494930167	7.705656134	7.636653274	7.729351717	7.046185861	8.39039264	7.806036455	7.794159184	7.195274256	5.329445627	7.178949304	8.522188395	6.753926775	7.660012772	8.725971082	7.736362336	6.940342622	7.276817249	7.298326024	8.266138149	8.500641773	7.668061429	7.529135085	7.479775283
OGG1	8.342180405	10.32964403	8.948098257	8.5469184	8.961808798	8.761701486	8.457096669	8.422394528	9.099394205	8.136259216	8.590984942	9.291520221	8.145986276	8.306798986	8.192838937	8.575834622	8.508436153	8.738305013	7.78342711	8.007527539	7.987029008	8.370900257	9.168636357	8.829312358	8.881169817	7.913852809	8.175608829	8.635383126	8.515489198	8.6397081	8.522933033	8.529655181	8.517218428	8.597685542	9.17963239	9.907155974	8.004479469	9.32262136	9.009009643	8.135522183	9.502034242	9.348930135	8.732910771	8.111211577	8.574718231	9.253420396	11.00660543	8.771385092	8.268664106
LOXL4	7.775739867	8.338667328	6.916677919	8.819617217	7.78041587	7.530277743	6.098594	8.845350033	5.740892281	8.408935472	8.482289067	7.738658438	5.96485355	6.544950291	7.682420784	7.674249978	5.775748597	3.197840216	6.195522458	5.291895269	6.51400972	5.184062822	7.565013541	6.407838217	6.698994729	8.135265368	8.744455464	6.854566054	6.55918941	3.797917816	2.717210568	6.221076059	7.657400375	7.681311308	7.27867021	8.576696589	9.927851951	8.065835852	7.894853445	7.086898109	8.862513473	7.373053494	6.318222531	7.020018991	8.790646002	7.104397352	5.103433124	7.775739867	8.544130457
LOC100130691	7.146535126	6.617230674	6.456822956	7.469035516	6.923607744	6.940583484	6.642732228	6.86831508	7.574098714	6.450889792	6.057831792	7.218449586	5.405558473	7.114643585	7.664129233	5.747947029	6.63166996	6.593060156	7.945903068	6.910166628	7.009107886	7.475518598	5.91513421	7.25751762	7.487395056	6.420034345	6.563483739	6.848605081	7.202910999	6.318881931	6.527009392	7.27226088	6.105961435	6.256550276	7.300614398	11.01001752	5.956479495	7.1705097	7.579457194	7.632528666	6.301474034	7.496242696	6.110465555	7.105651513	6.471645627	6.424099219	7.082800896	7.302615105	6.721328411
ESRRA	10.19980995	11.67853855	10.64464488	10.15830804	10.74336819	10.75364888	11.04423634	10.15639747	9.556598287	10.36319945	10.07452991	10.88394212	10.47205964	10.67315655	10.7126253	9.74280633	10.76821442	10.27594099	9.774274735	10.81575852	10.2587172	10.638744	10.37588928	10.47932925	11.10618152	9.811679262	10.02630389	10.30221415	10.58238607	9.774274735	10.27168708	10.73201106	10.80843564	10.12992224	11.67372494	11.13479122	10.3881359	11.42906337	10.86680282	9.8223347	10.76142834	10.34442086	9.826084384	10.79082057	9.503014591	10.57497024	11.6568478	10.35281318	11.23198055
WFDC10B	3.185316811	2.841479609	2.704735244	3.038075665	2.755338627	3.375102797	2.72568659	3.163577	8.06865619	6.885297815	2.69235769	3.042894351	2.619398342	3.639222935	3.635140871	2.506964059	2.582557918	3.241842091	2.623654943	2.884000194	2.752811251	3.086044596	2.552411259	4.498263427	2.761171467	4.134400105	2.583650537	2.842618769	2.708542583	5.937409451	2.729059997	3.170942572	3.285882952	2.808803402	2.772391558	3.39023546	3.350408987	3.587745262	3.727661614	2.730298844	2.970828224	3.715831554	3.075147184	3.525955465	3.69019361	3.722619152	3.952573164	5.751409555	3.319420462
EMP2	9.283582124	7.879826554	9.119277473	10.06180522	9.348481364	9.195025635	9.948526504	10.24513335	7.247070507	8.658353586	9.944010863	9.124621104	9.303273146	9.079553933	9.684489587	10.91372901	8.927490479	9.738576764	9.457561225	9.261714747	9.777983951	10.27481447	8.260262943	9.84487754	9.657763396	8.99925586	10.37945105	10.5814561	9.167895082	9.652745085	9.34680144	9.038456397	9.001514741	10.29283985	7.375708145	9.837090226	9.921585915	8.688255122	10.48857648	8.366025928	9.610514341	9.829543481	10.22108756	8.620710689	9.435019954	8.876598776	8.619837899	8.497070814	9.582174799
ABTB1	9.601335061	9.804629324	9.688151223	9.736395868	9.717083011	9.772781185	9.794620334	10.15259104	9.129334765	9.7599402	9.893544072	9.751607424	9.807474853	9.710028456	9.846303337	9.870525603	9.965695097	9.697919762	10.22940731	9.883607968	10.18126988	9.985527169	9.824334047	8.609457734	9.859997042	9.991355136	9.949712053	9.775253806	9.757644354	9.407064129	9.994094977	9.530480952	10.19560649	9.752940644	9.44684038	9.717083011	10.44636683	9.961945243	9.975500701	8.89044137	9.751607424	9.882071853	10.69880761	10.16625581	9.746961582	10.37916269	9.780300464	9.712976086	8.899646728
ATXN3L	3.217597554	2.854286702	2.712122504	3.056695068	2.761171467	3.374128066	2.742799075	3.204712864	2.85906102	2.617386681	2.700217925	3.049486563	2.628866994	3.676583504	3.668816638	2.513879995	2.561759849	3.294720692	2.630046601	2.902265612	2.768152813	3.109276862	2.519030209	2.875456064	2.764159724	2.919814684	2.588609345	2.847184298	2.720590317	2.723661098	2.746331505	4.11345782	3.166401763	2.825768127	2.707155408	3.416009919	3.386194243	3.604678805	3.775426913	2.729059997	3.005684186	3.762538911	3.112823688	3.532911123	2.920748526	3.759291612	4.006170865	4.075978949	3.353736809
CD5	7.717213059	4.556547464	8.235389256	9.035610119	8.410269819	8.300401985	7.641567598	6.638369475	6.792620807	9.291280816	7.660012772	8.5469184	8.221747599	8.458671869	7.555070714	8.750055477	8.965098673	8.575834622	8.770690197	7.018770736	7.598494117	9.001290493	7.067909481	7.661740843	6.709401449	9.80953594	8.051765347	7.677476529	9.768308709	4.386847265	9.272755408	9.062705689	8.386975878	7.037300239	7.305000893	3.605064612	6.703687231	6.440887101	6.313406536	6.574676617	6.908622963	3.769177788	9.284947325	7.659040449	7.653777019	7.859695146	7.704277111	6.351814006	6.762758121
PPP1CC	10.49142376	10.55930484	9.847350635	10.51249031	10.37029719	10.76854048	10.36824376	10.26178411	9.727159133	10.50284942	10.52310944	10.31261969	9.860292182	10.63183141	10.46776984	10.50460292	10.50107888	10.52584434	10.58593891	10.80681765	11.07418109	10.73940849	10.38690456	11.25965097	10.66043365	10.79482066	10.31703397	10.39416592	10.75649359	11.12602112	10.76652243	11.29034543	11.09680505	10.13093521	9.289168792	9.818073449	10.79482066	10.36296052	10.5526619	10.84076395	10.81883806	9.796731918	10.87896426	10.41171266	11.23325077	10.69490364	10.09668282	10.62305521	11.16450741
MBTPS2	8.264995544	8.547132898	7.820882844	7.800919849	7.313397621	7.994729824	7.577981033	8.22706116	7.016495336	6.626544151	7.649913374	7.329920607	7.792710278	7.258032302	7.942630568	7.041755686	7.372510128	7.679991345	7.060713468	7.199094777	7.304528878	7.846642309	7.320964102	7.842213989	7.464645606	7.696786477	7.470190362	7.137052816	7.160494632	8.905483805	6.998112273	7.263638044	7.905156903	7.373053494	6.919806712	6.902526104	7.662683733	7.999632142	7.548426157	8.437370055	8.170665106	7.632528666	7.430198484	7.691307081	7.619593644	6.818871746	7.324774411	8.106637465	7.45094992
TSEN15	7.587939403	6.483923714	7.110279674	6.682219696	6.725992353	6.100344378	7.050283725	6.224401863	7.275318331	7.476977344	7.024663395	6.727612891	7.738658438	7.015257132	7.686253198	7.453466394	6.782451181	6.814330514	7.623427685	7.025413805	6.717822685	6.668558911	6.26495495	7.17942137	7.210279104	7.617022468	7.123633163	7.116160777	6.870643	8.03272155	7.07652549	6.923300525	6.527872564	6.901480991	5.472604462	6.862210803	6.121490987	5.872172821	6.487005433	8.930472473	6.701768864	7.149081858	7.019294965	7.190775164	6.440334056	6.905939202	6.291518199	6.93599019	6.813807369
GRP	3.246862465	2.860962568	3.748858201	3.204361616	2.756141485	3.30855723	4.399777903	3.240216547	4.793694812	3.267352824	4.194959401	3.017191077	3.833910512	3.701897756	3.687065171	3.695458942	2.514619239	3.336123176	3.660812605	3.736928928	2.888863926	3.113967424	4.733469416	3.658597991	3.392780094	3.959382806	3.764354764	3.964185807	3.535382632	3.536677724	3.209522302	4.777003187	6.070638327	4.365522689	4.223600898	3.421905508	3.395147615	3.765703648	3.811104668	3.632005079	3.208271134	3.793341306	3.232743181	3.4491272	3.839175357	3.791105153	4.03882567	4.064044161	3.814507151
CNOT8	7.884350598	7.859049765	7.803890076	8.217583804	7.49198432	8.164856181	8.336745434	7.826865328	8.102015371	7.470991992	8.422595082	8.059854199	8.167637297	8.541139333	7.803633744	8.855436863	8.562716888	8.271315815	8.399021377	8.653403003	8.619178347	8.032097507	7.734710371	9.309028317	8.446770144	9.325032652	8.306051634	8.271315815	8.526761602	9.313241312	8.357171159	8.403825094	8.822196314	8.266374142	7.661515819	7.188021826	8.049646442	7.987290792	8.22567572	7.706664107	8.45153377	7.139294517	9.115666157	7.236331841	8.444493025	8.070070288	7.549193874	8.431075587	8.640172828
MIS18A	9.383854428	9.764393987	8.874586071	8.740580496	8.305160534	9.186108038	8.518203924	9.010867474	9.46920375	9.121212923	8.581396922	8.150814845	8.929100736	8.510745441	8.722624008	7.977094832	8.534118239	8.823381735	8.59181567	8.30015958	9.241308644	8.697956412	8.889620012	9.441512936	8.609457734	8.852854604	8.277032848	8.375461756	8.578223815	10.45713815	8.337500406	8.684073061	8.651783371	8.260750019	9.022445644	8.600403032	8.493878026	8.884078309	8.715634205	9.287070766	8.316916247	9.144444892	8.609239681	9.27792769	8.93333252	8.700704499	8.393774011	8.2187489	9.309515291
TRIM14	8.198965986	9.107627303	8.728445967	7.911977889	7.805195015	7.059962851	8.549206722	7.45118781	8.870253691	8.951600124	8.147208002	8.452691669	7.760655587	7.653999378	8.880703761	7.370000718	7.995967438	8.070968603	8.284851817	8.386074786	7.77679717	8.101262499	8.726601985	7.750695487	8.48274267	8.259284317	8.004935627	7.827385815	8.364125995	7.999404707	9.197449041	7.521257273	8.161445107	7.677476529	8.535509428	6.874937043	7.222999802	8.687081143	7.401839626	7.11486583	8.01854698	8.922250394	6.811150471	7.93042729	7.367614343	8.558737304	9.110633713	7.043061824	8.056185196
DHRS7	10.50897922	12.06005426	10.9000185	9.777277174	10.56748178	10.82498625	10.81919553	10.58323048	9.291909134	10.22373282	10.99588409	10.55324824	10.78840456	10.85925224	10.45377146	10.83303766	10.63581956	11.46513929	10.30753854	10.73393485	10.615392	9.97223881	10.72490178	11.21377993	11.05916775	10.7205628	10.98357293	10.74525902	10.74372532	10.89711331	11.35274128	11.10510786	10.81609529	10.50489974	9.834134808	11.18226054	10.8217968	10.91839782	10.811194	12.57121927	10.66074491	10.58914385	10.54428105	9.380155578	11.64677224	10.8829585	10.23992885	11.82930307	11.32501905
TSPAN4	12.96320677	13.40015238	13.49280319	12.92410594	13.22754004	12.3009443	12.81243191	13.03132914	13.10121996	12.3376341	12.80993138	12.46885099	12.54269564	12.00938502	12.74413654	11.63232678	12.57395528	13.04194301	12.91129652	12.89781832	13.38828944	13.09823682	13.02443317	12.60724462	12.86529464	12.94600045	12.57536158	12.4540092	13.39801646	10.64053944	12.89224144	12.69262129	12.65140419	12.30479197	13.26901751	11.74245836	12.96507967	12.36715894	13.09353694	12.03334696	12.24428511	13.05547383	12.68948814	13.09152232	12.6451053	11.99898299	12.64793502	13.00011476	12.88733926
HSF4	9.895830027	7.509106123	10.21437337	10.30498681	10.42703525	10.73522978	8.744946884	9.766750862	9.740583293	7.701415619	8.654341358	8.699516281	9.851986844	8.999910644	8.063364766	10.11537922	10.56446993	10.6336794	10.74433878	11.08166318	10.27846358	10.00721718	8.65786809	10.21247177	9.781588882	8.664578325	8.247592037	9.629660943	9.231641267	8.433813475	9.726888214	9.841460054	9.549754669	9.042699473	10.08964214	6.913667479	8.61257448	7.681969755	9.442235941	7.357524496	8.949180299	10.80056159	9.178511981	9.126394436	7.459145821	8.683621578	10.48229452	10.4651135	10.39363602
HR	7.744062115	8.99215623	9.424335803	8.571986075	8.357171159	7.389067715	8.99589866	8.651783371	9.788643977	8.924118589	8.928625852	8.674943483	8.725485305	8.062873834	8.765527895	8.241715363	8.12952353	8.386074786	8.653890215	9.589968699	8.907264545	8.644918867	9.316012065	8.815794187	8.682091405	9.465248477	8.28951269	8.017345784	9.671630584	8.320996433	8.475737085	9.016285784	8.776363781	8.373358066	9.481387342	8.866042886	8.107567168	9.430741835	8.302587274	8.512321878	8.108251887	8.798273182	9.025147578	8.367470745	8.256643406	8.997476971	8.734975881	8.246043074	7.870398721
RAB42	9.372742317	8.341215758	8.453856329	9.075981195	11.87270204	9.862213786	8.589597683	10.85991589	11.19335251	10.80385011	10.26964173	12.08661371	11.59569281	11.5848826	7.8410393	11.3803315	7.999168949	7.708193028	9.1971881	6.600509781	7.129286722	13.18598332	11.5133684	11.58042287	6.303424826	11.92166598	12.33057378	10.99965909	9.729259007	7.822629766	11.36399376	11.6680156	9.865165873	10.72713859	8.784198981	5.06493163	12.01427158	8.568334586	12.17311675	9.720364978	11.77192408	5.384163233	8.625788087	12.06237434	12.2423894	11.47310656	8.856604	10.07365406	7.49198432
FOXN3-AS2	2.653726229	2.618991455	2.550683198	2.6449214	2.539468827	2.749548984	2.552877692	2.643797244	2.585522085	2.515590061	2.55966427	2.612083155	2.527594312	3.77754385	4.288546667	2.465582421	2.498731985	2.699217096	2.503099165	2.582829394	2.556322567	2.630133096	2.495629765	2.600590576	2.571514593	2.667634127	2.481226834	2.552286165	2.568404582	2.566831306	2.614197756	2.474633777	2.653726229	2.603163995	2.586087433	2.729992689	2.775036381	2.825118711	3.028792036	2.57682021	2.677397908	2.920494626	2.65020024	2.734075879	2.651327414	2.939757911	3.281988016	3.092909778	2.671162096
PIK3C2A	10.81919553	10.93160806	11.16743216	11.0410163	10.78511855	11.10074634	10.83134354	11.27955973	10.7867659	10.10791018	11.49571848	11.17363252	10.97496776	10.49113477	10.89217587	11.60138856	11.14014008	11.27842148	10.84271709	11.25965097	11.31768121	10.88332592	10.64138731	10.71536478	10.86833396	10.75715444	11.75272552	11.55106618	11.02408373	10.61445763	11.03505684	10.74011373	11.06601752	11.43160279	10.76884117	11.46680889	11.23601301	10.4745096	11.63232678	10.36739202	11.27248499	11.45076717	11.03895629	10.25445135	11.03505684	10.84509754	10.80713405	10.55110591	11.18350187
PPCS	10.38783502	10.52100993	10.5829513	10.61842467	10.58176407	11.11434858	10.94381703	10.30836363	10.64684646	10.35419002	10.65319636	10.79238041	11.00728747	10.50040376	11.2307825	10.66262442	10.84638909	11.12198342	10.4645057	10.83003563	9.923361449	10.9814943	11.12455458	10.6053865	11.00621167	10.70355605	10.75743616	10.54149617	10.90347376	10.48360117	10.81544041	11.00728747	10.84600596	10.58502285	10.75985899	10.88682434	10.46000518	10.7060248	10.80843564	10.24595386	10.8602135	10.98318303	10.21972484	11.13747325	10.95006622	11.13213601	11.01068285	10.02314873	11.09438007
MSH3	9.177557397	8.996576785	10.16277015	8.748261547	8.289769126	8.610366917	8.734975881	8.741728628	9.411737474	8.399716212	8.704373284	9.063430411	8.50411521	8.9318466	8.719152751	8.604335117	8.529655181	8.410951333	8.436389956	9.359879518	8.587472463	8.631647098	8.901684112	9.469465796	8.610991945	8.447850498	8.579133392	8.766417448	9.19952835	9.325787242	8.094355382	8.771617975	8.632186238	8.675435788	10.26477192	9.288689798	8.847564089	10.05309274	8.76751812	8.095826574	8.715847699	10.20416843	8.249727116	8.884308712	9.000178659	8.522188395	10.07279694	9.096620393	9.363821806
TIMP3	11.57562063	8.985391866	13.27760221	13.02084181	12.08602641	12.66534904	12.94689936	14.10257644	9.360991849	10.49977063	13.1559523	13.05070077	11.86644566	11.89574718	13.81426236	14.02602843	13.40015238	13.24967496	13.05945656	13.8916084	13.46771403	11.64113487	11.82205802	10.28619649	13.62316573	9.637142108	14.3260198	14.2211166	13.25939702	9.492891927	12.58831804	10.9358049	12.2568111	13.27001243	11.45076717	13.89619144	13.55922063	11.3954981	13.76064182	8.206593198	12.72302052	13.85503882	12.58678139	10.15742233	12.99061487	11.90039373	12.1655055	10.34189164	12.89955566
FGF2	7.239891592	6.553008363	5.877863237	6.848042295	5.390296778	5.41296952	4.562724317	5.643421922	5.434013063	8.301310494	6.098594	6.348185191	4.108024738	5.955907909	6.246506804	6.520443132	5.855702107	5.873414587	6.538572058	4.970276309	8.339190588	6.172856189	3.008388225	7.032800748	5.731108983	7.836996574	7.251107229	6.275874224	6.056328731	5.10196374	6.036472538	5.552913131	6.430469803	6.673643484	6.150912649	5.906107909	7.191321065	2.896886561	6.915886597	6.698114334	5.990107394	5.239014617	5.175148923	6.252850764	4.874361438	6.380535408	3.309332443	6.384201667	5.524180166
GRAMD1B	5.123669411	3.402576486	3.909167765	4.911824833	4.313779197	4.248907326	4.783533224	2.676884277	2.891881546	5.402667613	4.439543668	4.925586051	5.819383512	5.741203661	4.654463353	3.66914921	4.280806738	5.151186473	4.977343725	5.792132593	4.059606354	4.925919822	4.025039953	4.097413526	2.592198554	5.426621754	4.355614567	3.644841193	4.816360435	3.010319665	6.303424826	3.499175685	6.03001052	5.113074336	3.734286173	6.291824814	5.173393843	3.424335744	3.066465463	4.017228898	5.571152587	4.640703797	6.033571147	4.783533224	6.556623341	6.526482822	4.537414159	5.791837087	4.182034557
FNDC11	6.673393543	8.093841916	3.109001636	3.436522033	6.905473349	4.164109249	2.62474069	2.682464791	4.184226612	5.823590464	3.914009464	4.180172228	4.193021216	3.805214983	2.983578681	4.359459773	3.180947313	3.960158041	3.051127094	2.616254025	6.73167437	6.616379727	7.130950234	2.616518078	2.64603771	3.527027376	3.684517751	2.589385136	3.658280632	6.32468958	4.626998249	4.684664365	2.683286345	4.325390486	4.298801038	4.792951198	2.834159677	4.418586045	3.077402745	5.194349468	3.100904746	3.000358887	3.939463095	4.420530452	4.357121402	3.041512115	6.16958696	8.23461931	4.661949002
GALNT11	9.441512936	10.58716056	10.13895949	8.519604459	9.698160293	9.17685271	9.625970281	9.452798033	6.895665997	7.392961733	9.4456478	10.93192861	8.519331992	9.802810438	11.2274797	9.743522963	9.94716646	11.87557591	10.52856702	10.95824945	12.1883677	10.09640341	10.01387661	10.06205881	10.96510449	8.441074739	10.72436261	10.21273193	10.92716776	8.391551204	9.414302287	9.951037782	9.66190035	11.05008883	10.77970193	10.23992885	10.91839782	11.04028172	9.203478358	8.721436882	10.12889037	10.18548262	9.522995191	9.989826672	10.77760959	10.82864314	11.80601742	9.368295594	9.829776655
ANKIB1	8.301310494	8.330818406	8.487249889	7.233454452	7.624440661	7.485705364	7.518118224	7.685289112	7.496757863	8.094355382	7.66736238	7.924043229	7.24778143	8.423269061	8.468405808	7.540245477	8.555584521	7.803890076	8.034666824	8.483460704	8.297505593	8.495912936	8.15982087	7.199337411	8.843553431	7.317675363	7.407247997	8.519839898	8.053530515	7.994844676	8.100797807	7.371215155	8.201001633	7.764244446	7.505036933	7.740475271	7.871065854	8.194712733	7.558607562	8.216648689	7.974284699	9.239657194	7.629580807	7.689881999	7.881282947	7.702586436	8.422204866	7.520800375	7.99988588
NAA20	11.1560873	11.32156971	10.83233755	10.70038998	10.78412168	11.01749902	10.97282175	10.75958602	10.9000185	10.65673905	10.72782077	10.61478888	10.7288831	10.82082764	11.13942289	10.71536478	10.78609943	10.8583583	11.12040863	11.12376497	11.14470894	10.73456621	10.86194694	10.90142669	10.93160806	10.69608699	10.5638686	10.75005636	10.92316512	10.98428011	11.17436479	10.69398882	11.36440267	10.51339531	10.27014023	10.99759997	11.18179328	11.00091207	10.94178688	11.25765179	11.1089067	10.96207491	10.433472	11.00696585	10.03863934	10.77907332	10.56082973	11.29402929	11.22004074
GPR135	6.60022755	6.662176741	8.4816363	8.112720371	6.81916851	7.735672962	8.197836188	8.249055652	8.667691353	9.231172272	7.643174473	6.690950299	7.32889999	6.572169306	7.925449005	7.667857706	7.839055175	7.678716459	6.890642482	7.387287091	7.97211815	7.321499665	7.780157454	8.21854263	7.194165202	6.481137371	7.440409595	7.681061401	6.794703673	8.246043074	7.479775283	8.230949972	7.40987987	8.040014434	8.261890336	8.483869307	7.679711612	6.957469309	7.622927684	8.877928892	7.820882844	8.27421765	6.615442467	7.331650964	7.813668504	7.368816296	7.687748809	7.771778632	8.045443897
SPATA31D3	2.748874408	4.690312952	2.588843839	2.723285309	2.591862284	2.907277009	2.583077885	2.732883552	2.53225312	2.696849973	2.584407138	2.709733224	2.545782436	3.061018529	3.078000716	2.464573139	2.533787381	2.782624409	2.531909882	2.647850942	2.593623315	2.72002934	2.518514693	2.633787829	2.619398342	2.684423836	2.507787307	2.620376768	2.59387375	2.589385136	2.622179534	2.522148311	2.720476511	2.651224383	2.647644749	2.890251838	2.890960797	3.955982221	3.171874893	2.612584589	2.702738523	3.098950459	2.703699157	2.909046719	2.687343844	3.146663389	3.391810783	3.36872491	2.794024382
IDO1	9.289168792	6.03109786	11.71125204	10.067905	9.431862293	9.796988152	10.38882079	9.894828453	10.3944693	10.87495278	7.467312613	11.75467887	9.569081295	8.178866032	10.57965014	10.17495121	9.7707809	10.60928376	11.14395685	11.02078631	9.80694997	9.862968616	9.63612963	8.561323194	7.330411209	11.15362485	8.228432571	7.628827622	11.0906557	6.901480991	11.17881691	10.10951694	9.677568571	9.380155578	7.558861201	5.51681805	9.528803801	8.478562839	10.76112854	12.48442392	9.464521891	9.29336955	10.02983605	8.705671129	10.00391733	10.72610995	11.02036282	8.031196554	9.643074466
COIL	9.8374022	9.876697918	9.944560939	9.952915188	9.964584676	10.07005913	9.931293441	10.050037	9.884937367	10.14292303	9.853363688	9.675537905	9.599837419	9.942650417	9.919561745	10.21302068	10.01416405	10.14924967	10.27168708	10.0300742	10.22811649	9.969107183	10.22165134	9.775958951	9.944851841	9.962452799	9.736395868	10.01659383	9.893040957	10.50226447	9.749041115	9.829776655	9.697919762	9.802810438	9.672634374	9.593458369	10.09997247	10.13227951	9.858205114	10.8373402	9.873623506	10.01442623	10.01311553	9.656779893	9.909032082	9.860574574	9.723126839	10.17603837	10.0046415
KRT38	2.789661939	2.672339905	2.599887886	2.747774916	2.607843165	2.955532879	2.595236298	2.764837562	2.519431566	2.545386209	2.59118078	2.735132707	2.550818967	3.118445545	3.137997743	2.466997882	2.540841542	2.819199131	2.539163411	2.663921978	2.605378188	2.748078961	2.524351362	2.645464989	2.631003465	2.697109082	2.51362595	2.640046342	2.602703729	2.599164268	2.62766284	2.534582759	2.746966434	2.662428504	2.662327934	2.941781095	2.933671039	3.097022686	3.226216675	3.216316158	2.715932304	3.16012011	2.727897994	2.962198213	2.69869033	3.204048864	3.435176663	3.434903203	2.839764164
PTPN6	8.421941816	8.187515134	8.499092102	8.378911245	8.326069744	8.577083925	8.613755696	7.824140809	8.058969987	9.248704836	8.195645852	8.378409008	8.769317433	8.626881576	8.283133449	8.213994688	8.71775516	8.48700955	9.029775667	8.047093263	8.628843162	8.981211907	8.918477232	8.39182762	8.137648836	9.117457056	8.723349423	8.232136015	9.02019421	8.093102992	9.701053138	8.658762282	8.595398254	7.998272963	8.483460704	6.795205092	8.500437318	8.572942699	7.840069594	8.28728508	8.703675152	7.794632915	8.476881236	8.793069798	8.78585202	8.733603598	8.25304512	8.106207844	8.493878026
HSPBAP1	8.621648875	8.224495385	8.583385319	8.114563437	8.47645506	8.195883274	7.763981633	7.678429825	8.400424478	8.30015958	8.296509093	8.183196882	8.5659217	8.755653897	7.919924612	8.520308574	8.239099156	8.105302987	8.765925071	8.188025168	8.32538904	8.3726281	7.896693458	7.610001148	8.124452074	8.729970446	8.7235805	8.244116878	8.187761112	6.267741751	8.632867871	8.7967134	9.101928335	8.393512813	7.922404856	8.295161736	8.417516423	7.463149443	7.870398721	8.544130457	8.144084611	8.407695632	8.666826891	8.632186238	7.922164773	8.727516347	7.319448414	9.302300551	7.56310967
GHRHR	2.833063628	2.688854282	2.613556333	2.772757041	2.62309869	3.003173419	2.611199194	2.805964494	2.510537809	2.552651623	2.603679589	2.763103002	2.55770871	3.187142509	3.193145067	5.856012032	2.549496414	2.862107829	2.548138167	2.683019133	2.619202707	2.782411233	2.942788978	2.660811915	2.644005848	2.718249569	2.782227091	2.658024114	2.611885748	2.611199194	2.634381918	2.54776191	2.783129098	2.678889604	2.679096506	2.99911945	2.976317943	3.1648153	3.287480707	2.63881723	2.730298844	3.218499959	2.758542816	3.022432636	2.714236399	3.264826009	3.488415472	3.521141272	2.887017882
LOC284263	2.882543646	4.094470674	3.151156314	2.805155652	2.641282204	3.056169354	3.929178758	3.3737285	3.799355491	2.560686119	2.61500386	2.795796323	2.843511599	3.245977089	3.253097382	2.601906895	2.96268393	2.908560551	2.971074056	2.704004696	2.634818078	2.820058501	2.541758081	2.680033001	2.659728296	3.522200379	2.849801375	2.679873742	2.62309869	2.93716135	2.641603523	2.84807249	2.82144528	2.694239037	2.70037515	3.052843633	3.025611984	3.239506497	3.340682695	2.76567901	3.411862342	3.772936367	2.794615434	3.084859064	3.003788557	3.32141132	3.536677724	3.599471901	2.939469671
SOWAHB	4.611444176	4.666957649	4.238378392	3.265133808	5.383187115	5.680082813	5.355300919	4.273686725	3.846153328	5.381624769	3.784669139	3.850922614	2.568044039	4.244776088	6.176288653	4.532177543	6.20306132	5.53996745	2.982446764	5.805660827	4.579650906	3.370038235	4.780119512	4.272511434	4.969578026	2.745993367	4.145924239	5.294322917	5.71101246	2.627783371	4.844218963	4.155418445	4.637408343	4.087102438	5.057755611	5.860451252	6.155557447	4.807403476	5.42014652	2.661218561	5.553933613	6.426064597	4.286712911	3.111536263	5.809171291	5.666430773	5.222262681	5.771685134	5.930239747
NCOA3	6.97863512	6.596694516	7.159755425	6.900741592	6.715734395	7.166048819	7.225545224	7.305243821	6.165492668	6.3751116	7.30426482	7.483930682	6.406867622	7.131174992	6.969016627	8.119783945	7.195274256	7.192901416	7.368603463	7.692895778	7.475518598	6.97863512	6.321144415	6.468959021	7.119703025	7.480737043	7.629839802	7.911169693	7.266203903	7.093177887	7.653510566	6.459816598	7.292254964	7.416659638	6.287171944	6.7678436	7.758063174	6.436795593	7.519351011	7.798568361	7.094944298	6.584907699	7.706428556	5.855074763	6.846424115	6.754754606	6.231712582	6.153342547	7.208744815
DCAF4L2	2.931033085	2.721777507	2.637150538	2.839764164	2.663364798	3.115512375	2.640046342	2.895697614	2.494373776	2.569668985	2.627890386	2.83916609	2.572496611	3.31185981	3.317329892	2.477780197	2.566503132	2.960056481	2.567289379	2.730762967	2.648616654	2.864913442	2.550683198	2.703286391	2.676427588	2.762130393	2.539163411	2.702738523	2.635036523	2.638604231	2.651142316	2.576158661	2.86692225	2.709865204	2.729059997	3.111104235	3.075739923	3.303363778	3.393407823	2.671699554	2.776044891	3.356019761	2.833657556	3.16294744	2.747457814	3.380945026	3.60317138	3.681147956	2.999422115
FAAH2	8.200373413	9.542068831	9.211057035	9.047583733	9.173782695	9.060205053	9.232544318	8.990698844	6.687329216	6.251110702	8.831355088	8.607818926	8.165803861	6.966069867	8.546685366	8.455293559	9.088637587	8.617965268	7.741497672	9.64250342	8.362273634	7.796702388	9.151962911	8.894310968	8.617965268	7.676217634	7.794632915	8.1426841	9.403471054	5.374104943	8.447011571	8.399924732	8.982065135	8.137866667	9.051125616	9.596188034	8.63331124	9.8223347	8.232433162	7.901464121	8.830195043	8.417963369	8.72932597	7.501059824	9.941895643	8.798876937	9.284055209	6.763532891	8.543684508
HAS2	2.965227038	2.73490116	2.646132085	2.864247029	2.678635196	3.154093313	2.64752683	2.930780517	2.490796014	6.374273737	3.518641128	2.869023159	3.873818583	3.357585307	3.359647616	3.315010599	2.573679643	2.99032138	2.574930252	2.749730259	2.662327934	2.897391041	2.555841375	2.721162995	2.687747867	2.78059785	2.596822748	2.721162995	2.642906685	2.646351815	2.65962966	2.586451009	2.89858133	5.145971977	2.746492915	3.15378164	3.113967424	3.346884421	3.43391282	2.682108666	2.795175706	3.400540902	2.861242557	3.213543326	2.759849021	3.432259856	3.646294691	3.732195896	3.048999132
PTGIS	3.602083082	8.160942705	6.824744441	7.428145455	2.684791856	5.415897364	3.581036609	3.996964723	2.488233012	6.673393543	9.782357624	5.851305806	8.023797972	6.688437689	5.933145655	7.363595336	4.895951428	4.823190757	5.583634548	4.946152193	7.282311764	7.354944693	4.109441632	2.730762967	4.837835817	2.790874488	10.53632934	6.134570305	3.716528301	6.123770657	4.242885366	8.070310777	4.612602518	8.382348094	2.754683395	7.898213119	7.52933568	7.411057718	7.68964931	8.814680859	6.378839846	3.425884061	4.25369352	8.010726986	6.193830031	3.455610628	5.894843964	3.761105745	4.64649493
CCR5	10.01387661	8.60605624	10.74615765	11.38074515	11.05522968	10.43908224	10.17435739	9.474714567	10.65645473	12.95147696	10.17633052	10.72819325	11.1776982	10.80579398	10.89646705	11.75061644	11.64204473	11.5178801	12.22001485	9.708516637	11.50506672	11.18386008	10.05386937	9.399689424	9.778234028	12.38753667	11.68288815	10.20227679	12.44397594	7.961701499	12.78150705	10.51009425	10.62584862	9.79486031	10.85475283	7.292739049	9.8101248	9.835163485	8.565049791	10.28817042	10.07980613	7.84822023	11.92663393	10.66817588	9.70437203	11.36716354	10.34465396	8.116997854	10.13202638
WSCD2	6.20560959	7.244257252	7.394575937	6.451429769	6.883192734	6.026704802	7.061501555	6.997036952	7.849410041	7.462190512	6.818123013	6.378272077	7.044944659	6.993213184	6.185475831	6.653215721	6.405027904	6.683563006	6.927541278	7.132937858	6.995761175	7.133758481	7.74099138	7.358559314	7.18277231	7.933696059	6.568831302	6.598351262	6.963446801	7.061742292	6.988486281	7.397951564	6.920617959	7.087930701	7.75876681	6.728405005	6.50409153	7.172947297	7.144315916	6.538572058	6.30869246	7.203173994	6.594153448	6.288299683	6.814070293	6.793107426	7.323051094	7.063498553	7.215237072
KCTD21-AS1	13.5736165	13.08566831	13.33584785	13.99421564	13.443493	13.87802329	13.03804257	13.74344345	13.88111903	13.49380914	13.74842938	13.33946548	13.182878	13.2412501	13.26387906	13.82753608	13.49941998	13.41771123	13.98736216	13.27440898	13.88591368	13.167296	13.24417767	13.74464897	13.36476651	13.76454015	13.69305948	13.61324701	13.20540367	13.97380466	13.52755281	13.89918341	13.04595351	13.63623465	12.98255801	13.39548929	12.70931818	13.21767549	13.58090379	13.48822746	13.22053087	13.22053087	14.12249591	13.93115163	12.90390186	13.64530967	12.90131527	13.53954779	13.37590594
FASLG	7.051334041	2.765462929	7.877382397	7.716135155	7.477610661	7.305000893	6.820741628	5.609699696	6.769619578	10.02853304	6.312760115	6.335560934	7.391697368	6.976093887	7.405273298	8.284617057	8.65786809	8.067504383	9.328447441	6.26461004	8.039781709	7.962834843	5.921202687	6.350997817	5.769076389	8.886529568	7.28504972	6.861431516	8.995089286	3.60695133	9.836532537	7.833429362	7.434216009	5.720003212	8.317363468	3.238199628	6.43464679	6.996770154	5.21426064	6.710921581	6.984178875	3.517239719	8.227536274	7.270823278	5.812363641	7.949954546	6.697276578	4.924200337	7.018512584
LUADT1	7.5315068	9.311662563	9.624019788	7.837251311	7.943333791	7.474384171	9.125959768	8.276426847	9.309515291	8.654341358	8.7398545	7.805195015	9.616725693	8.347957871	8.099586614	8.596361652	7.828093423	8.246256225	8.517218428	8.290022934	8.292894821	8.279468174	9.049014674	8.423269061	8.457096669	9.261520011	8.410269819	7.838259027	8.429680404	8.202313369	8.829104495	8.408684171	8.189233562	8.514801103	9.076925077	8.551684129	7.729135478	8.734285478	8.151727765	8.602663233	8.047093263	8.399021377	8.201669379	7.715662079	8.285267552	8.445863069	8.556563776	8.185345598	8.375236998
CYP2W1	17.15590007	17.06526864	17.29562488	17.41119044	17.52772535	17.00886365	17.44908591	17.26863871	17.55320583	17.31204647	17.57279754	17.05396229	17.08424194	17.16641677	17.08424194	16.97622458	17.04479643	17.35771834	17.28069019	17.03517439	17.4876097	16.93453875	17.04479643	16.81560468	17.18803958	17.17548992	17.62829867	17.41119044	17.09475598	16.93453875	17.23959572	17.32645679	17.11268016	17.57279754	17.42906708	17.39321958	17.00886365	17.41119044	17.32645679	16.85674158	16.84012549	17.31204647	17.23959572	17.19990361	17.29562488	17.03517439	17.06526864	16.93453875	16.83198995
CELF2	6.456510657	4.875092258	6.282922679	6.279436959	6.321458312	6.176012544	6.242092324	5.47361275	6.279740806	8.149625771	6.437356952	7.292000193	6.423551614	7.736111749	5.855416323	6.125296911	6.554084524	6.764394582	6.71144299	5.470598889	6.193525528	6.315692503	6.911727183	4.982677952	4.987722255	7.208255671	7.371215155	5.808835444	6.373507373	6.814867749	7.652833653	6.639654358	6.029457108	6.245085004	5.966682878	7.349523084	6.923607744	5.091552007	6.430153713	4.960071562	6.406222726	6.574079154	6.369480839	6.228348659	6.661618094	5.684712041	6.552728004	6.931097736	5.614963631
OR4K17	3.115186588	2.80212872	2.686703864	2.982446764	2.733530116	3.325084613	2.69906418	3.084859064	2.475176641	2.601643573	2.671992635	2.994716059	2.603045184	3.550247185	3.55178566	2.497621719	2.594528227	3.149553911	2.60918404	2.838245673	2.725230423	3.030255355	2.569164472	2.817478376	2.739628236	2.85906102	2.571790243	2.806159572	2.685219271	2.688595269	2.702872232	2.628550894	3.049486563	2.778214071	2.815087301	3.313438958	3.274772393	3.528571873	3.623792632	2.719324786	2.911061715	3.621043454	3.004883848	3.450232488	2.843046284	3.630330298	3.852832834	3.95753029	3.234124694
COL11A1	3.129922026	2.808346054	2.691467991	2.992124188	2.738505141	3.335501219	2.704735244	3.101952708	2.473363825	2.604133224	2.676107469	3.007066445	2.606131457	3.566697954	3.570400701	2.499291131	2.594831646	3.167103335	2.61247789	2.849139031	2.730762967	3.040973528	2.568404582	2.829374603	2.743851326	2.868790927	2.57400759	2.814049093	2.68834376	2.694239037	2.706356123	2.63088814	3.066465463	2.783129098	2.816163725	3.33016376	3.290524478	3.540383666	3.643364706	2.722162764	2.923142949	3.639222935	3.017480368	3.470950182	2.851565861	3.649155525	3.869900684	3.978508726	3.251424803
GOLIM4	10.22755986	8.815125714	10.12200428	9.555073041	9.58860103	9.699083758	8.965782805	9.722120224	9.367110197	9.19952835	8.723806215	8.654125592	9.191884312	8.958932877	8.777753303	8.981211907	8.31365459	9.285198498	9.408444456	9.772486221	9.568565479	9.474211967	8.143834667	8.758676018	9.604056937	8.661176854	9.02757751	9.661445788	8.440446296	8.702311761	8.565700295	9.686913734	8.494790715	9.891213656	9.994400202	9.415856368	9.034940916	9.392845439	9.045062537	8.663260682	8.947662932	10.53664822	9.642812139	10.19645023	8.27223895	9.348250675	9.967429866	9.475967047	8.985826817
OR5H6	3.154093313	3.075739923	3.478321426	3.016089145	2.74504714	3.357266779	3.241842091	3.125899329	3.571415888	3.138298102	3.435176663	3.025611984	3.039535988	3.598784127	3.599846235	2.738798361	3.173637976	3.198719955	2.68096237	3.386871972	2.797447317	3.06161488	2.566197799	2.848310041	3.056436662	4.103902149	2.741293442	2.829817182	3.978508726	3.222435399	3.382232871	2.635455625	3.605064612	2.938979974	3.979694756	3.359330243	3.31698922	3.559943384	3.680016761	2.906053576	2.94593502	3.674131459	3.044639785	3.499792849	3.220971049	3.684168571	3.905951822	4.014054587	3.281274884
ZC3H7B	8.581622968	8.221287806	9.046679053	8.12328279	8.1109401	8.647331232	8.763302564	7.05350136	8.134467053	7.048238157	8.772051307	8.746304654	8.192616443	8.163884213	8.67805459	8.55371912	8.011675817	8.771385092	7.912611188	7.875945567	8.521932072	7.751442998	8.071398987	8.647844291	8.786841254	7.934120399	8.163114752	8.349406037	8.146986035	8.018065959	8.33054926	8.334732688	7.829241819	7.507349766	8.845595033	8.732727032	8.372903858	8.90436562	8.654341358	8.59899447	6.219822956	9.009009643	8.539614953	8.4778244	6.900978747	8.214482642	8.244116878	7.071577383	8.318754899
ARHGAP33	6.426622641	5.848258174	6.151852817	6.046139728	7.049736156	6.162505534	6.305974813	5.81271037	5.299416672	5.495870012	4.84499775	4.857865131	4.867736695	5.887473908	4.921777948	5.697647123	6.698114334	5.872505892	5.97360311	6.764394582	5.462269617	5.349257912	4.889847566	7.047688999	5.444897725	5.535450494	4.162335791	5.683107909	5.719714499	6.798224024	6.001241715	6.142950142	6.048502214	5.234502481	5.342524947	5.073000535	4.751681847	5.452486356	5.303071933	6.277096285	4.37861357	7.38149669	5.942029979	5.405220495	5.919964439	4.8655536	4.753467925	5.430506555	6.151254644
ALKBH1	6.198998046	6.372079476	6.61837182	6.580381063	6.218070583	7.418893204	6.975330531	7.161287567	4.221681863	6.21046784	6.789759504	6.89671849	6.344427729	6.920617959	6.364538218	7.362030386	7.732972277	7.600377161	6.67615032	6.983186005	6.593619476	6.095564848	5.966374116	6.841105123	7.096972429	6.477859008	6.611107948	7.29959129	6.941568678	6.171347833	7.549874768	6.854784506	7.303382111	6.891690438	5.70681498	6.367652358	7.537520727	6.394320056	6.898917956	7.623696048	7.425989305	7.19705228	7.599178635	5.936401526	6.783280293	7.079948771	5.970584561	5.770738575	7.649436299
COL16A1	7.250085262	7.653510566	7.530033869	7.376923798	7.338291429	7.041489712	7.14170706	7.637791667	8.209909207	7.855068133	7.587267226	7.331145276	7.819843549	7.646139354	7.113035495	7.122773012	6.721908422	6.853797521	7.273243985	6.813573583	7.032513976	7.706916618	8.401765179	8.185599741	7.338013456	8.120210031	7.759503759	6.719714171	7.309490565	7.968715782	7.27351612	7.875704233	7.627424373	7.366613703	7.026188567	5.957970488	7.618838698	7.5564949	7.864099229	8.153378062	7.149081858	7.067380164	7.583908455	7.875704233	7.499629649	7.420181591	6.994024512	8.590984942	6.609131678
PDE6G	6.268647812	7.980154663	6.576807444	6.932524172	6.804606677	6.863534121	7.530033869	6.810369942	7.040545516	7.784198446	7.512413885	6.821746579	7.713578522	7.278116939	7.664365147	6.955882171	7.563776627	7.831494053	8.171903822	6.974282301	6.688437689	7.134476976	7.567115112	7.493214201	6.933846778	9.125722722	7.116415626	6.529559118	7.531741439	6.351814006	9.27585565	7.784455245	7.191321065	6.849994391	8.328852615	8.50411521	6.917212758	7.724099543	6.505655891	7.61635137	7.484414825	7.147038434	7.496501512	7.866782181	7.289982152	6.984472294	8.2111236	6.734125953	7.331369638
TYMS	11.53429661	11.89264205	12.41709473	11.70072284	11.76788959	12.22394306	12.10574956	11.73461256	10.88515208	12.02933995	11.96710771	10.9941022	10.94645112	11.17131396	12.40568182	11.96377781	12.1121424	12.89054746	11.37708026	11.92166598	12.02358429	12.72030894	12.02358429	11.89684604	12.61524221	11.46289551	11.65214768	12.3917039	12.38818572	13.50613016	11.41569631	11.28428209	11.84364623	12.05379696	11.88722879	9.753185009	12.51209899	11.84250222	12.06461236	12.01037667	11.89791554	11.24330605	10.92780934	12.03618877	12.2054834	12.34895631	11.4067782	11.97348933	13.2453799
C1orf87	3.222435399	2.855211193	2.711851403	3.056436662	2.76001308	3.363680529	2.745357652	3.211762468	2.924625099	2.778764149	2.700720991	3.045100201	2.631327119	3.681511614	3.671924302	2.516305777	2.555629007	3.305966334	2.631003465	2.903017119	2.771298619	4.347425618	2.510293546	2.872353856	2.761811789	2.922088876	2.588946923	2.842370671	2.722894163	2.725520161	2.749265323	2.637692145	3.175906365	2.827288912	2.687872413	3.416676274	3.387831141	3.599471901	3.783916806	2.72505028	3.012588282	3.766861761	3.119102486	3.520413029	2.92715982	3.767558812	4.014863539	4.074858716	3.359330243
TBCA	13.80219595	14.6427366	14.7345968	14.5935595	13.959905	14.53734719	14.58553028	14.41971705	13.76183383	13.52051779	14.5112827	14.43889051	14.13391585	14.98895107	14.32150914	14.38800674	14.43889051	14.03444873	14.57888027	15.28287076	14.29483098	14.60966976	14.05310645	15.06695986	14.24992847	14.04342782	13.8637732	14.34180302	14.23917418	14.95861581	14.07830284	14.40453451	14.75390664	13.82316072	14.26281825	14.1113278	14.96583121	14.61965264	14.3112772	13.98220447	14.28809086	14.41084577	14.19397649	14.425028	14.46226203	14.01573102	14.31913207	14.12433954	15.0462867
PGPEP1L	3.24455479	3.151440654	3.279184069	3.056169354	4.078120614	3.301083473	2.820298916	3.237851012	3.301455181	3.755728742	2.88957031	3.012588282	2.64062193	3.69867174	3.685674543	4.496101623	3.54948899	3.406255402	3.845375312	3.458565889	3.545003323	3.120259029	2.850487245	3.141043802	3.049275784	3.210445483	3.02468474	3.581381022	3.15017129	3.791799437	3.365266371	3.220050756	3.363009228	3.477679494	4.272883449	3.728709673	3.391226057	3.58317861	4.934383062	3.841517023	5.245378944	4.407393687	3.138604574	3.45512087	3.794423024	3.786156494	4.035828185	4.056091558	3.367264204
NDUFS6	11.86010495	13.27317581	12.84437487	11.9553191	11.92719689	11.48768363	12.34189612	11.73789495	11.98333978	12.84949808	12.33431082	12.364243	12.58330671	12.23713868	12.49393214	11.87676199	11.94620239	12.18457647	12.53478479	12.72030894	12.41063592	11.90194932	12.10749285	12.58501925	12.32927731	11.95093397	11.97733448	11.85287091	12.30755747	13.24010267	12.12860662	11.89626515	11.91240138	12.03116402	12.94777891	12.97110092	11.98884179	13.16831319	11.87322737	13.913079	12.25153195	12.2494679	11.77296078	12.35373505	11.73274197	11.74492489	12.85409308	11.7920963	12.72865064
EWSR1	6.486726099	4.921078654	6.985290124	7.301935358	6.931382493	5.802854925	6.362504251	6.842249217	8.340601603	7.820351622	6.63166996	6.998399716	6.497579817	6.102404148	5.892450624	6.178094214	6.192683081	6.536063291	6.502672707	6.258536577	6.002363758	6.341502238	5.390984941	4.962845247	6.050405531	6.353350927	6.269869442	6.920617959	6.287423585	6.375402916	6.717293972	6.541238221	6.250554994	6.468381481	7.778540137	6.460886281	5.625466941	5.818405576	6.822839996	6.019229592	6.115101022	6.841393136	6.157047303	7.019806258	6.219512089	5.46931186	6.117148097	6.303971858	5.854495403
TFAP2A-AS1	2.646228157	2.604594736	2.531562145	2.601175227	2.507159126	2.634278406	2.556822823	2.625666537	2.505754036	2.489548383	2.627120358	2.537694982	2.528267142	2.832343154	2.800002091	2.455062284	2.43769206	2.706936324	2.48248224	2.54064207	2.541369463	3.498129885	2.448197554	2.562459307	2.543830674	2.724758685	2.473469041	2.495397796	2.580006793	4.940371911	3.401134048	2.454319792	2.628550894	2.586550823	2.48973599	2.677135836	2.712428726	2.777116066	3.148303887	2.625201937	2.644814837	2.876641983	2.650301909	2.610007963	2.627890386	2.84570949	3.275075308	2.949616371	2.644745308
ANGPTL6	4.65559739	6.363330504	4.336595968	4.755121647	4.227025954	4.359119761	4.913314723	4.220244969	6.225775927	6.333860266	4.917741523	4.532559604	5.158478864	5.25556957	4.988682782	4.944566248	4.713168191	5.355976178	5.218564626	4.448475586	4.720317837	5.729249989	5.341209085	6.566764017	5.184366728	6.275027628	4.793359466	4.305368875	4.759227263	5.716145952	6.003577735	5.810477495	5.421518362	4.50585283	5.552280238	3.804858066	4.433844805	3.69466819	4.096701962	5.991298845	4.534443603	4.781189802	4.277334181	5.487788478	4.476866944	4.362506786	4.798887631	6.420034345	4.581425843
EXOSC3	8.520970567	8.65059314	8.32561441	8.522649506	8.297505593	8.059212322	8.193765278	8.537139647	9.03001489	8.846442983	8.357382844	8.100321482	8.176092059	7.944261268	8.674710281	8.857903717	8.627915501	8.602892576	8.418439141	8.490430971	8.514315192	8.589178615	8.355256833	8.158870294	8.392318649	8.11809797	8.237740599	8.700944004	8.464164134	9.023857973	8.534615564	7.851299403	8.34081787	8.370189049	8.174460447	8.385408636	8.145519808	8.016918532	8.386074786	10.27568827	8.088148881	8.534615564	8.567680804	7.63390054	7.624440661	8.214732558	8.455535088	8.034137005	8.768202527
COL17A1	4.084199391	2.606454389	2.533219613	2.610218509	3.386539961	2.667396326	2.552494769	2.624547122	3.30758732	4.314503625	2.549712132	2.558245812	2.526446935	2.826718266	2.811941205	2.460586698	2.458940907	2.696969811	2.487139509	2.55183093	2.545182198	2.592198554	2.467232863	2.578860766	2.550966368	2.698833017	2.474223702	2.511620505	2.573095417	2.563048337	2.6112999	2.457105146	2.634928924	2.588519296	2.52080685	2.684295509	2.729059997	2.77445001	3.098642623	2.570715934	2.655417332	2.882245633	2.645371887	5.011909726	3.852460324	2.86239703	3.271235659	2.980330686	2.647312187
FRY	7.562338884	8.704141095	9.249165964	9.451061384	8.016918532	9.051125616	9.520338689	9.852280667	4.96885393	5.949914829	9.617445357	8.694386005	8.182961942	8.392318649	8.947439328	10.64200946	8.239360039	8.851419957	8.985391866	9.17615356	9.015809092	8.78585202	8.4806467	6.719948393	8.552574808	7.635156187	9.715604504	10.04580313	8.77703674	7.144315916	8.985826817	8.277504182	7.697492092	9.469733098	7.54626852	9.997103695	9.32988906	8.548074581	9.85121116	4.438833893	8.701161471	8.552371961	9.217751662	7.706156362	8.736522892	7.79994301	8.083982317	6.011311147	7.862425167
TEKT1	2.639683589	2.608688129	2.538959742	2.62309869	2.525929847	2.709733224	2.550018523	2.628404564	2.575005916	2.507351817	2.552958233	2.582255148	2.5241244	2.836953371	2.831915543	2.46346126	2.481744714	2.691060091	2.493609602	2.566747456	2.549874842	2.607192759	2.485354847	2.591862284	2.560236828	2.678751931	2.476181214	2.532853612	2.566421469	2.561527043	2.612083155	2.465130766	2.64062193	2.59201407	2.556898266	2.700482441	2.747630106	2.783344556	3.036759975	2.570563867	2.664150854	2.890960797	2.64207365	2.687448542	2.640831886	2.892222817	3.263190112	3.02498368	2.654181127
IFNA21	2.641382842	4.947997026	2.540841542	2.626456663	2.527984654	2.719048313	2.549638946	2.629941667	3.228472201	2.509172384	2.554133499	2.588280549	2.523573878	2.841956325	2.83893653	2.463586148	2.486838975	2.690535382	2.495508828	2.570715934	2.551134147	2.610739952	2.488925991	2.594446387	2.562369415	2.673915374	2.477093881	2.536621638	2.565610178	2.561599798	2.611771582	2.467109069	2.642790966	3.871882217	2.564821192	2.704735244	2.753085221	2.792069332	3.029917011	2.645595166	2.666370623	2.894294773	2.641729691	2.698232181	2.642151911	2.902003449	3.262271186	3.039006785	2.657711281
CAP1	8.954685287	9.432301006	9.551255188	9.548433827	9.355416643	9.408444456	9.649394933	9.401185583	9.606619046	10.24267418	9.552207054	9.089273723	9.921113467	9.305310951	9.859731965	9.320576804	9.297759952	9.34269263	9.740866552	9.409879301	9.058607756	9.432301006	9.735133809	8.843553431	9.527186376	9.961470392	10.11053584	9.625451736	9.783949296	9.38766454	10.00364212	9.296595454	9.230057296	9.653946484	9.78451047	9.59448121	9.277697794	9.599837419	9.265204231	9.769746931	9.193480659	8.893793703	9.746406595	9.744362881	9.705432173	9.629186507	9.55442177	8.763749202	9.31302591
CRNN	2.646453496	4.987373793	5.049694734	2.634476153	2.534214853	2.74008727	4.289751187	2.633577043	3.499792849	2.751110321	3.352132677	2.603347152	4.476866944	2.856020184	2.851975723	3.825665044	2.495288118	2.691706625	2.838716989	3.409348827	2.959537312	3.168208818	3.370381916	3.993837669	3.193145067	4.006941285	2.729207257	2.545118195	2.88373998	3.374764119	3.051375146	3.450928111	3.538784068	3.253687054	3.633429767	2.717469028	2.762464522	2.806781613	3.018937386	4.201651042	2.669014201	4.263895465	2.642686619	2.716360553	2.644745308	2.916836427	3.261014335	3.063827177	3.016089145
ZNF451	8.185824178	8.683411972	9.160092804	8.493635621	8.782392908	8.393034327	8.029633138	8.821954118	9.781338307	10.01844101	8.570168647	8.0361612	8.351848574	8.358070095	8.023542521	8.263635451	7.936990122	8.044107355	8.867346193	7.743811897	8.509141007	8.11910074	8.163114752	6.982181689	8.22249265	8.126320681	8.369561298	7.891010864	8.082377868	8.29537346	8.285489153	7.724605061	7.503720237	8.429470212	9.538153383	8.924118589	7.719826391	8.453172745	8.471231299	9.064325623	7.866993673	8.875491527	8.281499993	8.616256817	8.509431748	8.031885602	8.71775516	8.919395876	7.620041569
LRRC8B	7.718060944	7.627178727	6.453098889	7.249360258	7.707150174	7.218234795	7.290241694	6.58326733	6.134020018	6.842249217	7.395818278	7.829025131	7.483930682	7.476977344	7.35176192	6.854050665	7.324774411	7.417152897	7.710378866	7.680198216	7.856185168	6.556074836	7.22660746	6.406867622	7.029454383	7.656459919	7.765674806	7.543431694	7.49984139	7.689154251	7.786854568	6.958036474	7.210279104	7.685289112	8.552574808	8.229849809	6.704011345	7.968715782	6.526260578	7.923053767	8.177687342	7.169017809	6.733304532	7.703091321	6.942676324	7.937239727	7.683114625	7.266203903	7.336738794
CECR5-AS1	7.240409369	5.272198559	7.575499978	7.073935928	8.04112628	8.005172194	9.278802671	8.554703004	7.442385016	5.963225166	7.110279674	8.730870137	7.709165911	6.626544151	7.093177887	8.079979757	7.565470919	8.100797807	7.07036197	6.904069867	6.996232541	6.902237265	6.981001567	8.444493025	7.646383788	6.292088559	6.68706919	7.522977064	7.150901515	6.439540733	7.448548043	7.594734063	6.742204116	7.649913374	8.308995568	8.490430971	5.906107909	6.975042873	8.489803656	7.687502588	7.675740058	9.569558404	7.032296294	6.343800621	6.758709059	8.611867748	8.703185761	7.762066906	8.20381153
TGFB3	7.03454561	6.318881931	6.390013373	8.053983265	5.296658567	7.256047169	7.669164136	8.21564265	3.075147184	6.30869246	8.183445481	8.663900834	8.374050291	7.833883744	7.840069594	8.434238764	7.404015499	7.485963358	6.815149948	6.941350789	7.645872757	7.579182668	7.038079031	8.513059594	7.291549094	6.745703332	9.172150711	7.187506011	7.313397621	8.78488158	7.160779544	7.592539944	7.611196861	9.080439768	7.186974533	6.389177687	8.169730381	7.099877535	7.462623617	6.305357086	8.932660457	7.312894373	9.032740338	7.64180096	6.419765978	7.877132571	6.758709059	5.401394778	8.006580336
PSMD7	11.90039373	12.05664203	11.88230371	11.73461256	11.60420668	11.51920831	11.6081938	11.49531431	11.49662619	11.90039373	11.81938782	11.3968383	11.87160227	12.20236032	11.90843293	11.97795702	11.69184094	11.75114901	11.83641383	11.6727118	11.53060137	11.73834637	11.47060059	11.48139084	11.63441325	12.21020004	11.84857031	11.95593939	11.74144049	11.97795702	11.78568784	11.77969967	11.72714712	11.68093634	11.91240138	11.51960291	12.09563901	11.34454522	11.37156607	12.99061487	11.69432487	11.50040648	11.83133121	11.85635302	11.48451462	11.40240854	11.52730014	11.73642707	11.67512765
SQRDL	13.1272263	13.29548423	13.65425849	14.03111654	14.01237864	14.23117348	13.82603054	13.80994235	14.3753894	13.80667919	13.47707117	13.4699884	13.72509064	13.99867975	13.7419641	13.57090789	13.99718894	13.43313675	14.02934797	13.8886942	13.97101753	14.02768055	13.75914399	13.32153705	13.79954112	13.68204883	13.51235344	13.69305948	13.93240513	12.82752124	13.90668732	13.75503393	13.63891747	12.73303821	13.49380914	12.31662222	13.83473253	13.71490795	13.66175621	13.94659728	13.46195393	13.59477539	13.51235344	14.05094841	13.69305948	13.74580306	13.20448224	14.2232522	14.07137647
PPIE	8.979154055	9.777277174	9.122898666	10.03444377	10.09328851	9.843586901	10.27507549	9.887354388	8.789905436	10.1852087	10.0125868	9.877515643	9.750581455	10.30164886	9.961193208	10.03653092	9.875912296	10.25590231	9.502034242	9.991660703	9.617979283	10.3927305	10.19200405	8.997476971	10.18573774	9.274144082	9.675838944	10.10569787	10.00338614	10.08371051	9.944560939	10.14849726	9.754162649	9.688894912	9.532624342	9.548202227	9.729259007	9.926262606	10.23142453	9.144670567	10.11107597	8.927700515	10.13149456	9.871701103	9.790395596	10.12340378	9.514476774	9.12909222	10.43572184
NHLRC1	4.889572345	6.528936283	3.890598184	4.711333197	5.166979753	5.204303331	3.787738076	5.354193698	4.731350853	6.891690438	5.602410204	4.813071425	4.491672695	6.07088743	5.45646897	4.872987054	5.630852468	5.753649869	5.561806037	4.837160912	5.211609913	4.854911391	4.659516865	5.368459502	5.461675485	5.342524947	5.442610526	4.549905802	4.686512745	5.431104944	5.168380572	5.319752633	5.528771691	4.727082626	4.363287386	4.136354481	5.218238523	5.261832732	6.111298364	7.219539888	4.269270642	5.744773204	4.617651349	5.652575609	4.569830802	5.230465323	5.483977972	5.276876407	4.653864791
MIPEP	7.019551365	9.291520221	8.402860693	7.260910796	8.105555748	7.507349766	8.356185248	7.370254925	6.76408759	6.340053894	7.451982401	8.144564552	7.566884156	8.201001633	8.498213372	7.360290358	7.950463188	7.919200833	8.042378415	8.562251276	6.858518981	8.190866294	8.360509612	7.458485439	7.901464121	7.879371171	7.298798843	7.467517381	8.617158155	7.719302767	7.601331886	7.144554486	7.30364846	8.008433164	8.263635451	8.173767823	7.67696783	9.460018141	7.861524902	7.510581517	7.895774346	7.920937528	7.109822233	7.885276647	7.936990122	7.76134374	8.331291429	7.404786327	8.34195899
RUNX1	12.69429988	6.843565241	9.608269812	11.0606592	10.25590231	8.951359233	9.340137961	9.181447704	12.08770049	11.97227817	10.26823529	9.917437516	11.28951788	9.226620103	8.886529568	9.10994077	8.858116341	9.259379123	9.295452995	7.758269674	8.825943013	10.39778857	10.5963555	11.98712042	8.848714658	10.40529204	11.08284735	8.336313052	8.813157245	10.6327267	9.946622446	11.57235646	10.23800476	11.70019976	9.415856368	7.732972277	9.355173319	8.638544379	8.712397177	9.460616954	11.16450741	8.426301307	10.31578598	10.94900931	11.61546951	11.45964491	9.254411654	12.08715721	7.819118331
PPP1R14A	12.68434609	14.63369185	15.04399136	12.75249261	12.65917003	12.6214629	13.91730275	13.89020407	14.70508322	14.60693552	13.77563812	13.21148168	14.74187769	12.98359498	12.79279279	13.67948703	12.51792212	12.97020066	13.77435107	13.01740449	13.26605221	12.70529398	14.06773309	13.42603833	13.29245485	13.73066213	13.74724338	11.89166022	13.21148168	12.78751899	13.06026799	13.49189606	12.61524221	13.77435107	14.10950746	14.33927594	12.68685952	13.59968261	13.48319508	13.58090379	13.2412501	13.11516404	12.93721402	12.92312419	13.03132914	13.48688519	13.47347402	13.52755281	12.87998104
COQ5	10.33811346	10.49977063	10.17213602	9.801769924	10.25249636	9.599088995	9.806722495	10.131782	9.77698901	9.651177241	9.878439213	9.875426041	9.461773829	10.40585014	10.0196679	10.05805119	10.31341625	10.23333663	10.43188875	9.952619716	10.40318325	10.57333815	10.08136855	10.1905078	10.44052344	10.50256397	9.592477126	10.17877153	10.51249031	10.73807953	10.08522399	10.54149617	10.56446993	9.741319656	10.46634457	10.14080742	10.1463833	10.8297005	10.52281151	10.42797904	10.46080103	10.61044844	9.733143563	10.18126988	10.47961121	9.806252314	10.08992608	10.59285084	10.74615765
CKAP2L	3.855769897	5.133370461	4.752364268	4.828499396	4.500147954	5.097984077	3.60137533	2.731345264	6.758709059	7.745649097	4.149750103	3.174273397	5.809844375	3.943236166	3.457604785	4.56196537	5.280536247	4.731754438	5.31143157	3.96380827	4.755521844	5.986372578	5.20567935	7.557396859	3.880700053	6.369784054	4.309677447	3.374764119	4.886665397	7.781983329	6.227985889	4.252257628	4.49207764	4.312672521	3.679622709	2.891584655	2.891881546	6.335560934	3.16977169	8.467264684	4.292405014	5.180604715	4.059175388	6.59125423	3.942464166	4.748856128	3.396155811	3.373052486	6.560881173
RIOK2	9.268273867	8.615089695	9.571993043	9.217116536	8.754767908	9.200515651	8.667890879	9.180316341	8.814066268	9.423826226	9.155011175	9.227315562	8.721229184	9.387438328	8.653890215	8.861527973	9.447085796	9.067116583	8.960459114	9.299105933	9.016768408	9.169312166	8.596361652	10.0454987	8.818892322	8.997264814	8.937796032	8.90641876	9.259140586	9.691063203	8.974092814	9.045983273	9.279732621	8.704141095	9.144670567	8.769846695	9.305788546	9.289168792	8.895767629	8.675435788	8.978077041	9.058348527	8.995510165	8.548316434	8.829539747	8.73747338	9.289641987	8.927276723	9.77976043
HLA-DOB	6.832468559	6.109901983	9.83897189	8.085035361	7.997374611	7.632753537	7.336012818	6.744539804	8.045443897	8.069852506	7.298604107	7.560770079	8.794866055	7.455163925	7.37598216	7.910955938	9.677826699	8.61121853	10.16938747	8.879180831	8.72932597	8.635602104	8.135020687	6.741970067	6.785746885	9.272097623	7.931582145	7.253558337	10.01468959	6.708621642	9.982636801	8.917544234	7.369542953	6.893563688	8.434984036	6.243317949	6.45283476	8.449718655	5.93548964	6.776766064	8.08697381	6.694386437	9.137343789	8.72932597	8.046873715	8.39039264	8.356390117	5.877598394	7.517617382
C1QTNF3	7.706916618	3.919891864	5.55431178	5.939217832	6.508393148	6.003269261	4.765172444	6.312494508	4.792281926	5.293378467	7.623427685	10.01131484	6.010473526	4.595315378	7.13876974	5.558430565	6.450392466	10.68321212	11.10583419	7.397410894	5.651585057	6.776766064	4.331638651	5.162376081	6.25165251	3.151440654	8.771617975	3.844572562	6.859856995	11.84145501	5.279874187	5.486447632	6.07767725	10.0941204	5.596413632	5.388672993	7.983002429	5.69857702	6.013169155	6.790017536	10.16495684	6.288871119	7.491704557	6.250234625	7.044944659	8.185824178	6.234390211	5.587915986	7.287292414
HBG1	5.237565926	2.693126865	6.807056446	2.783129098	3.645148665	4.347053214	5.889099876	6.683252223	2.509968055	7.203691525	5.288474061	4.425462314	6.107156262	4.638084056	3.707695134	5.55458942	5.275481032	3.443983115	3.82112998	7.123947921	5.164130363	2.841013469	8.43806002	5.030734541	6.000014125	2.723028437	2.706936324	5.105092835	2.835636509	3.020998647	3.927462348	3.69466819	8.010527498	6.581221478	4.53627033	8.8393618	5.446229661	9.146023217	6.785746885	2.695644987	5.604228829	5.732742358	4.647680312	8.831782279	6.181292453	6.565384344	6.913667479	9.686129374	8.812716109
RUNDC3A	5.851969249	6.544950291	5.626768397	3.764730833	4.26014942	3.797227376	4.982677952	3.633096794	4.792582917	4.330790704	4.058385581	5.141621244	5.17588647	6.202217896	5.093316428	3.834731918	4.439160507	3.746910245	6.353635646	5.526748977	5.028992255	7.6015687	5.711925625	5.665138342	4.870572241	5.031734532	4.394599003	4.235664824	4.780439658	5.126750421	4.317226461	5.724745377	5.837100889	4.65709855	6.013457063	6.245929694	5.214589351	6.050405531	3.880700053	7.396379516	5.492313188	4.339616597	3.932240843	6.608859816	5.114082738	5.718476127	6.490817748	6.073362505	6.032960211
KIF20B	6.874668718	6.367652358	7.153358436	6.748340425	6.300938452	7.240142288	6.429060839	6.770466853	8.594908741	8.310632982	6.597508458	6.398366849	7.314158591	5.931180681	6.392952098	6.489384891	6.746242908	6.407838217	6.631429838	6.469514234	6.724964048	7.292254964	6.232014311	7.930641314	6.472446629	6.693635931	6.686014802	6.590416347	6.298311914	8.691385092	6.637200244	6.463345979	6.142678993	6.282922679	6.992215114	5.682782585	5.986372578	6.547209211	6.201279568	7.293470725	6.178094214	6.881765558	6.283200006	7.2993129	6.717540554	6.356612232	6.724964048	6.066741982	7.332684532
VASH2	4.592545183	6.3751116	6.404139589	5.424132021	6.083364449	8.007739798	6.83642039	5.511120732	8.615089695	6.576006289	5.428227799	3.856522646	5.990387982	6.086854472	7.066547262	6.104299154	5.93281173	4.592890822	4.901668287	5.942689085	5.777016556	5.490683006	5.973901549	6.5696681	5.337440921	5.600730999	5.187837003	5.769406777	5.855702107	5.897645461	4.769179501	5.999717776	6.183591279	4.929736365	7.769402885	5.64582476	4.973437263	7.440866897	6.343529419	6.859344528	5.34826941	5.105818109	6.237972588	6.462184411	7.077096073	5.374412459	7.512189471	5.494561344	7.155150164
FGF23	2.916380801	2.71480157	2.634381918	2.82654281	2.657094104	3.102566383	2.632945398	2.880476227	2.499586183	2.566275604	2.622179534	2.82772894	2.5697705	3.294037059	3.296959406	2.476120891	2.568654792	2.940254816	2.564036746	2.724143752	2.643244613	2.851383947	2.552494769	2.69906418	2.67017371	2.754245729	2.536050643	2.69606317	2.630410892	2.632067979	2.647312187	2.572910658	2.851975723	2.704125384	2.733927541	3.091972915	3.058815268	3.280978116	3.374128066	2.666060686	2.765462929	3.329500689	2.818622354	3.144142149	2.739933085	3.362411701	3.581755852	3.65608526	2.982446764
NOX1	2.931835807	2.720724624	2.832120738	2.841479609	2.664412932	5.588939842	3.032225159	2.895944304	3.467465855	3.148596179	2.627570586	2.844770898	2.572115275	3.313124267	3.319743208	2.47745926	2.57228125	2.960325939	2.724507341	2.732760758	2.648921946	2.868358566	2.774847173	2.708120016	2.677135836	4.17396894	2.538882611	2.705846233	2.842134175	2.637579504	2.650655668	2.704585901	2.868790927	2.92638987	2.744022235	3.113421104	3.07630063	3.30758732	3.392432269	2.671992635	2.775224209	3.35510082	2.834526812	3.171595052	2.74680455	3.384201303	3.603567608	3.685674543	3.077723512
CES5A	2.949371868	2.727567701	2.641603523	4.27442395	2.671699554	3.142837185	2.643575627	2.911568771	2.495629765	2.573095417	2.632274194	2.859293731	9.32262136	3.336123176	3.341421743	2.479191218	2.57582662	2.974395607	2.571045192	2.741293442	2.655560683	2.883498153	2.557876138	2.715660057	2.682698751	2.771298619	2.542187718	2.716064135	2.6380266	2.641982364	2.656161248	2.584098593	2.884225857	2.714505779	2.752811251	3.134341413	3.0943042	3.3292253	3.41534085	2.677397908	2.785785578	3.380945026	2.848531481	5.552913131	2.754555031	3.409348827	3.627254654	3.708057957	3.027567898
OTUD5	6.981711074	7.159284931	6.700981012	6.677299124	7.011325271	7.457258455	7.454673605	6.743987523	6.581756718	6.807056446	6.870874895	7.018512584	6.688699221	7.246802228	7.307982102	7.135959113	7.423042627	7.368603463	7.004191526	7.760655587	7.130693422	7.230178409	7.275318331	7.403529216	7.038550266	7.411057718	7.25583299	7.335758722	7.300879532	7.999632142	7.376218742	7.259416689	7.598272204	6.809505345	6.540648819	6.884751467	7.791021151	6.799320137	7.103539299	7.946940038	7.410834797	6.468633879	7.380192592	7.747494675	7.400110307	7.150901515	6.927815917	7.615127546	7.505545476
LOC100128348	10.2987798	11.58985194	12.08886791	10.42356669	11.10299375	10.40471571	11.6694239	11.44634546	11.61983883	11.66512603	11.29362509	10.459712	11.86470515	11.03683065	10.31311809	11.20997962	10.34465396	10.60322289	10.83398348	10.79405875	10.76590068	10.92652176	11.63326326	10.91107784	10.90598282	11.39642902	11.06282565	12.27213307	10.94490071	10.60169534	11.004809	11.01001752	11.17912772	11.21544891	11.52139224	11.65306914	10.44289377	11.19494624	10.88262262	11.09788849	10.96544349	11.07311728	10.76300473	10.65673905	10.98701945	10.92752833	11.3033575	11.54922935	10.53390318
CABP4	5.091912634	5.617298486	6.275290677	5.428227799	4.754070139	5.400758954	5.69857702	5.091912634	6.365970229	5.597359689	5.67595869	4.676067008	6.012625256	5.149486484	5.198268511	5.605533949	5.032016112	5.076518112	5.667002022	5.855702107	5.673348442	5.35700818	6.542007303	5.618333098	5.80626126	6.008259731	5.529991557	4.333135653	5.621835429	5.403292878	5.721903141	5.552280238	5.48179833	5.875515683	6.119063378	5.061235268	4.396812399	5.111278798	5.221267699	5.391634295	4.975196395	5.577441332	5.333159033	4.407393687	5.187515603	4.927753556	5.705446026	5.349556522	5.697057035
TNFRSF1A	10.29283985	9.335976187	9.7599402	9.913169366	9.781827749	9.481126121	9.755231309	10.0508491	9.985228949	9.697114045	10.04361706	10.14874942	10.09895954	9.669446831	9.618242495	10.12553426	9.772486221	9.729259007	9.598084711	9.99302756	9.768960982	10.01993985	9.813046812	10.70650261	9.617680331	10.61016744	10.20559157	9.84862502	9.404178028	10.33784444	9.886631828	10.52041623	10.46113281	10.42763767	9.44040499	9.262878814	10.28169454	9.384804243	9.983407582	9.591057746	9.780044417	9.509456068	9.603336685	10.66653489	10.2020395	10.25167309	9.634601483	10.50547435	10.31778177
TP53TG5	3.045100201	2.765132033	2.667208133	2.931033085	2.70780585	3.253687054	2.766515736	3.005973161	2.485419395	2.588843839	2.653006231	2.941051962	2.5876341	3.461252004	3.461903506	2.489484908	2.59201407	3.07266659	2.59019854	2.794218978	2.695540734	2.965227038	2.569602108	2.770529552	2.714505779	3.006519175	2.55966427	2.768671351	2.661432606	2.666754777	2.680149281	2.610739952	2.977964066	2.748708174	2.805338738	3.239855482	3.199306076	3.44948957	3.523761257	2.703286391	2.85646547	3.518641128	3.838393447	3.347552396	2.798825178	3.533292498	3.75211392	3.857303141	3.147351336
METTL6	3.059953963	2.772391558	2.671290847	2.944427495	2.714359056	3.270058314	2.678990661	3.023527634	2.483742206	2.591772183	2.656985805	3.866073563	2.590385963	3.479372381	3.481800556	2.555918067	2.593951161	3.087362981	2.593807466	2.80196679	2.70003176	2.982446764	2.570273722	2.782227091	2.720199326	2.833063628	2.625666537	2.778214071	2.666060686	3.52182931	2.684653971	2.614717898	2.996565567	2.753386628	2.81315829	3.257575849	3.218181411	3.469656743	3.549872089	3.385895719	2.86538169	3.542560437	2.951932497	3.374764119	2.807899931	3.557419293	3.770679326	3.879915206	3.162628973
BORCS8	5.353829328	6.234715362	5.913146454	5.36490953	6.509535073	5.416506497	5.628084209	5.391634295	4.092216721	5.829852227	5.282105564	6.237702297	7.000198912	5.048037462	5.265588649	6.383899445	6.363913451	5.867287311	5.837978795	5.81309951	4.570528538	5.720338257	4.796266489	6.667595379	5.204676713	5.794129013	5.330130424	6.028498454	6.17780635	6.665002298	5.225406131	5.729249989	6.601056831	5.934338956	7.049736156	6.500175407	5.400396807	5.789604495	5.172729791	6.158541656	5.746052833	5.871583892	6.458939758	5.865275665	5.96485355	5.43984184	6.549945054	5.259058405	6.159439486
ATP6V0D1	11.46721143	12.04734712	11.85394794	10.87959047	11.19650289	10.96679961	11.79722858	10.85535085	10.29179566	11.42993407	11.63785388	11.48861208	12.39326374	11.71668809	11.58128488	11.1603338	11.70606851	11.26151958	11.82419047	11.56941721	11.10771846	11.14613376	11.3803315	11.25919982	11.47187322	11.59903067	11.66373078	11.37460831	11.70892549	12.72782629	12.25153195	11.12484916	11.34454522	11.53840679	12.2134564	11.9972249	11.53704149	11.61983883	10.52342641	11.46106009	11.78061973	11.01196796	11.10442253	12.09461774	11.05157147	11.4489761	11.80700563	10.54820621	11.44447229
RAB20	7.942630568	9.6230222	8.502490646	9.028664214	9.573208783	8.232928048	9.879084238	9.127293267	8.525859692	8.348491849	9.150522594	8.932660457	9.122898666	8.80727002	8.862014802	9.09179861	9.544267285	9.332867881	8.931192155	9.389411371	8.160942705	7.906126364	10.16387369	9.298879296	9.263760913	9.32262136	8.60605624	8.716466056	9.146522771	7.452217535	10.11537922	8.759390232	8.713964562	8.967204111	9.096620393	8.940513198	8.868183434	9.969375121	8.896257333	8.059854199	8.847807313	8.12952353	9.393573075	8.137866667	9.846025075	8.638544379	9.042699473	9.674422435	9.585145727
DHCR7	9.991922444	12.07060236	10.24867325	10.29793868	10.25301755	10.28084265	10.82752497	10.36463313	10.34465396	11.65407193	9.808528583	10.26880763	11.33472914	11.85190192	10.60960958	9.84487754	10.10429549	9.81348218	9.984986442	10.01084851	10.30401476	10.08657079	9.396405415	10.97038426	10.42592928	9.740366634	9.522260005	10.54851739	10.42096993	10.79610386	9.838180154	10.49086921	10.95202331	10.00105921	11.60555385	11.16656936	9.664360495	10.90632026	9.701830364	12.22700034	10.31703397	11.21073839	10.42592928	10.47389274	9.740583293	10.00076033	11.45118235	10.7430502	10.64229459
ZNF112	7.305988655	7.260133518	7.263128766	7.342096886	6.916169472	7.856185168	7.57255433	7.985366188	4.266895043	6.688974464	7.662923237	7.723203503	7.269241621	6.815781404	7.493478998	7.958877213	8.118330266	7.708422709	7.267807105	8.027522269	6.776046735	6.844285742	6.955107493	7.200560964	7.644605234	7.132937858	7.74663759	8.146730361	7.669164136	8.415676419	7.217727252	7.115641894	8.093566887	7.653510566	6.831952103	7.76134374	7.469035516	6.773911163	7.993863491	5.934338956	7.195957852	8.18899746	7.305770131	6.744786576	6.705959928	7.85226224	6.716523696	6.336889066	8.120007466
PALMD	7.79509716	4.415404031	8.302323577	8.94223149	8.119507075	8.013445665	9.058138893	8.491074372	4.289333882	5.091188595	9.003123001	8.73767579	8.723349423	7.416921242	7.587028696	9.319867675	7.839849593	8.350793122	8.657208614	7.594734063	8.522933033	7.603318982	7.118013061	8.282138779	8.196072903	7.101758206	8.709965068	9.233462987	8.410486509	7.327898792	8.2576323	7.457988559	8.346797247	9.243462002	6.174053886	7.550974559	9.165792146	6.931382493	9.022031128	4.411140195	8.445179111	7.475759349	9.453280253	6.05270916	7.492244805	7.957721047	7.631043444	6.081359984	7.320447904
SOX11	8.212518825	2.833472332	2.701202943	7.472919566	2.752634149	6.13485019	7.895534045	6.190165269	6.255999522	3.002936287	6.632818888	6.822839996	7.756199045	7.962834843	4.23303903	9.515915451	6.214595425	5.616363628	4.502009057	3.998775658	6.788104791	6.948723724	5.622786766	6.731377331	3.235352271	5.251072917	4.932925851	7.725593275	2.704735244	9.732411145	8.040613938	5.839465644	6.578244307	7.676717672	2.811941205	3.380945026	7.21312786	7.196460288	5.526748977	5.765487681	5.374666575	5.253335154	6.943966278	3.788496172	5.482126669	5.622467638	3.934559804	5.090188066	3.305213798
ZFP64	7.753326899	7.936033132	7.989451742	7.086093668	7.607069095	7.409350208	7.275848424	7.777278979	8.552574808	8.205272997	7.444105954	7.153358436	7.610001148	7.233168263	7.604864528	7.275318331	7.276351032	7.303382111	7.656878584	7.685764883	7.687502588	7.875945567	8.04989773	7.785360432	7.515675012	7.676454587	7.032083662	6.97125075	7.362860812	8.133961185	7.061501555	7.411510856	7.961258925	7.355682956	8.00275883	7.391467247	7.232923935	7.652104704	7.50610544	8.373841715	7.354717065	7.740475271	7.352858823	7.767157287	7.447042639	7.401839626	7.829241819	7.808599304	7.734955807
PWP1	12.37986455	11.94415046	12.09846177	12.47834431	12.02583648	12.51648125	12.46365847	12.22831138	12.53889255	12.54118905	12.15616621	12.31306749	11.99166577	12.78580936	12.53813029	12.47472581	12.05138619	12.15669594	12.41352401	12.44898048	12.73702147	12.90837357	12.39772507	12.34668979	12.1783983	12.34400473	12.17506301	12.37986455	12.31168244	13.2034754	12.1504195	12.38417491	13.05945656	12.07578868	11.53749175	11.77573795	12.53396894	12.1231432	12.35602881	13.37361223	12.15301904	11.90252275	12.52982666	12.44003014	12.86116546	12.17438385	11.98652416	12.74930967	12.55672187
RAD23B	8.552143304	9.468440434	8.387219615	8.750055477	8.713517676	8.287529564	8.818238002	8.709496776	8.377961133	8.359458909	8.576696589	8.89988601	8.28951269	7.919200833	9.137343789	8.751629855	8.231869509	8.252811448	8.955432238	9.143295627	8.351256851	8.831355088	8.360746898	7.534846942	8.571079464	8.552574808	8.774080321	8.908676363	8.464777395	8.612354787	8.346097989	7.730538295	8.312961376	8.874168487	7.899661886	8.674943483	8.039781709	8.311150984	8.53037361	8.762605352	8.214214166	8.860380995	8.684276779	7.981538248	8.393275663	8.735407016	8.675693225	8.449427162	8.699265679
SLCO1A2	3.210445483	2.848928151	2.709060268	3.047890528	2.758542816	3.378110693	2.737514436	3.190908299	2.460962328	2.616326209	2.696731979	3.049275784	2.626234325	3.667443139	3.658280632	2.51279984	2.574099749	3.282312031	2.628311851	2.899413097	2.763263779	3.103792869	2.534651282	2.880146832	2.761530027	2.914377003	2.586368027	2.846908777	2.715525632	2.719188835	2.742626953	2.639360487	3.159496869	2.817914217	2.749548984	3.406521969	3.375102797	3.593149661	3.761860045	6.313698196	2.995285171	3.749258037	3.102878459	3.536964365	2.912852067	3.748858201	3.991110959	4.066646217	3.34471505
GPR25	6.934681531	7.715662079	8.082145959	7.1862628	6.822839996	6.569936508	7.8456543	7.322262411	8.848955117	8.407476085	7.151834826	6.651528483	8.060284279	7.249837979	7.283345929	6.928631313	6.548838525	7.027260368	7.753886321	7.454169104	7.581677512	7.744835668	7.854567559	7.635404948	7.636859772	8.014566243	7.196460288	6.16517651	7.447549274	7.150901515	7.272769238	7.652104704	7.151579429	7.394332024	8.328118632	7.546757996	6.69017115	7.350010071	7.351268492	7.18877784	6.882625258	7.644128611	6.877498312	6.627389848	7.175780321	7.080669837	7.472219092	7.569271361	7.526401467
ATXN1	6.047594455	5.918697282	6.022297011	6.455430093	6.442590194	6.37856324	6.053931375	6.549137565	4.837835817	7.16506985	6.30562512	6.239053558	5.476870057	5.936401526	5.931516399	6.194666405	5.916996115	6.21046784	5.902387711	5.974524442	6.22228537	5.897378951	6.170712522	6.063404856	6.304859256	5.812042506	6.219822956	6.361675681	6.015228147	7.653510566	6.949508531	5.44591759	6.069535664	6.316464311	6.118246742	5.350474707	6.029457108	5.460328564	6.311604524	6.260538971	6.107763283	6.511114791	6.300693152	6.009293835	6.835878498	5.771364746	5.67751028	5.823023579	6.094915736
B2M	16.5663908	15.9954504	16.9998995	16.81560468	17.21188977	16.43327355	17.26863871	16.36381035	16.13032348	17.06526864	17.32645679	16.34250049	17.4669424	16.60379841	17.28069019	17.70196185	17.44908591	17.65887657	17.90200738	17.4876097	17.50661351	16.34250049	16.32718667	15.50581021	16.78529792	17.01710789	17.37618043	17.4876097	17.78479563	15.7776185	17.70196185	16.24756505	16.1099268	16.83198995	15.95951827	15.43437822	16.57846425	16.88054101	16.18205605	16.42781499	17.03517439	15.86424027	17.78479563	16.60379841	17.10521846	17.11268016	16.77087851	14.96135004	16.82475676
PIR	10.01761095	10.90388315	10.5963555	10.31087498	9.947889572	10.12145103	10.21107338	9.927580588	9.288235354	9.280167358	11.18976117	9.472902376	10.84977943	10.17965452	12.83639787	10.31628431	9.933952589	10.39601749	10.25501603	9.781588882	10.27040891	10.55749118	9.583694002	11.78994112	10.63838907	10.51426206	10.38908165	10.41117753	10.02365686	9.002199949	10.15028447	10.47125159	10.96648659	10.10129341	10.15474282	10.35590387	10.93687991	10.06099491	10.41660827	11.07273422	10.24841636	10.24102688	10.58238607	10.8602135	10.68140018	9.693043165	10.85991589	10.31402999	10.57638805
CYP7B1	8.700480856	8.802723328	8.632657328	8.033474556	7.438389746	8.783798327	7.749754043	9.088870585	5.185770743	3.829014376	7.66221478	7.443344584	8.746104193	7.270823278	8.376364647	7.239115518	7.59528636	7.248583132	7.360290358	6.893563688	8.202560106	7.965950709	5.712599821	7.705920874	7.586784474	7.345346956	7.173663256	8.156486389	7.960339237	6.426064597	5.290562602	7.796702388	7.802148004	7.21601121	7.239115518	9.027100175	7.837990808	8.66009897	8.043119306	7.541252094	7.392961733	8.814680859	7.143098535	7.497497741	7.908199107	6.470047248	5.978827181	7.489826516	8.083729212
PDIK1L	6.431050107	5.210549112	6.352396944	7.05401932	6.270993297	7.148558287	7.142424088	6.890642482	4.987008536	5.831862291	6.76408759	6.637473824	6.706227213	6.890909902	6.151852817	7.134476976	7.344352945	6.744274091	7.116160777	7.032800748	6.779443279	6.92303901	5.538273105	5.376990969	6.743987523	6.627389848	6.738936037	7.161770509	6.596694516	6.417765604	6.697276578	6.593619476	6.365084899	6.270672872	6.080259484	7.016240895	6.676441496	6.153865731	6.817325553	6.30562512	6.782451181	7.12447627	7.055301054	6.183250377	6.50732734	6.704893543	6.639416043	4.859859207	6.382273723
ERGIC2	10.87564226	10.87455747	10.37945105	10.36599455	10.19025317	10.00338614	10.11650521	10.17079362	10.41573283	10.97457641	10.62119322	10.00632508	10.50343641	10.85705552	10.90697213	10.55749118	9.838698154	10.628688	10.75364888	10.42568715	10.93514371	10.75555044	10.50600297	10.69131971	10.02877606	11.0111456	10.78064515	10.5189035	10.4645057	11.44196424	10.21024595	10.69167647	10.72436261	10.3676624	9.817263969	9.898473845	10.56917931	10.53217651	10.36949934	11.36980513	10.65019666	9.738576764	10.36493453	10.47905439	10.81740364	10.40808254	10.35254587	10.96648659	10.62902579
CDX4	2.649944203	2.597477918	2.528822313	2.589293433	2.500255572	2.61247789	2.558156526	2.626456663	2.480625482	2.747269607	2.544452376	2.522973285	2.529663473	2.841479609	2.786983863	2.447598165	2.798000231	2.711362163	2.477780197	2.530319387	2.53451537	2.574648615	2.431895565	2.549496414	2.536994848	2.746137168	2.472055883	2.480000567	2.584330157	2.563452695	2.600280744	2.455121577	4.261676105	2.582557918	2.465317405	4.430402675	2.693963231	2.785385803	3.185559076	2.573845125	2.626234325	2.867458907	2.650534822	2.579437304	2.620469531	2.824688722	3.259370837	2.92437972	2.643454141
SART3	9.062928889	8.964635233	9.088181012	8.950273281	9.157801007	9.453280253	9.146975047	9.142334308	9.800665877	9.339711497	9.219468019	8.78264115	9.123770359	9.440854007	9.092261847	9.399689424	9.217751662	9.400666336	9.551475018	9.379046442	9.64969106	9.295219714	9.284281181	9.107361688	9.15145075	9.705911152	9.244159795	9.144229967	9.490714991	9.961470392	9.381569955	9.394718392	9.414059225	9.249662937	9.537611888	8.59994131	9.048774751	8.985826817	9.076925077	10.14981359	9.306779883	8.7489387	9.426055942	9.560382225	9.743812238	9.3720175	9.254158557	9.868862533	9.292378652
TGIF2	4.957451572	4.88632047	5.316748768	5.442921765	4.662337983	5.426944882	4.777655507	5.388991606	6.387172107	5.675350517	5.284243473	4.579650906	4.911824833	5.171793763	5.024156477	4.922810877	5.719116237	5.047642464	5.045912834	4.895591389	5.44591759	5.436698123	5.264566846	4.978752531	4.939288145	4.901308397	5.410325364	6.06312277	5.339891726	6.021423755	5.693493966	4.577049175	5.546301849	4.884605085	4.658646722	4.678734548	5.570913452	5.037813683	5.055638923	5.685914564	5.94236738	4.351112999	5.409593549	5.797949924	5.247802028	4.953354399	4.56351974	5.588601955	5.140845708
HAPLN4	2.640720356	2.601175227	3.640975477	2.600017221	4.282421244	2.645371887	2.55305649	2.621560444	2.513937705	2.490683693	3.229480365	2.542491353	2.815952573	2.825118711	3.919891864	3.171595052	3.938698939	3.86145048	2.482644507	3.261014335	2.540907299	2.583349857	2.453714931	3.555232372	4.118958745	2.717963299	3.079909228	2.499820104	3.029917011	3.761860045	2.605192485	4.360979203	3.376755473	2.583560929	4.963106808	2.676884277	2.711716172	4.251825233	3.132342503	3.178265537	2.641506648	4.1042372	2.644814837	2.617482906	2.627332297	2.841724938	4.552829996	2.955774855	2.644223275
PTPRT	2.637904436	2.602026214	2.531065612	2.603163995	2.509968055	2.655953788	2.55183093	2.621019538	2.523234678	2.494305662	2.546663035	2.549496414	2.524690694	2.823079972	2.794805818	2.455886873	2.450621994	2.696340338	2.484378159	2.546010102	2.542187718	2.586451009	2.460827529	2.574099749	2.547184124	2.708542583	2.472603751	2.504376821	2.573445724	2.560971161	2.605807885	2.455643213	2.628404564	2.584098593	2.508641341	2.678751931	2.716512759	2.771472341	3.113967424	2.569009265	2.645371887	2.87013152	2.643244613	2.627890386	2.628866994	2.84807249	3.257575849	4.278422432	2.6449214
NBEAP1	4.630459578	5.221267699	6.997322879	4.687644645	5.744443867	4.854911391	5.131289032	5.475604307	7.93042729	3.885981676	4.827254871	5.564365101	5.375008305	5.312897996	5.168380572	4.99517237	4.249288746	4.425085375	4.907262459	5.038795528	4.298372859	5.589261906	4.961120467	5.34791319	4.739196682	5.673713798	5.426009055	5.559332187	5.496522088	3.072099354	4.320774195	6.287171944	4.929144631	5.253950635	5.712917762	5.77958438	4.668409921	5.118485722	5.789604495	4.592212066	4.935768067	6.382019914	5.004414804	6.848042295	6.182961296	5.04085929	4.620666204	6.376530054	5.486447632
SCGB1A1	5.528391935	8.205272997	6.42522929	5.8280086	5.909135597	5.643421922	6.16517651	6.290871467	6.816017759	7.033824788	6.438679089	5.84582575	5.92493434	6.194412485	5.801018649	5.714260651	6.32550221	6.387172107	9.356355656	6.314848273	5.842355943	7.024663395	6.355722103	5.904942493	6.029457108	9.247739471	6.448451286	5.854769259	6.095201655	6.5213138	6.117983589	7.065707041	6.296752474	6.07088743	7.342850448	7.725338348	5.839207342	6.751639223	6.155276639	6.074162716	5.579958915	6.325221454	5.876500019	6.440334056	5.94773903	6.06613092	6.734691532	5.645154777	6.602459573
EIF2B3	9.564166825	9.909032082	10.23541385	10.00391733	9.953733297	9.817263969	10.08108098	10.21686357	10.26548537	10.39629642	10.33352065	10.1489919	10.30726423	9.757863654	10.34442086	10.06099491	9.84862502	9.57791546	10.05355777	10.10569787	9.965996635	10.39391891	10.14716086	9.769473333	10.24183988	10.31548476	10.24292441	10.18149896	10.12418826	9.712432393	10.42473862	10.45172191	9.912205848	10.25271029	10.23715151	10.70297444	9.904987112	9.824094635	10.27040891	10.35843675	10.1370879	10.20506236	10.29372964	9.701607529	9.705911152	10.21437337	10.23077643	8.63092735	10.26098786
FKTN	4.944235634	3.398883791	5.036693472	3.84341805	4.297489701	3.242701248	3.775426913	5.033450402	4.246624965	5.104414088	3.986900845	4.690957609	3.349768532	2.827288912	4.271530516	3.701565656	4.483460938	4.422352428	3.718383581	4.00549677	4.013660612	3.627645633	3.282693813	3.880700053	4.787954061	3.471306921	4.821151651	4.490982086	4.333570021	3.845702796	4.430402675	3.27379502	4.323470177	4.077384195	4.584503658	3.586733474	3.10007072	4.127347006	4.718775592	4.42861829	3.326761479	5.247168567	3.39717157	3.869536551	3.098642623	4.301864439	3.987214522	3.84744963	5.104120328
TRAF3IP2	8.309701709	7.828569422	8.322163399	8.643286528	8.440901965	8.245355362	8.65786809	8.321436416	8.083506401	7.530277743	8.478304046	8.126320681	7.965950709	9.406810053	8.687081143	8.08935698	8.915473419	8.967403283	7.54626852	8.663681697	7.211832606	9.101695154	9.125513301	8.38836589	8.057349528	8.48796649	7.88643688	7.404282977	8.681428117	7.389572511	8.540103915	8.111822569	8.856364677	7.963033689	5.474570428	6.693913518	8.661385682	8.070070288	8.882088904	7.175569311	8.004479469	8.405146679	8.575343145	8.495729477	9.483462166	9.569828977	7.628346331	8.12072727	8.058056065
CCR3	2.637246164	2.606767742	2.539468827	2.625043259	2.528128316	2.729848524	2.54636726	2.625449923	2.592711686	3.066465463	2.550154203	2.59201407	3.613702852	2.83780867	2.831709213	2.462025014	2.491031399	2.685063651	2.495348359	2.571514593	2.549712132	2.611338085	2.49276706	2.597880854	2.858830405	2.669478329	2.5940318	2.928434697	2.562889939	2.558742336	2.607676803	2.468113643	2.639360487	2.590096733	2.573445724	2.704125384	2.751540342	2.787712881	3.01169925	3.199936706	2.661432606	2.887855811	2.638113263	2.70299408	2.638895954	2.896188463	3.247455441	3.042329063	2.656600157
SHPK	8.945840285	9.584363813	10.17327075	9.311437737	9.910172711	9.577677423	9.609997039	9.612619143	9.744104285	9.38595189	9.126394436	9.391617525	8.973982325	9.173300405	8.602431794	9.482064717	9.361929194	9.805651172	9.844064661	9.41615389	8.712397177	9.496776494	9.594247671	9.238744752	9.661445788	8.882088904	8.946976508	9.381049266	9.304306753	9.039361781	8.973657268	9.836145396	9.270218335	9.392845439	9.728194389	9.656779893	9.597129712	10.17905313	9.546531609	8.574718231	9.763907992	10.22346812	9.38766454	8.73406561	8.454106368	9.165122172	8.972291159	9.759701426	9.562511658
HRASLS5	10.06494754	9.939564041	9.098007138	9.552753699	9.214722077	9.870965976	9.086464923	9.126623705	9.964843321	10.44871902	9.378798295	9.186108038	9.526696714	9.491115778	9.1113578	9.357091501	8.879180831	9.767536393	9.537121706	9.119507785	9.243198885	9.066404137	9.548433827	9.842812471	9.20824108	10.24378826	9.448535191	9.844064661	8.90436562	9.124424472	9.571993043	9.405125664	9.568793274	9.403714089	9.238515379	10.29179566	10.55658792	9.204708155	9.532164808	9.417118296	9.493124746	8.907957294	10.00797814	9.522260005	9.896334507	9.618966613	9.399940977	9.084831366	9.195776735
LTV1	9.043676534	10.0300742	9.389676898	9.561577461	9.180790311	8.53318198	9.735133809	9.315029513	10.20831484	10.93480156	9.344002714	9.461124338	9.156544372	9.639103229	9.999796247	9.659333449	9.702875368	8.762180429	9.686913734	9.798357268	8.969295537	9.695582773	9.399689424	9.100543773	8.875491527	9.893795357	9.554861901	9.80304965	9.383608308	9.449083906	9.785340769	8.777963866	9.148896167	9.590521519	8.667691353	9.083980609	9.122898666	9.129581788	8.911622497	11.14579722	9.343116274	9.43118718	9.132248916	9.618242495	7.98201187	9.331257836	9.500497011	8.237276908	8.970196959
CEP112	7.564765051	7.399365499	6.893815648	7.74905838	7.302158901	7.579182668	7.014251868	7.292739049	6.533564757	6.261971853	7.691541311	7.642289275	7.059962851	7.233454452	7.169240515	7.498717447	7.098322347	7.243474651	7.400868396	7.23710742	7.476740359	7.663883654	7.271746239	7.438092834	7.338944116	6.932233319	7.605097752	7.282576225	7.15565505	7.793417734	6.784972509	6.785519305	7.172725983	7.898484508	6.161680978	6.329811005	8.250954439	7.127050158	7.810363262	6.932524172	8.453650944	7.063985355	8.219903948	7.150160192	7.846642309	7.362030386	6.824984413	7.760215169	7.413654756
LOC107133515	8.662613609	8.962692478	9.294268243	8.892658782	8.747866009	9.125513301	9.073769469	9.024667501	8.254037248	8.539156062	9.049227556	8.433813475	8.675187526	8.408448242	8.763302564	8.834663475	8.830195043	9.0366903	8.821724617	8.869759944	9.005127189	8.578019526	8.260750019	8.711972677	9.101242643	8.531815871	8.705036684	8.840283348	8.759890272	8.743041483	8.619837899	8.695256579	8.28596432	8.556956932	8.724727468	8.51118424	8.975586674	8.376167163	8.907504984	8.986515606	8.558280535	9.588349906	8.88754151	8.085777231	9.128877433	8.608087614	8.124849292	9.428628983	9.199290979
BEND3	4.732087267	6.512330247	5.665138342	4.981563604	4.811375048	4.957451572	5.506280602	5.10611396	7.254388773	6.160436224	5.727582675	4.691661097	5.768155929	4.932925851	5.045912834	5.104120328	5.014610835	4.808128888	5.751782731	5.617640964	5.599425122	5.254955148	6.007235532	6.435918382	5.606086173	5.800106958	5.169672354	4.774915743	5.432387492	5.812042506	5.460016169	5.532062255	5.127046195	6.12778409	6.706930626	5.276876407	4.358755699	5.355976178	5.31943478	6.141514905	5.337766967	7.890745249	4.887415361	5.301072075	5.024535248	4.99656501	5.63702353	5.731808231	6.911198741
DEFB103A	2.660064064	2.617684181	2.556169182	2.653638765	2.549016123	2.793501438	2.551507996	2.650534822	2.596507866	2.519616736	2.559051462	2.637579504	2.525860327	2.902799913	2.899413097	2.461503171	2.515402536	2.69936273	2.508253195	2.597283976	2.558003226	2.645595166	2.508904329	2.610739952	2.579676897	2.654897708	2.483391171	2.569602108	2.56508043	2.562603091	2.606338976	2.485788668	2.657094104	2.604594736	2.618403202	2.753386628	2.788456324	2.854975893	3.006801329	2.578789138	2.669266703	2.932648359	2.648727223	2.767859782	2.650534822	2.964017472	3.260296473	3.147668748	2.687448542
CCNA2	3.320379674	5.837100889	5.092963581	5.576769655	4.805938909	4.923940455	4.242165483	4.385768875	7.651596402	8.1109401	4.668036374	4.095194947	6.825503821	5.016090502	3.738612045	5.246066754	6.099160937	5.225053893	5.527371937	4.550578209	4.671972261	6.367652358	5.617640964	7.651872796	4.045934057	6.812239774	4.631269263	4.193856112	5.691901095	7.959349213	5.450156789	5.450489532	5.104120328	4.887066551	4.689929524	2.762464522	3.944734973	5.89418947	4.76592878	8.377016489	5.983963359	5.878169432	5.348944729	6.323445325	5.434992389	6.197932888	4.333979911	4.707530375	6.402342344
UQCRC2	12.49487503	13.19618957	12.65540616	12.08953865	10.96440425	12.32018569	12.48960325	11.81110758	11.42782527	10.42916647	12.15905659	12.44469695	11.7065337	12.18762401	12.39704394	12.09031224	12.21883079	12.37771681	12.275157	12.5048908	12.07177513	12.89685328	11.81997839	12.41493216	12.42732176	12.1069008	11.97795702	12.27582213	12.31234054	12.11010321	12.0764259	12.3256885	11.11186315	12.21020004	12.58179788	12.87440144	12.09097389	13.39921195	12.27362394	11.44942908	12.26168034	11.91079101	12.06572608	12.01037667	10.69788073	9.488570011	12.4563549	11.95431001	12.49393214
OR13C8	2.675631038	2.626125012	2.564036746	2.667765845	2.558003226	2.823306962	2.556744203	2.665494001	2.581996459	2.524060253	2.564426557	2.658371075	2.529529543	2.936359849	2.939757911	2.461016075	2.522464013	2.712754393	2.51374512	2.60955027	2.563699272	2.662666611	2.513503375	2.61540053	2.588609345	2.657094104	2.4888568	2.583450315	2.570042073	2.567065203	2.607476734	2.495685023	2.668510562	2.61391914	2.632370196	2.784076944	2.811941205	2.89858133	3.031957984	2.586184576	2.674898608	2.965464706	2.658112711	2.803868051	2.65671559	5.819720444	3.285500097	3.208897586	2.709488953
REV3L	8.335159337	8.577827709	9.073582538	9.18778145	9.454459474	8.957565179	9.278150048	9.44684038	8.631647098	9.187572218	9.45054665	8.970566464	8.910010105	9.404178028	8.505201562	9.604056937	8.915693265	9.25132172	8.994179971	9.181648033	8.51748035	9.242678626	8.948720633	8.164550435	8.627293066	8.71983766	9.603336685	9.558854233	9.137549253	8.4181904	8.848012339	8.642834783	8.859096602	9.458096268	8.481827159	8.798667842	8.947439328	8.22495051	9.255334684	9.178938265	8.723349423	9.200969125	9.662675592	9.156544372	9.534666549	9.408662975	8.2576323	8.167637297	8.135020687
ZNF273	8.29933021	7.632753537	7.702841552	7.691541311	7.646658014	7.921174589	6.745703332	7.836020312	9.59155405	8.914013801	7.383259673	7.457548172	7.509584716	7.763725979	6.938292205	7.085067592	7.500269483	7.37100177	7.870398721	6.929929201	7.427448743	7.369300221	7.547682674	8.303559768	7.126568379	7.73591224	7.638685855	6.849183793	7.271989338	8.573610451	7.361360485	7.760215169	8.036382855	7.658604883	8.169528597	7.616613691	7.161508675	7.635404948	7.514662547	7.690897422	7.393755667	7.171529958	7.550091254	8.243643181	7.842213989	7.568028932	7.68795266	7.421296597	7.001492517
APOBEC3A	2.697952179	2.635882699	5.642133973	5.105092835	4.458067447	2.855846838	4.970276309	2.686978351	4.192665408	2.529193264	2.88674645	3.230366352	5.243673175	5.345878138	8.718928651	4.638084056	6.996232541	5.2271522	4.292405014	2.621560444	2.573184181	3.327091016	2.517356903	2.622066432	2.598684085	4.848966237	4.359459773	6.117983589	4.993115851	2.728932941	2.609718059	2.652021644	3.659714065	5.583952013	2.645156683	2.817273857	2.838008394	3.270378942	3.07599384	3.392107627	4.497507861	3.192814054	6.526482822	2.83893653	6.397285376	4.124386158	4.175076663	3.259370837	5.936764375
RPL21P44	13.26901751	14.33927594	13.67559918	14.1151304	13.62447114	14.61206476	14.40217212	13.949731	13.2034754	13.5170262	14.60055891	14.23917418	13.56740692	14.45767116	14.18193727	14.60250962	14.14094885	14.23714766	14.75127194	14.55615008	13.90513874	13.85911445	14.54883377	14.37272461	14.59599026	14.15775961	14.40453451	13.94331639	14.28602719	13.868275	14.28809086	14.40877823	14.16361232	14.22914854	13.67269326	13.98736216	13.82462232	13.62960562	14.20893111	14.20700214	13.98418409	11.88278907	14.53251066	14.14094885	14.079817	14.75390664	13.70533118	14.14625846	14.76350629
CCT4	13.72652902	14.4805676	13.63475175	14.08179399	13.56036248	13.83227461	13.90513874	13.80667919	13.50043131	13.86990838	14.19157505	13.87802329	13.29366633	14.08179399	14.6950261	14.02420753	13.97101753	13.75659826	14.07830284	14.15977602	14.01573102	14.03789388	14.72999523	13.97380466	13.9020565	13.76183383	13.99257514	14.08179399	14.04164612	14.44587574	14.00700589	13.90976778	14.36392154	13.65035572	13.68088072	13.68560394	13.95465409	14.07137647	14.01906007	15.88053865	13.78526121	13.17889011	14.15205626	14.19845463	13.53229055	14.26506762	13.920286	13.98736216	14.23318199
CYB5A	14.20893111	13.21247848	15.37646373	14.82996842	14.70009798	15.37646373	15.17855418	15.22689414	12.13534696	10.51680281	14.40217212	14.77394056	15.22954198	14.44145352	14.6452472	14.87750756	15.49128399	15.6672955	15.21223244	15.66354062	14.94502107	15.41040044	15.1655392	14.3439061	15.13909411	14.27697018	13.97380466	15.40779458	15.56863104	15.60233149	14.62704567	14.46226203	14.93240776	14.00554261	14.61441061	15.13909411	14.49648456	15.13909411	14.52808628	10.98945879	14.53953019	15.524913	13.85080234	13.96144095	15.41040044	14.58099247	15.29457334	13.20724958	15.68493656
PLEKHD1	2.736995792	2.650766523	2.586087433	2.712875316	2.587138651	2.908560551	2.577395711	2.720199326	2.543755065	2.537557506	2.580612703	2.707662272	2.541838299	3.046743585	3.059953963	2.461851582	2.538238434	2.769046327	2.529137878	2.644313353	2.588688999	6.515818673	2.523983085	2.633677126	2.616254025	2.677397908	2.504181459	2.618503664	2.588519296	2.582481348	2.615830285	2.521325795	2.709625366	2.644107796	2.662666611	2.874472431	2.877214289	3.023527634	3.148596179	2.608867937	2.693348186	3.075739923	2.692481636	2.902799913	2.680834663	3.121713881	3.365266371	3.351445896	2.782014306
METTL10	8.584273137	8.887975542	8.644918867	9.024895011	8.567680804	8.88938504	8.569009337	8.949180299	8.996294969	8.942866031	8.419525711	8.408684171	8.213070744	7.924528341	8.823381735	8.560332403	8.808135067	7.932071852	8.742571523	8.898229794	9.066152613	8.489803656	8.263841032	9.585922642	8.66236946	9.143967623	7.91488486	8.983383749	8.705253323	8.658762282	8.358530413	8.331291429	8.053749267	8.486078421	8.352697728	8.754767908	8.65811746	7.903910688	8.485831799	8.568789856	8.044316395	8.842427794	8.535086434	8.556956932	8.637006947	8.201200173	8.282366484	8.930930975	9.374049975
ATP6V1D	10.60026799	11.08102851	10.38458369	10.44551781	10.37858892	10.95520603	10.90271612	10.56113286	9.16394977	9.551475018	10.34359094	10.76489627	10.02242341	10.6348823	9.790939464	10.50781247	10.49521176	10.6041222	9.578396451	9.895830027	9.694060463	10.35448151	9.731912523	10.55324824	10.37916269	9.697114045	10.52888715	10.92076303	10.14608196	10.38627401	10.32530041	10.3736035	10.59015221	10.55355088	10.35817001	11.00364424	10.42096993	10.06151978	10.58885056	9.904736301	10.90347376	10.98567679	9.425119585	9.55810377	10.4095068	10.63183141	10.3231401	11.61594476	10.94900931
CFHR3	10.14217361	5.905255339	7.802408095	9.356355656	7.491221233	8.858605863	7.889786365	8.243419593	11.29687434	10.84244464	10.99554729	10.60088044	11.42695208	9.916086657	9.811949745	9.675838944	7.522490878	10.29132234	10.04785656	6.01801465	9.272755408	8.511867083	7.748387629	10.34611209	8.947875349	11.2580634	11.74868829	7.969430138	7.866782181	9.880231269	8.896006722	10.45912744	9.507462555	11.40390609	5.787004519	8.331291429	9.260584244	7.902990991	8.024280391	8.116306673	9.672634374	3.135005665	9.260797727	10.27940157	9.135984144	10.40382307	7.604085711	9.754985091	8.264778546
ZMYM6	7.445565522	7.140025871	7.889786365	7.680416098	7.674249978	7.428434104	7.317416244	7.668706978	7.359074685	8.056930509	7.605784302	7.630577147	7.832187905	6.849994391	7.294228915	7.532524902	7.630349381	7.703541405	7.164536534	7.475518598	7.245995753	7.523228681	7.881715245	7.2533196	7.440634724	7.104672968	7.826390125	7.585594387	7.413080784	7.073669369	7.81886993	7.535866518	6.900741592	7.626936784	8.231422241	7.957721047	6.947949598	8.13330315	7.639435174	7.083309573	7.470991992	7.903703763	7.27559292	7.51591843	7.747945777	7.221969696	8.088148881	6.521882384	7.583413832
LECT2	2.806781613	2.675259225	2.603868669	2.753221901	2.614363313	3.451608506	2.598405158	2.774064172	2.520931489	2.547184124	2.59370177	2.749064504	2.55074798	3.143123927	3.155719386	2.465955137	2.55183093	2.83544713	2.54235051	2.671699554	2.60955027	2.760667542	2.536621638	2.654670576	2.635668249	2.702292848	2.515256688	2.649036219	2.603868669	2.599614676	2.627120358	3.171595052	2.757720251	2.664862445	2.688595269	2.965971208	2.945193881	3.123847632	3.243642202	2.630225541	2.71521928	3.179496409	2.734686646	2.99385392	2.702292848	3.222165591	3.444912127	3.471631146	2.860048067
SLC26A11	10.92516078	11.61594476	11.30767361	11.5902902	12.38351492	11.40474581	11.80058919	11.65772292	10.68738233	11.26351851	11.64017963	11.2763317	11.13438688	11.74641214	11.29651078	11.77028687	11.29078987	11.71456862	11.74396223	11.52683475	11.32457962	11.30106456	11.68520358	9.548961107	11.50303934	9.98076412	11.02649106	11.28357798	11.56618163	9.683737471	12.16729501	10.97844088	11.83441061	11.02078631	11.48361632	11.14654147	11.82465972	11.2514093	11.65116574	11.56941721	11.7883505	11.6017952	12.21151191	10.97457641	11.63828383	10.66418934	11.18058312	11.76302687	11.52968289
YTHDF2	10.53632934	10.21549624	10.67223401	11.03719612	10.9846279	11.07241801	11.19219475	10.77666798	10.6299399	11.11513924	11.057017	11.01780454	11.31574721	10.82561104	10.58381943	11.20134055	11.35149058	11.1961865	11.13331662	11.26694106	10.45556751	11.18314981	10.41780135	10.78448677	10.81348953	10.75985899	11.03318219	11.34741002	11.13331662	11.08599038	11.18099913	10.89773474	10.69426768	10.90875658	10.90977809	10.78038453	10.71791596	10.77473485	10.71726215	10.89882326	11.0382448	10.60990744	10.8580672	11.04712235	10.97777629	11.05808075	10.86758706	10.01632986	11.10583419
SPON2	14.37739968	14.1426634	11.18536683	13.2710873	11.37805369	11.74093159	11.63279584	11.96595818	15.32413086	13.28931425	13.59604971	15.03719267	17.03517439	16.61585148	12.40119883	13.73066213	13.20019826	13.94823633	13.1120165	10.76207314	12.10024019	11.98652416	15.99113812	15.25589545	11.24939913	15.41824705	14.67263177	14.14807237	12.21151191	14.35942547	12.91745047	14.63613696	15.76048686	15.66029428	13.16332087	12.57041819	12.90226605	13.985772	11.91855519	16.61585148	15.86033081	10.99518904	14.47846607	15.9182716	13.19310358	15.45195022	12.82564082	14.69036317	13.10422163
RBBP9	9.908540269	9.514733302	9.149118218	8.848250654	9.257153819	9.675268227	9.417361154	8.971434294	9.004670962	8.040613938	9.075572051	9.285198498	8.875751237	8.827961043	9.283340089	8.84003966	9.122436163	9.397349476	8.619397884	9.376197381	9.35296596	8.790646002	8.434507176	9.44587217	9.238744752	9.477190614	8.827493023	9.187088261	9.014276417	9.295884107	8.978077041	9.251580278	9.567854979	8.329313423	8.620710689	9.290574275	9.200515651	9.185831932	9.498895676	8.879834383	9.053109974	9.409879301	8.831782279	8.619619544	8.655055506	9.134239971	9.237124167	10.13628219	9.793581088
HERC5	6.860901418	7.214523812	7.45118781	8.179853063	7.702841552	7.616613691	7.091639345	7.535630517	6.316185253	9.757863654	8.161947345	6.814566646	7.108896103	6.732787183	8.401064972	7.296458991	7.932557655	6.790637708	7.115386536	8.02476027	7.279626505	7.105414342	6.065456948	6.382019914	7.654268391	7.789839407	6.943204922	6.956677724	7.704737216	8.424000832	7.476476623	6.626544151	7.569530764	6.354808449	5.88495118	6.927058652	7.919453277	7.208010121	5.886824829	8.590545665	8.228900977	6.570212432	7.667857706	5.871583892	7.527128456	7.259416689	6.416884847	6.212860405	8.311579761
LCE2C	2.932648359	2.719048313	2.636958517	2.840532552	2.665245175	3.131955368	2.637692145	2.894761958	2.500312909	2.570042073	2.626817626	2.849371002	2.571329119	3.314715757	3.320052839	2.477401507	2.57827038	2.961970676	2.567699393	2.734075879	2.649306063	2.87013152	2.559433804	2.711475955	2.677889828	2.761350299	2.538300897	2.709377511	2.633577043	2.636662964	2.650424024	2.580244541	2.869023159	2.708952971	2.757033529	3.115512375	3.077723512	3.309674762	3.396155811	2.672182	2.773453861	3.356972209	2.83544713	3.178846068	2.747774916	3.38555651	3.600567221	3.689521692	3.007907396
KCNK15	9.582717243	11.18271924	10.56917931	9.513216856	10.0325737	9.41456068	10.28733884	9.964584676	10.83233755	10.7205628	10.00391733	9.857120482	10.50693761	10.51305965	9.811445862	9.743812238	9.685194335	9.817049825	10.27711626	9.988503969	9.891947417	10.32649249	10.42356669	10.19674439	10.15422067	11.05265361	10.06707282	9.503761497	9.997909145	9.957780057	10.25167309	10.29283985	10.22729435	10.19483001	10.72678668	10.51075632	9.536439577	10.34755971	10.07721159	9.95807444	9.854955557	10.15314171	9.770517651	9.979873719	9.887646004	10.5189035	10.15799711	9.995226942	9.798109962
SP2	7.211333242	7.568281331	7.457258455	7.37100177	7.193608749	7.796249747	8.022112928	7.749519253	5.935751833	7.227087035	7.632978538	7.389572511	7.182515779	7.188983054	7.241923467	7.994844676	7.941869852	7.375213425	7.535866518	7.883130961	7.454673605	6.992215114	7.241447456	6.998112273	7.926928281	7.462190512	7.197806099	8.045229824	7.429922355	7.593980699	7.924528341	7.122545328	7.121780866	7.331895322	7.117276435	7.390149396	7.730778293	7.090390768	7.467064655	7.306226236	7.400372292	7.307484502	7.802148004	7.49984139	7.645609763	7.445327098	6.955882171	7.352609123	7.648068503
LMO3	2.984056368	2.738657429	2.649428828	2.8756783	2.686330472	4.258705584	2.651784134	2.946188083	2.495288118	2.579437304	4.758525775	2.893026136	2.577931152	3.38823948	3.381544793	2.482037328	2.586649	3.009813708	2.578860766	2.758258689	2.670417653	2.912852067	2.565884344	2.738798361	2.766707602	2.790103681	2.547691108	2.734830135	2.646586361	2.649815405	2.663118842	2.594631811	2.914377003	2.724640954	2.784998427	8.568789856	3.133273918	3.370038235	3.453719346	2.686703864	2.805155652	3.430912988	2.877736917	3.256303839	2.766515736	3.457269791	3.667443139	3.771043656	3.073525333
KDELR2	11.54066512	10.98284117	10.66817588	11.03433921	9.964040301	10.345822	10.64496832	10.16625581	12.39405206	11.29362509	10.5350988	10.84186335	10.80252453	11.58700453	10.40642729	9.522995191	10.51980506	10.06573587	10.39629642	9.933668911	10.20175308	11.01749902	10.6601505	10.92486217	9.614356353	10.23739855	10.49914528	10.14823452	9.946380799	11.08858803	10.45737355	11.26351851	11.28428209	10.29204785	10.31239413	10.06629844	11.02864758	10.79007601	9.995499109	11.75216365	10.62500541	10.72782077	10.45501861	11.61215037	10.44756537	10.54763419	11.07241801	10.87930397	10.60322289
SLC35F6	9.574194793	11.00728747	10.24183988	8.864753474	9.727410497	9.047331513	9.91768848	8.800997696	8.50411521	8.491074372	9.357510627	9.619466255	10.59317354	9.636907792	10.80916752	8.992807921	9.716636641	8.953491569	9.66971878	9.989533204	8.863855556	9.441077439	9.787904063	10.12804759	9.835741814	9.968276061	9.60207915	9.713278391	9.519828752	9.7707809	9.770517651	8.926137589	9.546531609	9.430483644	10.88231169	8.738554171	9.711946635	10.86680282	8.561705991	11.60372411	9.762560415	9.285198498	8.71775516	10.27219714	9.267474166	9.742313046	10.26767558	9.247739471	10.50199539
TMPRSS15	3.034133354	2.755643189	2.662225635	2.91834684	2.702417269	3.245689067	2.667634127	2.989045168	2.490908207	2.586281283	2.649944203	2.928687644	2.584916817	3.448364833	3.442307092	2.488365754	2.594332575	3.059136265	2.588034173	2.785604454	2.690804438	2.953993324	2.572115275	2.766154353	2.710273842	2.813647786	2.556617778	2.761969993	2.657233031	2.661908549	2.675381508	2.607762391	2.965464706	2.742799075	2.813374178	3.227530832	3.182926093	3.428739772	3.509848227	2.698406267	2.841243789	3.49712539	2.923394442	3.335763409	2.791625348	3.513127245	3.729047106	3.841517023	3.132698337
NUP35	10.03913638	10.1115618	10.00338614	9.492139263	9.483462166	9.718100191	9.291726621	9.604056937	9.150522594	8.834913452	9.240877013	9.355911031	9.086464923	9.032994133	10.53884894	9.960696801	9.702358065	9.797845144	9.806252314	9.700084576	9.672080816	9.423544601	9.742313046	10.84676273	9.43966457	9.805651172	9.078935091	9.794083249	9.463760479	10.13252738	9.561823235	9.322841479	9.74464226	9.291010196	8.821724617	9.356355656	9.262180306	9.916086657	9.624931455	10.33983076	8.879632192	9.673091065	9.290803292	10.09184977	9.561577461	9.62075468	9.320576804	8.107567168	9.938330323
MCFD2	10.60673254	10.71926885	11.12755396	10.16791528	10.07060658	10.15830804	9.852871037	10.64229459	10.27306652	10.37530862	9.850949483	10.0508491	10.03913638	9.994959026	10.69454473	9.747737142	9.514476774	9.660115858	10.42383371	9.448821378	9.713744986	10.49280754	9.724126172	9.903572237	9.627178762	10.18075824	9.66971878	9.556864681	9.808997947	9.507863617	9.626426734	10.04814153	10.17273784	10.0300742	10.05961169	9.668105145	10.04494455	10.17495121	10.25559985	10.99518904	9.817049825	10.50432945	9.693860397	10.69638492	10.16653487	10.36296052	10.15449098	10.71053843	9.750318645
TRIM36	6.40350302	4.624436007	5.263808435	3.907564242	4.953038455	4.848599417	6.139192364	3.058156172	6.356612232	5.065267808	4.136732562	5.342524947	5.362635534	7.50838768	4.347425618	4.172847187	4.440957685	4.717275628	4.788235897	4.773072521	6.065838635	6.150550638	6.256550276	7.04896633	4.989773105	5.707418255	5.404936869	4.814887733	5.336429404	8.486772315	5.878436921	4.968432654	8.134467053	3.982261174	5.514626542	3.285500097	5.352780908	4.753114349	3.587745262	3.906712412	4.43498912	3.58425447	4.76949619	5.873414587	4.671972261	5.196066608	5.461984731	6.924179122	4.825819625
TRIM8	11.4809176	11.11081372	11.06955236	11.50345121	11.28911857	11.31130666	11.29651078	11.47869182	11.4616125	11.85635302	11.28085991	10.89426374	11.31693785	10.83336332	11.26916296	11.13672825	10.87531724	10.62242786	10.76112854	11.16450741	11.35322659	11.32409314	10.64317091	11.14579722	11.24330605	10.90697213	11.56124333	11.26694106	11.13864685	10.94072165	10.72581398	10.93825466	11.22954521	11.37628011	11.3811858	11.88665061	10.94585275	11.11724959	11.09438007	10.92684215	11.37247326	11.30294072	11.1728587	11.36272002	11.4809176	11.2542832	11.04245451	11.35322659	11.00220742
LOC283788	5.878169432	6.841393136	7.13021734	7.338515467	7.007058754	6.721328411	7.389572511	6.513167906	5.786709765	5.71101246	6.331329551	6.192988796	5.980564639	6.350204378	6.519418917	6.890119812	6.09209295	6.266042312	6.035811936	5.014610835	6.67615032	7.112232274	5.987637245	5.832816903	5.21959061	5.982443534	6.026704802	5.718796165	6.939749002	6.079083431	6.483318922	6.07180696	5.378101283	5.787004519	6.0217302	6.405921446	3.928728945	6.200164857	6.964520185	3.669497098	5.393335742	7.450180173	5.77958438	6.299464641	6.306292245	6.304544784	6.548273845	6.371518987	6.767009029
RIN3	8.805460578	8.64235442	9.037808944	9.116942499	9.276329716	8.901684112	9.285425615	9.086697918	8.972974162	9.752126925	9.307905109	10.07220687	9.404894434	9.883319708	8.617158155	9.332637939	9.257644033	9.122436163	9.354922443	8.807710424	9.074441389	9.411534354	9.279732621	9.241308644	8.645151941	9.601098571	9.659333449	9.084619741	9.232986549	8.918032643	10.48707498	8.771385092	9.30504889	9.351589238	9.119752945	7.793917003	10.01501363	9.523984604	9.34245039	9.113697356	9.765387112	7.759745914	10.68538899	8.765713475	10.59015221	8.965324998	9.145786221	9.050099208	8.648316961
TAS2R14	4.274024963	2.812584294	4.660550798	4.044791782	4.352625769	3.918761249	4.143716601	3.599846235	5.555781475	5.131289032	4.277334181	3.597326203	3.946231521	3.584581105	3.58743676	3.480807285	4.166781241	3.91695277	4.141622565	3.462982077	4.16001511	3.371069085	3.474675312	3.911165246	3.46577043	4.302521974	3.776512554	3.858428037	3.736099124	4.893831417	3.95326828	4.498263427	4.206238663	3.482962726	6.247704748	5.489073978	3.305573714	4.102753997	4.849698045	4.482023683	3.751044344	5.690643542	3.970152193	5.228477217	3.945852106	3.667054115	3.887894695	4.693509429	3.270058314
NLRP12	3.310325535	5.453493295	3.652566238	3.013725165	4.51614662	3.36557561	6.051586825	3.158208474	2.728487705	2.609079941	3.843831069	5.690334871	5.817084563	3.598458748	4.714628783	4.067821465	4.222112756	3.202408832	4.082657595	4.358755699	2.739301834	4.393855676	2.571235888	2.857876195	5.120200446	2.881200406	5.036693472	2.833266057	3.410810764	2.702167516	4.611444176	3.328594857	3.575767863	3.460262784	5.084983075	3.360585402	3.316274756	5.175148923	4.510672123	2.724507341	4.560857931	3.675496733	5.906393749	3.511497241	5.057032757	3.681511614	4.290127955	4.017228898	5.172729791
COL5A2	10.92684215	7.035569534	8.889831882	10.93356833	8.7106516	9.520822682	10.15286023	10.07669454	11.19959059	13.97567567	11.63192476	9.738048481	11.18386008	11.0025559	9.247739471	10.44994764	10.67901249	9.596891622	10.31678643	9.242919793	9.779476664	9.561125137	10.09668282	9.390944733	8.982955737	10.16545525	11.60512292	10.06151978	9.224043125	11.77969967	8.738305013	10.19620511	9.774274735	12.15301904	8.757719193	8.110196641	9.697919762	9.912919592	8.996576785	10.46603101	11.58274235	9.10232277	11.62606237	9.38595189	10.41314024	10.90528233	9.609033358	9.078703363	9.396405415
VDR	10.9143428	8.119292682	9.888167965	8.947662932	9.648695284	8.935583484	9.224453338	7.931582145	9.090698679	10.24431738	9.01970858	7.955174761	9.776744535	9.196507448	9.1324915	7.040545516	9.858949531	9.430741835	9.09525132	6.996232541	7.318418524	7.798092774	6.779136112	8.5596394	9.610514341	8.732293908	9.094586751	7.170764434	9.164421678	8.365112294	9.458096268	9.232544318	7.1967921	8.593340012	8.951814915	11.44241271	6.525415528	9.435979823	7.736111749	8.397880589	7.843678792	9.903857133	8.060745499	8.892438446	9.248208131	9.686388233	7.038308736	9.230733106	9.111575468
PSMD7	11.89574718	12.09846177	11.9746667	11.6968244	11.64251918	11.55202689	11.66608869	11.5178801	11.38633951	11.93818308	11.75416495	11.42297134	12.01833884	12.26592168	11.91958971	12.02692325	11.66608869	11.75814661	11.82825231	11.67132326	11.44117759	11.47960249	11.4616125	11.35671502	11.62790067	12.21688748	11.81555777	11.97515669	11.76935307	11.89852277	11.76835343	11.82774687	11.75416495	11.77969967	11.82465972	11.52871994	12.15371562	11.38453952	11.39059803	13.05367997	11.62030446	11.39642902	11.83394277	11.92166598	11.42951655	11.62652004	11.52632211	11.74778324	11.72053937
SLITRK2	3.199584253	2.843707897	2.706096231	3.042081471	2.75649159	3.382509829	2.732046658	3.179833926	3.849420879	3.741671818	2.694485739	3.048693187	2.867207359	3.657557074	3.648418984	2.511246027	2.583821446	3.272530776	2.626358625	2.895464398	2.758542816	3.096498291	2.548716338	2.884509459	2.76001308	2.909767484	2.584744472	2.847634178	2.711962977	5.275809848	2.737662915	2.639225839	3.149263542	2.812345662	2.772606193	3.400540902	3.36557561	3.585937602	3.748858201	4.795867807	2.986671775	3.737634014	3.0943042	3.539188561	3.07689949	3.736928928	3.977046203	4.059990135	3.336781024
CES5A	3.208897586	2.846908777	2.707951962	4.613245821	2.757171603	3.375432989	2.737351354	3.18853836	2.463895545	2.61540053	2.69606317	3.048167557	9.407529159	3.664567795	3.687424794	2.513311119	2.577697809	3.281988016	2.627890386	2.89858133	2.762784149	3.102303773	2.537177853	2.882245633	2.759849021	2.912852067	2.585883492	2.845483756	2.71521928	2.71858822	2.742964879	4.218767159	3.158208474	2.815563514	2.752930562	3.404884667	3.372068248	3.588075744	3.759701244	2.724900627	2.994577332	3.748858201	3.101952708	5.372163548	2.912359944	3.74524444	3.989879251	4.063235398	3.344064675
LDB2	8.163884213	2.849555357	9.092911477	8.58899789	8.079555267	8.821508384	8.746104193	9.898473845	3.68494397	5.004763095	9.117217982	8.195165295	8.61556086	7.262338904	8.210872933	9.202307376	8.135522183	8.405632302	8.831550454	8.670447926	8.429680404	8.286606547	6.677043322	6.723653623	8.94377801	6.03142288	9.384085736	9.195522672	7.948811266	6.52460137	8.26215465	7.717861919	8.306051634	9.871466465	7.126331515	7.753886321	8.229376001	8.191541989	9.014499432	4.097083543	9.104777423	9.264727389	8.783360074	6.646150606	7.998707051	8.35103521	8.944252131	7.658827762	8.120449363
NCOA3	6.937784192	6.758709059	6.989482435	6.895176336	6.538572058	7.042549343	7.254388773	7.351517037	6.203990216	6.461660449	7.244777555	7.333184863	6.659879228	7.192389174	7.018512584	8.155779918	7.074713344	7.303862736	7.307218882	7.641322109	7.252388454	6.886484236	6.403834539	6.30685442	7.159284931	7.475518598	7.625205763	7.737494918	7.21312786	7.059189692	7.671842101	6.317060412	7.325584215	7.274057915	5.828586784	6.733037516	7.690404524	6.44118874	7.500833536	7.876200833	7.003887307	6.541738975	7.667606254	5.791837087	6.755061398	6.917965165	6.180613752	6.207481347	6.992215114
PRLR	3.237556167	6.245390657	3.35283433	3.049275784	2.751850086	3.306296809	3.509558544	3.226216675	3.305213798	2.610113682	3.245427524	3.014681976	3.526293044	3.688502646	4.352625769	2.521059383	3.093483947	4.370221493	3.618415509	2.895180638	2.77445001	3.106306825	3.450568262	3.122587567	2.747630106	2.923653968	3.454107818	2.812345662	2.898372079	3.96380827	3.667842919	2.625043259	3.193494187	2.827490474	3.155039507	6.194910563	4.284714474	4.202050555	3.798984813	6.592306612	3.92959284	3.775426913	3.131024009	3.4487433	5.70681498	3.773694228	4.0261416	4.050272303	5.819098139
LEUTX	3.239506497	2.852406647	2.710132497	3.047281944	2.747630106	3.279475459	2.753525824	3.231758663	2.443293288	2.606989518	2.700824434	2.999711916	2.640152115	3.689521692	3.682268822	2.522030363	2.514778994	3.332637942	2.630133096	2.88957031	2.77554102	3.104722422	2.466126602	2.821233786	2.743678857	2.924903782	2.688009528	2.800759374	2.731485656	2.731162845	2.761969993	2.619686607	3.199584253	2.828218537	2.582415084	3.405205451	3.379462308	3.564318479	3.803319948	2.703424808	3.029384857	3.77754385	3.135746598	3.418084683	2.942788978	3.775056625	4.02801717	4.03882567	3.360264726
ST7-OT4	3.24151955	5.046230694	2.709173154	3.04320017	3.256595089	3.251424803	2.755486615	3.233798738	4.497144805	2.757171603	2.700482441	2.983053744	2.642479052	3.689902498	3.684517751	3.129014601	2.502921674	3.339121558	2.629364886	2.882245633	2.775224209	3.101367041	3.028180415	3.066465463	2.737149835	2.925356449	2.588759768	3.07599384	2.733226584	2.732760758	2.762962275	2.90373011	3.202408832	2.827961939	2.669936884	3.399868491	3.376755473	3.555232372	3.807540486	2.695937215	3.0313859	4.11297012	3.137114712	3.383198762	2.947015442	3.775426913	4.029494879	4.025396987	3.358261439
PPP2R2A	9.393794237	10.26398305	9.039361781	9.800665877	9.97223881	9.77976043	10.04181124	9.6418234	9.165792146	9.267474166	10.07339157	9.628141054	9.185052135	9.650134788	10.30221415	10.13416805	10.04523967	10.09640341	9.697640491	9.488120488	9.565185014	9.835163485	10.12604761	10.24841636	9.255557575	9.760769314	9.429302861	10.25271029	10.1489919	9.90769313	10.04918178	9.647453474	10.4331681	9.581232403	9.772486221	9.382107434	10.08964214	9.946124897	9.667284015	11.04028172	9.719833508	8.400848054	10.64496832	8.997707602	10.49369871	9.491115778	9.932923144	9.321459867	10.10345736
ICAM5	5.020619182	7.008087027	4.973050442	5.855074763	6.443417807	5.270798354	4.942715959	5.280162651	6.666588526	8.372141187	5.861405372	4.770199326	6.262838455	5.085363351	5.020619182	4.855279393	5.010510158	5.546301849	5.331836681	4.644927632	5.237277349	7.26141772	4.930502186	6.367652358	5.384525121	5.473920117	5.203899498	5.051708126	4.946534136	5.746693188	5.004414804	8.120007466	4.633568227	5.577441332	6.470455866	5.814892095	4.868127959	5.259058405	5.1230533	6.213150503	5.025645289	5.708944791	5.202911694	5.983079219	5.00898401	5.043754989	5.986652035	6.256268854	5.398475956
COLEC11	11.32058962	10.21712995	10.90939462	9.766136883	11.36272002	10.01004211	10.23142453	11.27552554	6.862471675	9.935521902	11.54522584	10.78412168	9.443654774	7.990123141	11.86584138	9.973085569	11.1084845	10.91705579	9.263760913	10.49252671	9.403714089	8.98998909	8.834913452	10.52041623	12.09097389	4.654170634	9.81921614	10.20858201	9.925235786	7.53951788	8.788726604	9.206416959	9.912919592	11.29731391	8.421223901	11.85785042	10.05908015	8.492711182	11.42993407	8.763056822	9.458339783	12.40918736	9.965391946	9.806459587	10.33387525	10.17731499	10.10740224	11.18777511	9.849138785
TMEM208	13.59840224	13.62447114	13.89619144	13.08467176	13.41105201	12.96320677	13.03236598	12.8987261	13.20540367	13.18795153	12.98789314	12.65211601	13.08958325	13.30201972	13.53490479	12.83988108	12.93130688	12.84072534	13.36476651	13.04091654	12.96507967	12.94873003	13.01920467	12.62720152	12.77502903	12.93886223	12.71033772	12.51209899	13.16332087	13.26166727	12.85039339	12.88733926	12.66462814	12.56322769	13.37816046	12.80480334	13.66883768	13.17605399	12.97389901	13.80381469	12.93380614	13.27001243	12.47087873	13.44228154	12.83181707	12.67015442	13.27650398	13.16425607	12.91050669
BANP	6.704583355	6.2219532	6.480375036	6.302836274	6.387740494	7.095936619	6.394585888	6.760125621	4.958913233	5.905818452	6.692863973	6.562637493	6.052130957	6.899679378	6.772343173	6.734959926	6.589913981	6.991622759	6.223468782	6.697831699	7.097784222	6.443417807	6.582554588	6.928097204	6.782707666	6.2219532	6.324401513	6.535145769	6.851445958	6.699809041	6.947949598	6.51832147	6.692621768	6.446301947	6.933035956	6.465489499	6.962420526	6.504637165	7.205999769	7.561891046	6.78388984	6.30791771	7.372786845	6.812730319	6.350454099	6.807345882	6.751400182	6.628516134	6.80517671
REG3G	2.634580275	7.01501484	2.52959509	2.601446303	3.311349516	2.666521682	2.548138167	2.617571493	5.636727352	2.495227722	4.117763853	9.785052	2.522208879	4.434580028	2.789442367	2.454855006	2.457476217	2.690027815	2.484608911	2.547547843	2.541758081	6.372079476	3.678418841	2.578203801	2.547630786	2.699834937	2.623934981	2.507591115	2.568946427	3.800479873	2.602940893	2.456684669	6.399424279	6.840042436	3.81334304	2.6781413	7.385820552	5.115060303	6.10524691	2.566668144	7.842930608	2.864913442	2.638490956	9.946907641	4.93891235	4.902902317	3.242858693	2.969771538	2.643668468
CARHSP1	12.60643374	12.18906549	11.66316237	11.46821586	11.85089188	11.14613376	10.97390518	12.11680714	11.71497637	11.78698896	11.26514431	11.86271687	11.56124333	10.63087946	11.37460831	11.24783336	11.33435683	11.88781642	11.94469855	11.64677224	11.70123274	13.18698834	11.77808022	11.98277639	11.21747989	11.80504101	11.58319637	10.87224637	11.81396503	11.83178983	10.56477076	11.39022459	11.4923046	11.30732605	12.09461774	10.76402267	11.74144049	11.65590323	11.86844773	10.05137102	11.45794984	12.24428511	11.41081436	12.64587307	11.32501905	12.02017243	12.3376341	11.61356144	11.2388923
ACOX2	8.801202891	9.917993871	9.135350442	8.594908741	9.295219714	9.550011871	9.539336504	9.303273146	7.728404917	4.595315378	8.444493025	10.29372964	8.237057034	9.313918465	9.858742356	8.815347726	9.469733098	9.444472669	8.71753479	9.45470406	8.797829437	9.428150551	6.599921353	8.707010391	8.709965068	7.12754673	9.300739697	9.775958951	9.411737474	12.47554282	8.356926153	9.101444388	9.114118016	9.807219709	7.203931367	11.40938981	9.992505668	9.149118218	9.310219808	4.353449105	10.09803737	10.23595003	9.173300405	7.657400375	9.791224203	10.00570805	9.924997936	9.127293267	8.855224138
ZNF185	8.27463505	6.689263534	6.861431516	8.127250249	8.649910861	8.412856609	7.985094582	8.460794345	6.311604524	8.769521123	7.792923441	7.505545476	6.614911499	8.700480856	8.286606547	7.885276647	7.493214201	7.537742317	7.409097995	8.044316395	8.179336609	7.883130961	8.779855069	8.744711482	7.99158012	7.410393309	7.209839972	7.715662079	8.111822569	6.209550671	7.457988559	7.525940645	8.472130155	7.181719439	6.282326687	7.644368501	8.957797557	8.234189188	7.963033689	9.785998633	7.828309127	8.000997923	7.289735188	8.038777615	8.961175957	8.482536025	8.265453225	8.729970446	7.633674728
SETX	9.525974626	10.07005913	10.13149456	9.683737471	9.945873674	9.215427319	9.97965602	9.460280676	9.722554305	10.35021237	10.16821007	9.698870886	9.761861728	9.121992755	10.47481755	10.2673948	9.915282741	9.913431641	10.04181124	10.02577077	9.879084238	9.643825897	9.6418234	8.867565843	9.830505774	9.570768965	10.23113909	9.92062997	10.07060658	9.624724974	10.35590387	9.126394436	9.585145727	9.840405079	10.29157985	9.62739354	9.234390714	9.682342625	9.658791439	9.019256749	9.701830364	9.733629871	10.08711366	9.103414984	8.72100714	9.872532865	10.19140428	8.542435056	9.804074842
ASAP3	9.03447029	8.88536698	8.346569467	6.469789993	7.762066906	6.493242775	7.637791667	6.408084676	6.684608301	5.327703947	7.089883854	8.109456635	8.997707602	8.431333282	7.364301131	7.028869198	6.361952761	6.608343009	6.923300525	8.215011795	6.989236567	7.263128766	5.81271037	8.182324337	7.912720622	7.423531759	8.227536274	7.708948491	7.601816412	5.998557695	6.471369039	8.423731222	7.429672088	8.179094855	8.623535824	9.198095045	8.160286236	8.324697017	6.269869442	7.973341873	7.914381823	8.103979741	7.300110252	8.922483931	6.683805264	9.061487087	8.794866055	7.841311427	7.749754043
TOPAZ1	2.634818078	2.604039143	2.538493973	2.622809781	2.527914724	2.738382008	2.544311611	2.621973247	2.603679589	2.509544354	2.548423552	2.595981875	2.518837403	2.833063628	2.825565759	2.46035037	2.496237968	2.68096237	2.495227722	2.572427771	2.547931284	2.610608478	2.495685023	2.600376333	2.562533861	2.662666611	2.474578131	2.540841542	2.559220773	2.555841375	2.604285442	2.468923561	2.636958517	2.5869673	2.58300676	2.70427331	2.747774916	2.784442205	2.996058114	2.566357639	2.656842174	2.880972273	2.633183641	2.70780585	2.636662964	2.889826449	3.231092263	3.043779745	2.656161248
AICDA	2.636462022	5.816800294	2.712875316	2.626125012	3.205995008	4.10529011	3.77403543	4.445545757	4.374315404	3.69466819	2.549016123	2.604039143	3.63884547	6.123491372	2.832834947	2.460529326	2.500255572	2.681729481	2.496784984	2.575564883	3.958318925	5.606415803	10.55718107	6.2219532	3.703512598	5.394332985	2.475371469	3.045682894	2.558886589	7.64013535	2.603868669	2.47088581	3.264826009	2.588444903	5.464628787	2.710132497	7.551188798	4.537797627	2.99032138	3.276235626	6.299792174	2.884509459	2.633677126	2.716199478	6.354254216	3.606574347	3.227855281	7.024663395	5.797695067
ZNF195	8.966018736	9.612170208	9.677568571	8.965782805	9.080027924	9.230057296	9.007386861	9.077345237	10.12258767	9.190561699	9.042472256	8.545768579	9.459348197	8.311579761	8.776601638	8.769961975	8.554703004	8.457803072	8.809592239	8.531317148	9.038029405	9.061956859	9.706711281	9.62739354	9.048059802	8.944891918	8.784408278	8.352312085	8.373137894	9.124621104	8.941813842	9.173534147	9.200739808	8.7967134	10.44404187	9.058348527	8.718685176	9.519311783	9.163268695	8.213483026	8.798037444	9.057261636	8.094787499	9.372519591	9.590774962	8.982065135	9.581477807	9.532624342	9.019256749
ZFP64	6.734959926	6.719450507	6.673643484	6.461660449	6.406867622	6.620012518	6.323445325	6.558931694	5.729526376	7.885739858	7.452706122	6.31072263	6.620012518	6.809785451	6.733037516	7.011325271	6.901480991	6.612766775	6.778600421	6.664766797	6.104593538	6.743742291	7.537298426	6.842249217	6.631172958	6.666588526	6.822839996	6.872134198	6.438977613	7.719034785	6.965241201	6.449254619	6.565654738	6.913403644	5.351522407	6.456245301	6.402044321	6.467543028	6.378272077	8.793723825	6.171061847	6.713036411	7.140025871	6.623712064	6.823134473	6.733304532	6.354254216	7.154885584	6.790895435
PCDHGA2	8.058783963	8.476221335	7.087400457	7.719826391	7.488361766	7.971257311	8.12952353	7.288535771	8.95586586	8.421223901	8.431785414	7.305770131	7.933926523	7.8456543	6.150912649	7.256301899	7.448077336	7.492718214	6.973757292	6.921671112	8.213994688	7.383259673	7.095684126	8.662980197	7.1705097	6.893252364	7.347430931	6.504347043	5.818790038	8.052234005	6.508638316	9.798357268	9.37546989	7.560082186	8.601981897	7.854087599	7.163012087	7.556892038	8.751215072	6.332746619	7.191811668	7.918462208	9.097068978	6.797693136	7.133477829	7.077385203	7.375456495	7.312894373	7.109114424
ARMCX6	9.030929774	8.758197972	8.457313139	8.35250238	8.60131027	8.906181623	8.73747338	8.932049597	7.761135247	8.721436882	8.89356417	8.712621078	8.591227296	9.426777562	9.137549253	9.492139263	8.973871836	9.073769469	8.669590928	9.165562842	9.177815492	8.511651458	9.049888581	9.150992484	8.954685287	8.955432238	9.151221483	8.563608376	9.390093733	10.18548262	8.848714658	8.275421457	10.11591273	8.773357506	8.178647058	8.868582274	9.899247782	8.659422964	8.83242266	9.061111462	9.60207915	8.6200551	9.815091642	7.592539944	9.701607529	8.992602249	8.15057829	8.856799648	9.386469944
PCDH1	10.798747	9.321233989	10.61258265	11.93594334	12.30690806	10.68049449	11.35712831	11.63377152	10.99373064	8.772917769	11.8782791	12.16729501	11.08784496	11.83589468	10.76751897	11.93153006	10.7576796	10.93862272	10.94900931	10.16135205	10.93293585	11.28040729	10.66152508	10.03392333	11.3124463	10.92179248	11.84364623	11.98824102	10.80097102	10.72402323	10.7423773	10.75104912	10.64374659	12.19162566	11.55982128	12.94174263	12.25153195	10.79610386	12.28068136	8.007267934	12.1088168	10.38992923	12.48151496	12.16154216	11.64584225	10.72749974	10.40674292	11.64784109	10.0489537
CDK9	9.448821378	9.426290543	9.167679349	9.675537905	9.804872266	9.305788546	9.152463857	9.51811277	9.350473268	9.606387935	9.469733098	9.454932857	9.506010359	9.113450824	9.048059802	9.260097315	9.333121872	9.360568091	9.474211967	9.124424472	9.617183782	9.657276713	8.855436863	8.6275244	9.217325674	9.322228056	9.350693992	9.555550634	9.366177069	9.340828718	9.516869952	8.998804974	9.120710812	9.310687683	9.794083249	9.445080509	9.323317806	9.0366903	9.384085736	8.572697131	9.125722722	9.657029942	9.8374022	9.188485737	8.953491569	8.175168833	9.475442793	8.955651524	9.203752512
LOXHD1	2.669143843	2.619881766	2.560088734	2.661105265	2.555119177	2.818382933	2.552734744	2.657503415	2.592369729	2.522464013	2.560819705	2.653726229	2.526297332	2.922892532	2.922088876	2.45938853	2.523573878	2.705732747	2.511903619	2.605928161	2.561215288	2.657392682	2.514807395	2.614717898	2.584830151	2.651063937	2.486223298	2.580684527	2.565490092	2.562533861	2.604206712	2.493452533	2.661782111	2.607476734	2.63705276	2.773453861	2.801179598	2.882543646	3.012273044	2.582557918	2.66694606	2.949371868	3.986500384	2.794615434	2.652779476	2.98505584	3.258123425	3.186229169	2.699834937
AGO2	7.57891395	8.392756274	7.878277064	8.584071291	8.040424446	8.520093753	8.750274116	8.499092102	9.161417188	8.684505068	8.385146487	8.081404409	8.377016489	8.236346852	8.396355356	8.307488404	7.767157287	7.789839407	7.527372394	8.386299208	8.545768579	8.231422241	8.219903948	7.887648129	8.002257303	8.151281764	8.071865248	8.603602021	7.875490858	7.919686998	8.600403032	8.149870578	8.813157245	8.151953033	7.953527703	7.95658503	8.465728326	7.837727711	8.665933911	9.706711281	8.273488817	8.284364568	8.766634247	8.464164134	8.727728574	8.02794989	7.422017795	9.170658812	8.31488056
HPS4	10.87062218	8.548316434	10.26709991	10.50979006	10.25330782	10.40078787	10.21768491	9.953494206	10.90977809	10.02074705	10.03888763	10.61960922	10.38748909	10.52227239	10.12940645	9.799414714	10.18602203	10.02188954	9.759453746	9.862432209	10.31726177	10.24267418	10.42473862	10.570684	10.10873601	9.947648788	9.678587726	9.986870073	10.00130974	9.253655146	10.19452354	10.4294483	9.879084238	9.239657194	10.10050326	9.477965239	10.14407413	10.08397315	10.24267418	9.48424197	10.15945153	10.40612986	9.670814771	9.851458158	10.00338614	9.862968616	10.01287926	10.03968454	10.60928376
OR52N5	2.70827194	2.636756349	2.575729957	2.690804438	2.572115275	2.874252153	2.566357639	2.69209892	2.562889939	2.530767395	2.571141749	2.688944103	2.534152601	2.992719794	3.003788557	2.459513121	2.535090849	2.74114643	2.522827751	2.62722177	2.575564883	2.688009528	2.522271786	2.625565176	2.603939835	2.66350365	2.497274077	2.603868669	2.578658678	2.573184181	2.608006301	2.511435133	2.687577437	2.627783371	2.657094104	2.833063628	2.846908777	2.962432971	3.091972915	2.597594043	2.678635196	3.02325208	2.674073427	2.854769807	2.668112872	3.065958419	3.317993869	3.284855095	2.745204522
ZBTB32	2.718874333	2.641382842	4.664688929	5.399645275	4.720663104	4.079155323	3.622743093	2.70037515	4.474475395	6.829502036	2.892740922	3.331166582	3.506936339	4.409339231	3.985772981	5.791837087	5.518196053	5.23963364	5.967601617	2.633183641	4.339936358	5.152214162	3.048167557	2.62928357	2.608187369	6.311604524	4.639850509	4.501291953	5.587262128	2.918927595	6.422598552	5.488733112	4.930192532	3.370381916	4.029118306	2.848928151	3.823793847	4.034681653	3.110509747	5.402332344	2.682698751	3.041788086	4.837491348	5.642133973	4.582578735	4.292019252	4.176129668	3.305966334	3.68883476
DNAJA1	11.11619171	11.2542832	10.99833066	11.46106009	11.42520522	10.75985899	11.45884808	11.0738524	11.48451462	12.14039582	11.71720184	11.37908318	11.07203222	10.94072165	11.99002704	11.68715518	12.0379411	12.03618877	11.65260812	12.28536669	12.02933995	11.91130674	11.36980513	11.09975465	11.58128488	11.56309562	11.8447172	12.24367098	12.2947897	11.49128645	12.48302153	11.13747325	11.6017952	12.22257053	10.67437886	11.48587941	11.7093774	10.92179248	11.00390741	12.84784586	11.78469888	10.64774298	11.78744531	11.08430367	11.99663071	11.80997361	11.02227276	11.958207	11.94146255
IL32	12.5718335	13.61324701	12.85039339	12.04959413	12.34594328	12.17638759	12.29732089	12.2035281	11.40287694	12.14672043	11.0613363	12.4266515	12.61292884	12.15169395	12.53128599	11.83491028	12.59786781	12.69429988	12.89685328	12.47170689	11.8447172	13.182878	12.17956444	12.85589148	12.41281798	12.64414434	11.76835343	12.64720765	13.06738039	8.322810524	12.91393065	12.11083757	11.2119372	11.28321295	13.16831319	10.13093521	12.30949931	12.28068136	12.21883079	11.47741748	12.37771681	12.90648545	12.13726179	12.42732176	12.50706535	12.47016094	12.73956643	12.60567194	12.27144899
SKIV2L	8.543449351	9.599088995	8.792615657	9.234608168	9.039108477	9.200969125	8.956821713	9.09849766	9.300076137	9.888946421	8.78107085	8.899181772	8.346797247	9.848867951	9.278380417	8.745637849	9.002871595	9.279950378	9.397791758	9.444472669	9.286615193	9.394484935	9.045764282	8.785127013	8.965098673	9.197449041	8.967647435	9.071112401	9.371276535	9.411319333	9.021332348	8.331542631	9.286615193	8.778384598	9.034200135	8.635602104	9.009009643	9.452256205	9.059762829	10.22672277	8.812935675	9.016768408	9.41036457	9.403943674	8.713300803	8.917096627	9.072718897	8.663260682	9.2470948
TMOD1	2.776044891	2.663118842	4.637754233	5.154282782	4.227896046	5.088162119	5.53996745	6.037078903	2.531838645	3.10844571	5.267311361	4.740647257	4.58833927	5.473299074	5.344232157	6.337804198	4.17472794	5.277520722	4.523564049	5.603669776	4.71165175	4.470917881	2.535985865	2.646586361	6.005720604	3.920625834	6.262248833	6.620540253	5.596750584	3.125899329	5.057390351	4.626283558	4.907262459	5.560737662	3.731176003	9.231918234	5.986930734	5.036693472	7.126331515	7.209839972	4.74140324	5.743465985	5.75082095	2.960573043	4.502762301	3.180424758	4.629381157	3.424335744	5.104414088
AGAP7P	9.274385796	8.673835798	9.227550026	8.337284964	9.409114789	8.403825094	8.293402006	8.44375406	10.21768491	10.18149896	8.508901046	8.404941776	8.820799319	8.114563437	8.483662314	8.28728508	8.313868832	8.151047896	8.789905436	8.925693731	9.394484935	8.232928048	8.447450555	8.330818406	8.565700295	8.593340012	8.828226307	8.0809372	8.481827159	8.625583367	8.378165925	8.435471124	7.968464147	8.671831596	9.927341365	8.931607473	8.117655072	8.41773837	8.678273053	8.12072727	7.977349767	8.924554775	8.29537346	9.302967286	8.660739923	8.202800698	8.305588161	8.883828634	8.003969063
DAZAP1	3.864937398	2.678518856	3.876968829	2.761530027	3.72976375	3.008388225	4.067455663	3.289768286	2.520332166	2.549874842	3.384854182	3.433613778	3.152455172	3.170942572	3.817843711	2.703699157	3.84341805	2.848928151	3.798265279	3.800479873	3.425479125	2.772606193	2.543830674	2.663015143	3.949532053	2.955774855	3.051127094	3.058503943	3.190630245	3.333902527	4.199786902	2.679223501	3.350046405	2.669014201	3.217257372	4.960428342	3.127161542	3.152146737	3.262911641	2.634139459	2.716674011	3.19748033	2.745680263	3.939463095	2.950628407	3.242460592	3.457918746	3.505791989	4.123724486
GJB7	2.83469204	2.683858146	2.611984821	2.770529552	2.624938146	3.026456421	2.608580605	2.804131406	2.517562171	2.552564334	2.600663343	2.771298619	2.554274011	3.188972711	3.191210301	2.467939782	2.562147754	2.861242557	2.549016123	2.687105999	2.619398342	2.785989402	2.547630786	2.668755596	2.645267274	2.716199478	2.520740661	2.665110084	2.610437072	2.60710937	2.631216472	2.552286165	2.781844633	2.675984057	2.716512759	3.007066445	2.975787821	3.170392981	3.283315178	2.639590813	2.722744103	3.219730721	2.755338627	3.042894351	2.712270043	3.264429058	3.479046634	3.533942651	2.894035324
LYPD5	8.400613856	7.58121627	6.793107426	6.942103067	6.312760115	4.870960628	5.34187786	6.367930005	5.986068055	7.627178727	6.968734139	5.626429477	6.533271727	6.942103067	5.150494394	7.096972429	7.091865309	7.299069322	7.139748673	6.253733493	7.096734585	6.097103925	6.586770604	5.419819744	3.675496733	6.716311284	7.680631942	6.873553041	7.50197137	6.238771719	7.401576868	5.117091058	7.404786327	7.919686998	4.999607993	6.465809811	6.356612232	6.907565331	6.635937754	5.88653237	7.506640803	6.145722444	6.258861609	6.452047133	6.352396944	7.241447456	6.269407009	5.192021271	5.533016379
LMNTD2	11.33602543	10.75306333	10.97942056	11.14654147	12.22831138	11.53840679	10.50432945	11.00621167	12.33301968	9.919561745	9.780300464	11.07450963	10.99300301	11.51101033	11.08894691	10.68447548	11.31360315	11.13213601	11.09253277	11.58842983	11.60512292	12.1303598	11.12523037	11.23639483	11.06883693	11.57868513	10.13765876	10.51570622	10.70239927	12.04375971	10.96106608	11.99218282	10.45942961	11.14087636	11.53336296	10.7126253	11.15469062	11.12267066	11.77808022	8.952974615	10.40440672	12.41212616	10.52676076	12.44611859	11.02227276	10.81250318	11.87433817	11.21073839	10.76236629
VPS35	13.18088889	13.43313675	13.42603833	12.77749367	12.98698975	13.17220299	12.7450909	13.13603583	12.61376388	12.66219541	12.95058721	12.65683368	12.96320677	13.08115838	13.22150333	12.99404417	12.81938265	13.05070077	13.07727675	12.99577397	12.96665339	12.70887574	13.34369144	12.72865064	12.7450909	12.96847525	12.82924444	12.85409308	13.13534543	13.34056357	12.86193027	12.48809721	12.52757136	12.67680507	13.123916	13.05547383	13.49280319	13.20540367	13.1228111	14.08408598	12.91050669	13.23912262	13.06026799	12.45178648	13.25512278	12.69103085	13.00471662	13.07028087	13.16332087
RPS6	17.10521846	16.96715015	16.62438398	17.15590007	16.88840147	17.10521846	16.90491907	17.21188977	16.99132939	16.24756505	17.19990361	17.26863871	16.03256239	16.81560468	17.19990361	16.80825759	16.90491907	16.88840147	16.90491907	17.39321958	17.29562488	17.57279754	17.09475598	17.37618043	17.34189833	16.60379841	17.17548992	16.91154011	16.94337238	17.28069019	16.7055493	16.73127679	16.95238103	17.10521846	16.71150043	16.94337238	16.97622458	16.91154011	17.21188977	17.57279754	16.82475676	17.11268016	17.07382204	16.19211029	16.45878108	17.37618043	17.04479643	16.83198995	17.13405157
KIF6	2.918083924	4.173644846	3.17124237	2.827961939	2.658476357	3.121086822	2.632274194	2.878622335	2.506204888	2.566668144	2.620929192	2.838716989	2.56813157	3.296959406	3.299267329	2.475606416	2.579205362	2.942285459	3.074604982	2.726739156	4.002061646	2.856020184	2.560971161	3.340682695	2.671290847	2.753085221	2.72002934	2.702041844	2.628765453	2.630410892	2.64603771	2.57582662	2.851793544	3.147351336	2.762296967	3.095930381	3.060429746	3.285187917	3.374764119	2.665792498	3.566697954	3.333276714	2.819002256	3.161936435	3.39855355	3.364007405	3.574991524	3.667443139	3.632698863
VWF	14.50597067	10.76854048	16.02271456	15.524913	14.71268622	15.39400598	14.89003463	15.41040044	11.02337166	11.1282986	15.08710875	15.26118401	14.86297717	14.32150914	14.92279587	15.87695993	15.05638566	15.16826609	15.30587046	14.83958825	15.18942765	14.75127194	14.03616185	13.51348719	14.31504795	13.16831319	15.15012024	16.1099268	15.41613802	12.28921133	14.47846607	14.3013932	15.00976635	15.78102604	12.99061487	13.09623769	15.69736899	14.36392154	16.26765394	10.82401377	15.46397235	13.43991713	16.84982681	13.06648636	14.9503432	15.22689414	15.05121546	13.3447466	14.82251661
AKR7A2	11.88461299	11.91703542	12.62402815	12.4621776	12.50415354	13.18995348	13.24645302	13.33352724	10.86680282	11.07136013	11.98387097	12.80932206	12.4049502	11.83178983	12.24043439	12.37986455	13.59477539	12.42158567	11.96435445	13.27979773	11.2824864	12.80234109	11.95216685	12.81577681	13.52630017	11.54874289	11.94033097	13.07138382	12.55426437	12.09278645	12.19605737	12.93803141	11.50768464	12.38351492	12.28769855	13.24336369	11.96769859	12.59863755	12.26592168	11.40991843	12.40355536	13.82462232	12.10024019	12.3256885	12.47554282	13.0253407	13.50876784	12.17032851	13.19106226
SMIM14	9.804074842	10.38783502	10.25002437	9.424335803	10.06925738	9.691534156	9.550011871	9.352079391	9.735357841	9.738307419	9.923629256	9.912919592	10.59773176	10.11349112	10.31261969	9.828800831	9.788172397	9.662931815	9.726888214	9.968020101	10.17655433	9.631711011	9.799624712	9.021332348	9.629919328	10.349321	9.941895643	9.400666336	10.17159094	9.782357624	9.684959507	9.909549982	9.386216601	9.685434057	9.89510851	10.12686909	9.706963852	9.744362881	9.368295594	9.605059217	9.635661342	9.492139263	9.890398715	10.80252453	10.25002437	9.884937367	10.2188411	9.600352407	9.807219709
KDR	9.979873719	5.0744629	10.84542082	11.10043621	9.520338689	10.69638492	10.86613431	11.43273945	5.25629399	6.316464311	11.29975077	9.995788305	9.603095524	8.285489153	9.673091065	11.18350187	11.39504641	10.92924833	11.24401948	10.79512114	11.03395245	10.56510603	9.113697356	9.255557575	10.94343406	8.141782461	11.65407193	11.76394536	10.93687991	8.313420657	10.29372964	9.089069599	10.06013724	11.57379256	8.89988601	8.924554775	9.776744535	9.883319708	10.44962668	6.391185044	11.62508961	11.11586539	10.99687661	8.268664106	9.350935281	10.66952808	10.17965452	7.670404327	10.39838582
SCIMP	3.655704884	5.376990969	4.75812971	4.457038459	4.529498283	3.267352824	4.203913536	3.41563603	5.76320003	6.176864621	4.066295446	5.829852227	5.899510015	5.895783077	5.825477882	3.989879251	4.951968618	6.166811487	6.740152402	5.090188066	5.219940587	5.714599216	4.827683881	3.906339271	3.808241147	5.174822513	4.330790704	5.833162286	6.2912016	4.095577658	6.209296528	4.202421416	4.391912031	3.300095183	4.701658642	3.244909426	5.619916074	4.182413075	4.044442328	4.983458636	5.26979918	3.781596668	4.409656399	6.059149934	4.427074887	4.113858369	6.240564006	3.864193915	4.279948791
RFT1	6.61837182	6.24674265	6.606679621	6.35920661	7.558347313	7.379689426	6.604177874	6.718695071	7.273002055	5.934652787	6.582784364	6.812996472	6.155557447	5.608699727	7.417424268	6.780501696	6.39144373	6.907565331	6.850598687	6.680081013	7.317946458	6.633733282	7.471506938	6.20560959	6.910382804	6.038321887	6.758386188	7.264332548	6.739633132	8.074751411	7.311683054	6.843565241	5.484359607	6.913916221	7.244544313	6.969016627	5.598400793	7.247070507	7.118462353	6.755821683	6.742204116	7.248014269	6.913667479	6.696756648	4.686512745	7.118253653	8.563608376	6.374005121	6.664496956
COQ10B	7.488608987	8.711132365	6.917965165	7.221969696	6.710921581	6.500392617	7.593980699	6.47057609	5.929654691	7.028337634	6.760910694	6.899679378	7.09017164	7.225545224	8.33492945	7.178710785	7.219539888	6.968147747	7.556892038	7.21601121	7.154569333	7.00576337	6.80676792	6.433833408	7.270049709	6.902025923	7.134269147	8.144084611	7.427177278	7.240672981	7.542474875	6.790345844	7.099289811	7.199859864	7.181968346	7.607751147	6.999165141	7.390397761	5.934652787	7.672084884	6.763265447	6.797944945	7.110062059	7.654966826	7.151350361	6.941115651	7.289053505	7.828309127	6.93277517
DMD	6.810619653	4.498584638	6.919317034	6.297376382	5.742113547	5.774477085	6.734691532	6.617526361	5.748568699	5.764185891	7.204992937	7.338013456	6.093348469	5.37058846	5.957672374	6.670936111	6.3751116	5.671403555	6.255999522	5.59577916	6.892463336	5.667716492	8.562945022	6.627389848	5.747619792	6.822303012	7.509584716	6.665270217	6.343249214	5.86593926	6.522727695	5.920315344	5.434992389	7.224234734	5.974524442	6.994784912	7.386815962	6.801490634	6.16517651	6.557768975	7.749519253	5.87578615	6.595551802	8.501247525	6.698114334	5.641175739	6.80517671	5.579958915	5.713953908
GRB10	10.92423635	9.543260125	11.68520358	11.89103417	10.90769272	11.57646209	12.3362645	11.89852277	11.77192408	9.946622446	11.6150462	11.55106618	11.24285708	11.85287091	10.59195415	12.34668979	11.2473507	11.52548526	11.84963769	11.56798858	11.58178148	10.9671664	11.29034543	10.30286748	11.15879749	10.55986001	11.51568642	12.51138105	11.18816325	10.02213279	11.34193792	10.6958294	11.37546875	12.1883677	10.73776157	10.25619543	12.08370077	11.37108004	11.86010495	11.35322659	11.36272002	11.60920284	12.46434806	10.84570986	11.96095957	11.40435211	11.74778324	11.93648199	11.3424042
TTC3	10.26524103	10.01335544	10.03417962	9.837657533	9.841460054	10.39629642	9.680638478	9.8406605	9.997103695	9.318266024	10.18602203	9.535967441	9.208693262	9.582981265	9.786660782	9.12909222	9.82929534	9.422084161	9.743522963	9.7482467	9.910172711	9.5319338	10.00026148	9.80304965	10.49942561	10.06151978	9.772486221	9.735873615	9.570315714	11.20595085	9.507985858	10.07697705	9.257869917	9.212584132	10.44197753	9.947889572	9.671098129	9.647453474	9.901193356	10.68447548	9.566471569	9.483462166	9.803562459	9.937027872	9.193870879	9.50846878	9.33336692	10.11758657	11.48635008
TBX6	4.518621079	4.883524952	5.330504361	3.438468042	5.494561344	4.488387042	3.394409951	3.256303839	5.046230694	3.181638788	3.4487433	3.120544517	2.608187369	4.071147686	3.585937602	3.696140518	3.872260908	5.385172153	4.342514502	4.269270642	4.982283964	4.453860366	3.040104966	4.995899456	3.591472554	3.758954588	3.387535411	2.828941185	3.825286383	3.576461426	3.136282827	4.780439658	4.257562644	3.018028836	4.633568227	3.832410795	3.935002138	3.545368852	4.411932268	4.395303506	2.935081431	4.8881686	4.516862569	3.502884192	2.859293731	3.781596668	3.885582238	4.002460758	4.441938071
HS3ST4	3.153498144	2.818180487	2.694731762	3.012870586	2.744766183	3.368999476	2.711580835	3.121970589	2.480570062	2.60918404	2.679359724	3.030549937	2.610113682	3.599100908	3.598458748	2.503623485	2.608974827	3.202692301	2.617571493	2.868137544	2.739933085	3.062534452	2.574190661	2.862856688	2.749989846	3.540766296	2.576655194	2.834359871	2.695784602	6.556330445	2.718108023	2.63657502	3.095015548	2.789054214	2.849139031	3.359977895	3.315646912	3.553437698	3.67768327	2.723153094	2.946188083	3.678036051	3.045926854	3.516213223	2.868137544	3.680738681	3.905576059	5.350159604	3.286502562
PPP1R35	13.42866562	12.7839895	12.84338886	12.90226605	13.20540367	13.11098222	12.24367098	12.86972624	13.88591368	13.4320259	12.41352401	12.64048151	12.75654187	13.62062559	12.70529398	12.71537392	13.01049346	12.72302052	12.86116546	12.60724462	13.40604971	13.25611248	13.08669762	12.940657	12.86017916	12.75582713	12.20299688	12.2494679	12.69353175	12.53955822	12.88180818	13.10695397	12.98451548	12.6561365	12.73780457	12.35456844	13.00387977	12.5062976	12.82296568	12.8075373	12.63233358	13.34369144	13.02443317	13.71490795	12.49624129	12.80651808	13.41879024	13.84635273	12.49557833
NAA25	7.143098535	7.400868396	7.408819506	7.75876681	7.66736238	7.587939403	7.136489551	7.432937624	8.806514505	8.560820054	7.247070507	7.262884768	7.500269483	7.459145821	7.663883654	7.093691915	7.261141285	7.34898417	7.84822023	7.57891395	7.788347558	7.245995753	7.487131248	7.249837979	6.933548507	8.31365459	7.227087035	7.385557418	7.371764479	8.214214166	7.489352957	8.177922347	8.06135307	7.183544859	7.350010071	6.408084676	7.664622124	7.569530764	7.249837979	9.059545595	7.423804284	7.51960777	7.26696133	8.400848054	7.575982818	7.467064655	7.251400213	7.964926989	7.462395657
ERI2	7.194165202	7.064961879	7.201900471	6.678296064	6.423812563	7.046742762	7.067646048	6.977911105	5.887820788	6.592306612	6.794949581	6.933282613	6.817325553	6.294073313	7.150404286	7.159755425	7.459145821	7.29959129	7.047688999	7.193387131	6.953127642	7.147038434	7.439652109	6.919537989	7.287292414	6.772100603	6.950838357	7.114643585	6.829502036	7.785578872	6.968734139	6.624760628	6.162505534	5.746052833	7.022612389	6.82260885	7.179160056	6.97224721	7.281796896	6.281823367	6.822039692	7.624961154	6.620281838	6.686294941	7.117276435	7.188983054	6.850876178	6.502966903	7.760655587
GBP5	9.11392012	6.058469429	10.1836356	10.38053202	9.720620456	8.91286404	8.642834783	8.048225883	11.42378821	12.48302153	8.422394528	8.99589866	9.67989179	9.683230633	10.58978557	10.63055846	10.49679523	11.35028905	11.97227817	8.471231299	10.98945879	9.668366056	8.90596053	7.871831799	8.030751289	12.1783983	9.607778852	8.768202527	11.38074515	6.192156572	11.99218282	9.550011871	9.152210951	8.334732688	9.388902758	5.872808733	7.796249747	9.069085516	7.304528878	10.81811898	8.62647795	5.735306171	11.22485906	10.33784444	8.999910644	10.48449174	9.574194793	8.125083922	8.801424438
NACC2	8.754326771	9.194599135	8.845119876	8.999910644	8.687821324	7.979217173	8.808631217	8.999440874	8.858808302	9.690560186	8.600403032	8.881169817	9.649394933	8.41773837	8.823844854	9.072986647	8.122557678	8.29027051	8.182534957	8.59727344	8.094086482	8.530148456	8.029157432	7.892651311	8.353872647	8.028957432	8.730218729	8.643526562	8.190866294	8.199181407	8.395392057	7.847753372	8.192211618	9.213500192	8.432263164	9.496059157	8.308274946	7.989011274	8.482536025	8.591227296	8.777753303	9.063613136	9.005339764	8.135808785	8.56922605	8.607141708	8.865802267	8.507054748	8.472390556
CCR5	10.04335259	8.625788087	10.57726914	11.34869724	11.01817306	10.46751786	10.16363402	9.527829946	10.6336794	12.89311513	10.05908015	10.73711426	11.12755396	10.87760578	10.98357293	11.71720184	11.56618163	11.55939447	12.20299688	9.688894912	11.52828398	11.21377993	9.860574574	9.441726953	9.781338307	12.37000409	11.66031649	10.28679879	12.48641906	8.069611019	12.79778038	10.45048809	10.68801379	9.838180154	10.85238623	7.250330383	9.805414303	9.867518973	8.720287899	10.2382601	10.08685021	7.845435356	11.98277639	10.7042013	9.777277174	11.38815051	10.40642729	8.267117451	10.03199351
NGEF	11.5643912	11.57562063	10.6952034	9.107858804	10.95070518	9.169067447	9.415856368	8.856364677	10.49113477	7.511159738	9.86831836	9.505016354	4.044791782	10.09640341	12.51792212	5.838899333	8.745398344	9.20824108	10.25056022	9.97770319	8.998579218	10.53777524	10.85505107	11.20209743	11.3929021	9.22984307	7.896934324	9.192569936	10.18387596	10.33240672	9.514476774	10.48025011	10.55387122	8.893793703	10.94038456	10.00870849	9.328214742	12.18349253	4.924901149	11.66982616	8.914843258	10.8217968	8.556318887	11.35418117	11.29323632	10.04839568	11.87557591	12.19925842	8.28728508
ALDH5A1	6.847542355	9.030484407	8.872063679	6.855807968	8.228182938	8.749820608	8.515751751	8.170665106	5.754595764	6.156748481	7.280426898	7.671074384	8.06865619	8.002257303	8.374050291	7.51960777	8.717068579	8.211833685	6.911198741	8.454612826	7.774568441	7.7222034	7.176626265	6.952923952	8.555584521	7.226347156	7.15774847	8.245596866	7.692450106	6.121987655	7.55482696	7.118253653	7.221220623	7.702841552	7.918221294	8.905253386	7.770599927	8.237924413	8.000997923	8.850966697	8.414501848	9.798357268	6.648567402	6.52076684	8.27463505	7.574330304	8.289285383	6.448187022	9.067724921
LOC100129938	3.228779904	2.850487245	2.70869133	3.046743585	2.752185562	3.320379674	2.747914355	3.21661932	3.206298114	2.6112999	2.698232181	3.021275953	2.635238578	3.682268822	3.676269447	2.519963621	2.537379963	3.319743208	2.629647967	2.894761958	2.771684707	3.105017688	2.488365754	2.848531481	2.74854016	2.920981834	2.587867941	2.819199131	2.726896875	2.727897994	2.756870043	2.627332297	3.186854166	2.823079972	2.632742834	3.405892067	3.379136918	3.571415888	3.79072562	2.71043524	3.020998647	3.769565734	3.125899329	3.467465855	2.933895599	3.767200296	4.017996117	4.050701226	3.356972209
TAF12	10.41780135	9.66190035	10.57965014	10.8799004	10.95652745	10.94900931	10.57161307	10.7227829	11.0148978	11.14773988	11.12484916	10.80018754	10.85894953	10.35333304	9.98104206	11.03963171	10.94721989	11.04213002	10.53244306	10.89117193	10.69231037	11.17011753	10.17300527	10.63900204	10.95235712	10.51366982	10.98734708	10.85639632	10.95824945	10.05654705	11.07997876	11.11081372	10.49171491	10.53478901	10.40642729	10.61598656	10.61445763	10.32675311	11.1192969	10.48857648	10.90039444	10.92218381	11.00125269	10.63741858	10.91738329	10.90560675	10.69665844	10.06380976	11.10728855
RAB11FIP3	11.5848826	11.02714702	12.46081748	10.74675703	11.40160599	11.50468937	12.19744096	11.68619652	10.60258857	9.363340195	10.78312366	11.57422695	10.79082057	11.01001752	11.5995641	11.3025974	11.55719171	12.30479197	10.93356833	12.07405421	10.95967392	11.81055103	11.30961943	11.20758023	11.25540721	9.42460656	10.53390318	11.17436479	11.71125204	11.12155469	10.69288197	11.46248699	11.44677407	10.80417709	11.8479982	11.81555777	12.66534904	11.96211294	11.72714712	9.228941682	11.2686404	12.56387439	10.54276143	11.73069254	11.82370845	10.78479836	12.23115699	11.02005062	11.73369375
NELFB	10.08853099	11.28867669	10.3857252	10.56510603	10.79674034	10.55040342	10.76177514	10.96314884	10.112922	10.66043365	10.83134354	10.47853206	10.48625079	10.11107597	10.88790049	10.61571288	10.59836382	10.88364468	10.1950876	10.81380746	10.80367896	11.00545581	10.22056684	9.74280633	10.7714849	10.09018197	10.66262442	10.7780371	10.89321111	10.43797691	10.57882628	9.681138269	10.64531174	10.56917931	10.7471219	10.5814561	10.4142629	10.48964348	10.87425424	10.69200506	10.30604974	10.68166699	10.82369743	10.01604853	9.601586689	10.52827745	10.43125432	10.04335259	10.70959563
ZBTB43	7.045458703	8.025450765	7.110533467	7.174692374	7.45823854	6.679430151	7.549874768	7.18927554	6.981711074	7.306475907	7.056515416	6.89943913	7.337760637	6.650741838	7.085552081	7.347656918	7.056030706	7.16506985	6.666056203	7.030983506	7.050283725	6.967076634	7.408040662	6.126818939	7.269504535	6.28688435	7.135959113	7.642952207	6.96292602	6.627941803	7.67086805	5.934910093	6.637473824	6.923607744	7.654268391	7.301423461	7.042549343	6.968147747	7.101267349	6.913403644	6.994024512	7.184342824	7.33063787	6.180056287	7.317150722	7.027260368	7.158303558	7.504491305	7.10149005
FOXL2	2.644416495	2.59109096	2.526891118	2.584584665	2.499230897	2.620534937	2.553369928	2.620174713	2.485980132	2.48163102	2.540269488	2.525995728	2.524937208	2.831915543	2.772049724	2.656398713	2.424942858	2.70427331	2.477093881	2.531138783	2.532547389	2.572582754	2.435434057	2.554722806	2.536343135	2.737907758	2.470107209	2.4810479	2.578860766	4.767772534	2.591357827	2.457223316	2.613130955	2.576896947	2.470752445	2.668176184	2.688233874	2.778588451	3.167917928	6.752148843	2.614363313	2.85542995	2.64062193	2.583077885	3.062534452	2.809721126	3.236288539	2.926638919	2.642573249
DHRS7B	9.983187681	10.69167647	10.53244306	9.951283283	9.950543088	9.747737142	10.37957356	9.971004366	9.133365338	9.1113578	10.43940578	10.18311554	10.23452668	10.02693239	10.50107888	10.23393165	9.765387112	10.03968454	10.21356523	10.20338319	10.29342796	9.860292182	9.960383739	9.302086647	9.974959436	9.970696719	10.6064473	9.960696801	10.50040376	10.4095068	10.31997905	9.50846878	9.940677235	10.19535853	10.247045	10.26178411	10.19113637	10.66653489	10.50226447	9.423826226	10.49280754	9.862968616	9.766457445	9.838698154	9.600352407	9.849956473	10.25735948	9.562285536	9.979380087
ADGRL2	4.011365378	3.350737289	5.499209808	5.249623384	5.587915986	6.008259731	5.773533169	5.775103654	5.765794578	7.334220999	5.753312216	4.542036891	6.922217192	5.037813683	5.815807227	6.219214934	5.685290095	5.690009397	5.324892242	5.569540961	6.201871077	5.496522088	5.453493295	2.566357639	5.818111852	5.44591759	5.647139419	5.807142861	4.900969663	2.791032508	5.306743032	5.306743032	5.512806654	6.131658987	5.445242091	4.718775592	5.145620592	6.020742501	6.291518199	2.567289379	5.207120204	6.140590083	6.817039713	5.661028385	6.47868296	5.614963631	6.218070583	4.96768628	6.006952479
DIRC2	10.41548856	10.5587137	9.652275793	9.493655976	9.463760479	9.421420742	9.765880655	9.419924523	9.465476997	8.681897379	9.674189705	9.73031354	10.38254401	9.666268945	9.968814037	9.633763399	9.46136348	9.525974626	10.00364212	9.897963697	8.907034289	9.789805567	9.95807444	9.38595189	9.851458158	9.781827749	10.31151341	9.991922444	9.325787242	9.400200616	9.874686055	9.556864681	10.05654705	10.13070484	9.234829436	10.19113637	8.771385092	9.719833508	9.202104466	9.794083249	9.724422454	10.20587692	10.00570805	9.971477166	10.00925475	10.21822339	10.12582264	9.536439577	9.090431047
NARS	10.74011373	10.79204627	11.55939447	11.25841007	11.19335251	11.34374262	11.28826959	11.0261652	10.59047049	10.31115403	10.85670471	11.37198363	11.39461107	11.12567242	10.39576832	10.77050468	11.22485906	10.9530872	11.01566188	11.12335822	11.10472498	11.7226056	11.16365852	10.20389843	11.25316602	11.93867221	11.01858774	11.33255421	11.06850112	10.5380307	11.12155469	10.76552546	10.97496776	10.87287098	11.95035299	11.68477448	10.95893992	11.87724338	11.14940867	11.72306635	11.21700785	11.8055185	10.77186938	10.75856118	11.52315961	10.82460959	11.21286842	10.57638805	11.67992038
PTX3	2.627890386	2.73423021	3.178533745	5.806835589	4.345969878	2.708424556	5.72413349	4.029927524	3.540766296	5.289893102	9.950788057	5.758746436	8.967843587	5.683743727	5.096631384	4.574219011	3.151156314	4.489166177	6.058469429	2.558321566	3.486926603	5.330504361	4.866574169	4.204741448	4.152116692	6.491401563	8.883828634	4.039528974	3.478696506	8.792187982	4.005847567	4.240989944	4.909029447	8.818238002	2.555918067	4.001242733	3.539188561	2.763263779	5.045123467	7.811788965	6.181523462	2.859547813	4.043360504	5.659715354	6.285766295	5.268032522	3.220971049	6.462184411	4.864834643
TARDBP	7.420866428	6.638369475	6.738706625	7.539758629	6.860901418	6.699809041	7.219773206	6.866912275	7.283034116	6.859592515	6.738706625	6.757790331	6.028226934	6.85719772	6.810869761	7.071081001	6.900978747	6.894655422	7.023862697	7.1967921	7.67696783	6.978133506	6.388337822	6.189524852	6.574960623	7.476476623	6.498115184	7.507855009	6.409995122	7.476977344	6.597809173	7.151834826	7.346886849	6.020429391	6.848605081	6.873553041	7.126331515	5.997149846	6.980754594	6.440060168	6.867488848	7.409097995	6.848300726	6.870339151	5.768463072	6.260831557	6.102404148	7.50610544	6.601056831
PPP4R1	7.214307746	6.922217192	7.021393067	7.170239672	7.675960675	7.045698151	7.472919566	7.112748701	6.302507466	6.601868124	7.494709376	7.506877413	7.594734063	7.583413832	7.26514177	7.449657725	6.944486541	6.860134354	6.588773724	7.752121491	7.268083436	6.907565331	7.202176986	6.066422213	7.221969696	7.704040117	7.625958283	7.607751147	7.143782399	7.042275962	7.317946458	6.506514925	7.559607454	7.599923354	6.382273723	6.636926841	7.8410393	6.68407075	7.514908872	7.972603345	7.305000893	7.295205299	7.423315813	6.958036474	7.43375272	7.411057718	6.770683619	7.067909481	7.276817249
GTF2IRD1	9.478624641	10.16597649	8.93900241	9.106167214	9.496276731	9.395440802	9.260097315	8.94223149	10.92652176	9.284722746	9.438154436	9.042241672	8.976298065	10.54495104	9.013391978	8.719628911	8.969485002	9.027994657	8.588589609	9.318066812	9.776744535	9.230733106	10.2595632	9.940402813	9.404178028	9.325787242	8.394207366	9.100105804	8.879834383	10.18688458	9.076704714	9.755482923	9.729777555	8.661385682	9.695582773	9.94740603	10.19283689	9.779212158	9.589704142	11.1732449	9.559374527	9.224905458	8.784198981	10.05355777	9.052269286	8.922483931	9.830505774	11.18816325	9.584885663
SOST	2.636346942	2.602703729	2.542048763	2.627501004	2.533706761	5.935751833	2.541597642	6.722659735	2.623283949	2.512409814	4.779028939	2.61247789	3.040393902	2.844982912	2.834359871	2.458614438	2.50689066	5.816491426	2.498062823	2.578959329	2.549803425	2.618672507	2.503992473	2.606563814	3.607321159	2.650301909	8.129978495	2.550533228	2.555414544	4.218065457	2.599164268	3.81145002	2.637246164	3.056436662	2.606338976	10.39748465	2.755183907	2.801761027	2.973847564	2.566503132	3.162289437	4.144144395	2.630225541	2.732191088	2.698232181	2.903996545	3.21661932	3.068523078	4.83429819
EPHA4	8.419771717	6.92247368	7.828569422	8.091044414	7.392742087	8.472816775	8.147705653	9.664919191	3.953690191	4.301507209	8.90299228	8.367470745	7.498039802	6.832468559	8.907264545	8.810487768	8.175608829	8.984301771	9.56931137	9.119988506	10.07954067	7.909199114	5.569540961	7.464406041	8.253510862	6.450392466	8.628159177	9.312781515	9.805651172	7.06099652	7.893614393	7.317150722	7.498039802	9.668584111	6.851945696	8.431785414	7.452706122	7.272501542	7.744338769	8.425180941	7.867198031	9.608269812	8.89155403	6.176563566	7.620518073	8.149387941	7.524707382	5.617640964	7.941403107
ANKRD20A2	7.054782043	4.75591937	5.99883271	5.756448989	5.676241886	6.862974505	6.927541278	4.34332497	3.858091399	2.515047188	5.686209209	6.20504484	4.523187659	6.553543126	6.524079316	5.186492355	6.245676105	6.294696905	6.450132162	7.004959066	6.623128519	6.596961003	5.440139675	5.584589072	4.884279847	4.352625769	4.357961179	5.82039617	6.151533214	5.307694492	5.673348442	3.664221006	6.878330919	4.597478073	5.507935588	5.167690157	5.337440921	6.272745956	6.768655918	3.823793847	5.265588649	6.655452625	5.355300919	6.073097256	5.938907302	5.475941726	5.528024864	7.133758481	15.07713515
RBBP5	4.678280176	3.330479741	5.218868477	3.999232769	4.752008894	3.9212445	3.046499522	4.428244973	4.335464709	5.091552007	3.691992342	3.755023423	4.558696647	2.885247783	4.42435352	3.52492195	4.245927395	3.314715757	4.196671516	3.92361781	3.608438425	3.380945026	2.925598461	4.687644645	3.34650893	4.239830922	3.245427524	3.689521692	4.34893068	4.941666184	3.754380617	2.985837694	3.618065356	3.07689949	5.309764742	3.658280632	2.776676689	4.716462869	3.456194566	5.056354662	3.801260983	5.321878644	3.915819207	4.660550798	3.876621693	2.944659183	5.023430868	4.77638612	5.449248811
DLC1	3.451262853	2.613130955	3.045926854	4.815290846	2.55200166	3.910730625	5.001978398	5.445242091	2.603045184	2.924109471	5.839465644	3.288398634	3.814507151	2.912625152	2.901554488	5.209334053	4.633191288	4.214241128	4.023217653	4.235244794	3.090288478	3.040692438	2.516174613	2.613993297	3.587089781	2.647162607	4.946152193	5.166612308	4.303262398	3.617386045	4.505090656	3.174922988	2.6543056	5.315722482	2.640397462	3.198474132	3.828679343	2.867921453	4.158085338	2.578658678	4.141622565	4.83213945	6.231400926	2.786983863	2.882009614	7.831814809	3.239506497	3.172171829	4.090510804
JAK1	8.302587274	8.65786809	8.873433044	8.913541357	9.497462693	9.525737687	9.311437737	9.188883873	8.079768796	8.945840285	9.06930258	9.234168172	8.681018308	9.315816615	8.795554755	9.219468019	9.109498565	9.291909134	8.882929661	9.487423125	8.607818926	8.948327936	9.300076137	8.510745441	9.410127557	9.283340089	9.301886135	9.406581915	9.295219714	7.958429278	9.122224673	9.282832786	8.905253386	9.127099427	8.709063588	8.393034327	9.356119143	9.228013149	9.617445357	9.361490266	9.28085221	8.970814062	9.695311321	8.825320417	9.821859019	8.940071194	8.844429315	7.770599927	9.550536496
PARP16	8.356926153	7.850618258	8.389723125	8.562493453	8.070310777	9.064993025	8.595398254	8.830195043	8.187072233	7.231696332	8.217115539	8.277764074	8.620489287	8.686373846	8.810905337	8.581396922	8.642163563	8.855436863	8.773594394	8.970196959	8.913789214	8.683828318	8.791976843	8.885840039	9.067526222	7.939027829	7.947398498	8.702311761	8.81492385	8.578902929	8.581622968	8.966269287	8.744232446	7.984450446	8.945840285	7.819367399	8.967647435	8.647331232	8.646470791	8.014809168	8.633095836	8.783086559	8.36580108	8.547896681	8.016918532	8.718685176	8.686830011	9.433573189	8.981837134
EHMT1-IT1	2.681066116	2.622399813	3.256870855	2.67017371	3.111104235	2.846908777	2.555414544	2.666754777	3.492173094	3.368999476	3.058815268	2.670671065	2.52709789	2.951932497	2.947015442	3.260022303	2.530700382	2.713167562	2.639790013	2.993232676	2.564821192	2.667996388	3.351445896	2.619774506	2.643244613	3.378110693	2.77327704	3.200613751	2.960056481	3.264826009	2.822113021	2.502681303	2.66862654	3.794423024	2.652779476	2.794805818	2.815763858	2.914136531	3.028180415	2.995285171	2.665792498	2.969771538	2.656161248	2.824688722	3.200929104	3.009231848	3.26898073	3.231092263	3.561888713
KCNC1	2.70780585	2.634580275	2.57528736	2.688944103	2.572582754	2.879885272	2.565249516	2.690804438	2.565490092	2.661105265	2.569939255	2.691580653	2.532491693	2.992966	2.998233568	2.457476217	2.821901552	2.738505141	2.522593921	2.62766284	2.575005916	2.688730778	2.525499855	2.626642226	2.603868669	2.660555535	2.496969372	2.604793722	2.577395711	4.721249347	2.605110359	2.512739312	2.68569597	2.626642226	2.666754777	2.834159677	2.844106649	2.964494516	3.081132994	2.596916981	2.674726319	3.021548025	2.671850949	2.858556924	2.666370623	3.062182446	3.310678398	3.287739257	2.746137168
ZNF470	5.415897364	6.002969256	6.313406536	6.58326733	6.412276859	6.723653623	6.009293835	7.577217466	3.069801692	4.492785235	6.631987388	6.731941811	4.919780005	6.322926281	6.108443107	6.465809811	6.586015567	7.46585737	4.876408198	6.837929562	4.524712656	4.554666362	6.444268363	6.504637165	4.772366742	3.199584253	6.618116271	8.434984036	6.044306838	6.189256904	6.728405005	7.193608749	5.80196502	6.244779347	4.484263059	6.344952365	6.544138225	4.384668095	7.56310967	5.946218263	6.083638762	6.711684689	5.67273335	5.755491437	5.107471555	5.916996115	5.914791192	3.362070389	6.306542494
CMTM1	4.381062475	7.397410894	4.574911522	5.88879166	5.562176704	5.771364746	6.245390657	4.902902317	5.398475956	6.431836841	5.23963364	4.331638651	6.424395469	5.307091416	4.522484348	5.029312324	5.517827868	4.60124538	5.164863851	5.486447632	5.055010823	5.976683709	4.523187659	6.948723724	4.971989966	6.323445325	5.005774574	4.506582482	4.88273322	8.158870294	5.98029121	5.787004519	6.011055173	5.429550103	5.115060303	4.310447012	4.813765747	5.625791116	4.716120533	5.920315344	4.830005524	4.883524952	6.160436224	6.935486288	5.694431429	5.547955077	3.607693517	7.867963894	5.717856754
MTHFD2	8.057616094	9.01361341	7.510856779	9.105220091	7.78658637	8.303559768	8.268213592	8.678760456	9.637361734	10.64805108	8.900352867	8.925693731	9.518808999	10.84883395	9.205688796	8.927276723	8.486078421	8.570436632	9.145088697	7.760215169	8.440446296	8.341749596	7.869695422	8.995089286	7.43323475	10.74838056	8.741491782	9.431641968	8.241278236	10.55986001	9.593214392	9.417361154	7.64013535	8.708847874	8.932261983	7.444837506	8.962943487	8.561952474	8.75097593	12.12055891	8.25574287	5.658050776	8.643526562	9.075352815	9.009275145	7.971677419	8.116997854	10.23142453	9.375024418
AASDH	5.603034334	6.312760115	6.226454949	6.13485019	6.475031912	6.046951213	6.329551339	6.168056837	5.328071688	5.970584561	6.282075874	6.151852817	6.061934492	5.306372963	6.207172381	6.291518199	6.713036411	6.483006518	6.20504484	6.382556973	6.40350302	5.903631022	6.342346992	6.131354697	6.525690607	6.13513093	6.267741751	6.742927351	6.1924332	6.554326847	6.517752994	6.449548672	5.724745377	6.156748481	6.335242339	6.060937078	6.338950895	6.730208444	6.427206401	6.399745652	6.504347043	6.332412484	6.089423968	5.618333098	6.925738161	6.170712522	6.390593968	6.213988003	6.83002391
POU3F2	2.808346054	2.671162096	2.602629989	2.752058005	2.615517002	2.998534118	2.596507866	2.772606193	2.526952235	2.767041547	2.590934733	2.754118784	2.548948725	3.15017129	3.153160337	2.463832235	2.560005566	2.834359871	2.542622165	2.673915374	2.609811337	2.762784149	2.5453193	2.65906145	2.636116113	2.698096259	2.514807395	2.652659891	2.602103117	4.444146534	2.623654943	2.545612817	2.754405018	2.662564033	2.712601255	2.973169001	2.944121958	3.129605718	3.24151955	5.644569765	2.707245152	3.179188639	2.733380541	3.005973161	2.699834937	3.221890703	3.434578728	3.479046634	2.863117462
TRIM32	7.237805282	7.756465528	6.688699221	6.619147998	6.706471719	6.823134473	7.267516477	7.076770284	6.324929169	7.871334243	7.305770131	5.333776976	6.86831508	7.10815858	7.894853445	7.73660834	7.352858823	7.296982138	7.242723358	7.782744946	7.305000893	7.181719439	6.919092393	6.784432013	7.17793648	7.124988714	7.406733518	7.386815962	7.635156187	8.265666454	7.30364846	6.503788905	6.77834245	6.946055203	6.760910694	6.55689157	7.291549094	6.435153959	6.349659632	7.814665965	6.822303012	3.559943384	7.566177164	6.353350927	6.977142895	7.03454561	6.716044419	6.747793496	7.516895531
TNXB	10.11485846	9.996041048	9.039812926	10.80880801	11.04213002	9.748505824	9.887915817	12.23713868	13.69989722	14.99924093	12.43479149	10.56601275	10.9000185	10.43971933	8.518610943	11.42568117	9.687690315	10.30078197	10.24267418	8.949623078	10.64496832	10.82276193	10.56282422	9.090431047	11.50768464	8.869759944	13.54833584	10.25167309	9.397791758	8.686607719	9.215924605	9.861930651	10.2327522	12.53396894	8.906181623	11.82419047	10.86646454	10.30630313	11.2546399	9.2378326	11.94620239	9.265442755	9.732411145	9.331062707	10.30777966	10.96440425	9.82780696	8.28357535	8.016918532
LCA5L	4.701658642	5.013231401	5.476205372	5.077183646	5.655838949	4.652045048	5.325948766	4.693881589	3.861089554	3.440557106	5.444277285	4.697483888	4.183210983	3.232423769	5.807435619	3.536103237	5.401727816	5.361284744	4.615456698	5.762881074	6.163175856	5.295376196	3.591789234	8.680044504	5.596413632	4.217701842	4.516474467	4.715720822	5.630504126	5.256990882	5.525766534	4.317622754	4.734962773	4.37861357	6.505358382	5.408621447	4.189394698	5.864017129	4.958182461	4.391547104	4.479849496	5.803127844	3.02269199	5.606086173	4.447530037	4.60124538	5.944288631	3.590464388	4.713168191
GIGYF2	11.30997392	11.05986007	11.3334616	10.83666526	10.61102676	10.87495278	10.7042013	10.93160806	10.33268044	10.04975733	10.82276193	10.61571288	10.58686655	10.559603	11.68433367	10.97777629	11.14357616	10.9814943	11.27917009	11.18504762	11.19917649	10.71447204	10.38882079	10.53588531	10.75364888	10.37994847	10.91107784	11.01526448	11.06601752	10.60706845	10.67531704	10.39416592	10.6053865	10.66074491	11.07890131	11.03540333	9.55786806	11.06563961	10.02213279	10.98428011	10.56282422	11.38542504	10.68353628	10.95622896	10.32817601	10.69724534	10.92285089	10.16189956	10.85505107
KRT79	2.936636394	3.122587567	2.982176685	2.840344896	2.998233568	3.148949562	3.234457134	2.894035324	4.999989092	5.708398176	2.625372336	2.857650644	2.569602108	3.319420462	3.320677139	2.711098487	2.586184576	2.963225779	2.56813157	2.738382008	2.65096625	2.873808286	2.566581596	2.719648505	2.678751931	2.760823482	2.879885272	2.714236399	2.631968468	2.634928924	2.649697286	2.880714461	2.870632996	4.773719968	2.7861871	4.062097581	3.079617199	3.313709411	3.395335238	3.993408213	3.41534085	3.363009228	2.836306427	3.19407327	3.161936435	3.385895719	4.33233739	5.441875202	3.015833531
ROBO4	10.27907447	7.038550266	11.16656936	11.3330105	10.48143503	10.71759083	10.9486625	11.90624132	7.08181675	8.241491778	11.56844938	10.74615765	10.570684	9.723372599	10.68016823	11.75272552	11.46468873	10.76051101	11.65068251	10.82600056	11.15721614	10.18413232	9.560859046	9.397086584	11.48907349	9.235224016	11.60555385	11.77624241	10.98567679	9.220113804	10.9571438	9.860292182	10.2828523	11.92016568	9.349126429	10.321603	11.34031375	10.3466734	11.67372494	7.437418521	11.53294045	10.8671972	12.57855312	8.820799319	10.19082911	10.67868535	10.47796049	7.909199114	10.86967929
SOX7	5.197492955	2.732046658	4.550578209	5.787617933	5.400758954	5.208703161	6.897836946	5.650975989	2.503370707	2.576991811	6.085380918	4.619150348	5.173393843	4.501291953	5.50082151	6.974282301	5.74380774	6.160116232	6.089097737	5.830218541	6.118551544	4.341465563	3.686674057	3.687424794	6.437884788	3.880700053	5.675350517	7.27351612	5.230465323	4.054928987	5.789948172	4.925586051	6.253434479	8.237924413	2.80740361	4.93085721	6.992730539	3.849420879	6.087988646	2.683019133	6.665002298	5.373171269	8.037366743	3.246567679	5.775103654	6.232890636	3.6441256	3.754670055	4.916691005
KIAA0319L	9.318506304	9.409114789	9.800939826	9.845167795	9.875676589	9.789514082	10.0325737	10.17877153	9.384804243	10.21188409	9.8223347	9.958807082	10.11537922	10.04052889	10.22084777	9.618966613	9.851458158	10.29259687	9.674189705	9.979380087	9.380155578	10.33927759	10.25271029	9.200515651	9.879346225	9.019041023	10.03888763	9.897963697	10.06277005	9.377825995	9.869941073	9.798109962	9.796163464	10.20113003	10.72948328	10.07033818	9.856611566	10.14578805	10.0847372	9.883607968	10.1836356	10.28648485	9.724422454	10.47043431	9.548961107	10.27846358	10.28866095	9.552207054	9.95807444
GRB7	7.654756179	9.6562634	8.046642407	7.037300239	8.457560445	8.037366743	7.247553406	7.762731454	7.744338769	6.357510447	7.347170501	7.061221514	6.409736859	7.499150836	7.6011028	7.388826165	7.596261135	8.719152751	7.445565522	8.374744868	8.697956412	7.319448414	8.427474904	7.463853253	8.562493453	6.799320137	7.563776627	7.34334058	8.073564817	7.255567205	6.591557711	7.859049765	8.251373162	8.212280419	8.896006722	8.183927226	8.35058962	8.034666824	8.353645412	9.186838836	8.18730429	7.871334243	8.840735388	8.709496776	9.817787173	8.796016571	7.853008494	9.373600525	7.678966335
ROR1	7.784198446	6.264299978	8.445425342	6.933035956	6.976606668	6.198731479	7.000985026	7.039309027	3.877763146	5.351522407	7.775990235	8.000315939	9.223060372	8.7563543	8.26308187	7.174168499	7.843429176	5.033787544	5.517490379	8.743724648	7.117276435	7.159755425	6.880478696	8.212518825	8.467264684	7.505291427	8.561952474	8.967012688	7.729820976	10.59139517	6.870339151	6.262539158	7.03454561	8.456839751	7.059706499	8.495287461	7.582216054	7.49518684	7.460116978	5.404283121	7.616841114	9.13513999	8.32561441	5.412303616	7.098566108	8.31512023	5.962523645	7.041489712	8.13330315
NDUFAF6	8.308054476	8.800997696	8.136461707	8.059212322	8.549206722	8.420270997	8.48654267	7.995308587	8.219673195	8.319163243	8.483460704	8.523566229	8.326952925	8.273488817	8.783086559	8.137401107	8.293402006	8.297036387	8.300401985	8.06794036	8.926803209	8.299951199	8.375461756	8.285052058	8.60131027	8.461798982	7.561410097	8.275694312	8.31973193	8.223459751	8.125803457	8.292894821	8.741025213	7.432439479	7.974492974	8.477348762	8.145766888	8.562493453	8.076294302	9.574682009	7.600872752	8.818701891	7.968464147	9.02757751	8.037096261	8.044316395	8.261619961	8.307488404	8.697752735
SH3BP2	6.616029034	6.241165438	7.29100615	7.180194352	7.496242696	6.946055203	7.252836273	8.084813539	6.510612131	6.037078903	7.331369638	7.71741729	7.859235657	6.132852646	7.197566004	7.073669369	7.420638668	7.258032302	6.97767002	7.21312786	6.761992968	7.089320903	7.74905838	7.292254964	7.8223878	7.153598308	7.061501555	7.362616799	7.214307746	6.533026064	7.149314042	7.107674755	6.435427519	7.331369638	7.711284784	6.328664303	7.476740359	7.583167137	7.917759445	5.397016711	7.399365499	7.886215872	7.484414825	7.336738794	7.485963358	7.769887044	7.71107878	6.978378052	7.662683733
MCEMP1	3.762930808	6.492710427	4.495412535	3.393757741	4.598962279	3.307303215	6.313698196	3.446226658	4.950314463	8.12072727	3.344425929	6.599921353	7.883874553	5.661028385	4.623601766	3.904773662	4.440583616	3.111104235	4.72520729	5.024156477	2.708542583	3.517975708	3.642704688	4.587092435	4.841321219	4.809896748	6.016406715	5.034493141	3.657170404	4.058772865	4.392218641	5.085718249	4.562724317	4.383875043	5.64582476	3.277564325	4.109441632	4.139701789	3.942464166	5.851305806	4.512484283	3.567467615	4.362124086	3.927462348	6.63166996	3.578569956	3.789944143	6.429920728	5.811715315
SCARF2	10.32530041	11.43781895	12.27648242	10.47095745	10.43158199	10.23142453	11.46059818	10.96406233	11.55670994	11.14357616	11.55287328	11.05567779	11.99778015	11.13050803	10.58562163	12.33697465	10.11107597	10.89050196	10.79610386	10.63838907	10.68860384	10.95372246	11.96478732	10.77018527	10.7288831	11.45884808	11.40076009	10.77186938	10.75104912	10.52496398	10.52800954	10.82238188	10.55239964	11.41988245	11.12755396	10.80350782	10.46722399	11.00899859	10.98600957	11.72451517	10.25705685	10.62684752	10.61960922	10.13330415	10.65054053	11.39850183	11.00452238	11.03575972	10.63581956
ORC6	4.969578026	6.338950895	4.289333882	5.020285064	4.799271039	4.60645916	4.120964334	3.097366139	6.533026064	7.079447589	4.85114722	3.687065171	6.651280952	4.444789303	4.605711813	4.614368603	5.333159033	4.488387042	5.472604462	4.804218475	4.496101623	5.891246971	4.772366742	6.405326275	4.082657595	6.315692503	4.696425399	3.973275389	5.542927985	8.33540225	5.184062822	4.616914427	4.975574312	5.065673456	4.754361492	3.334245943	4.329303869	5.317415923	3.643031458	8.070771938	5.372492955	4.741773758	3.989879251	5.916430453	5.147725616	4.633191288	4.222848219	4.101679912	6.193525528
SMOX	8.688489923	7.484183342	8.546210405	9.260097315	8.339913603	9.120500117	9.088181012	9.117917583	8.961377856	6.390013373	8.560124557	8.623062266	9.873126503	9.381812401	7.568521419	8.706799598	9.014276417	8.532917789	9.078935091	8.236346852	8.819132093	8.169958349	7.420054676	9.646515047	8.364392855	8.807710424	8.594908741	9.090431047	8.2187489	11.61356144	8.664319014	8.464777395	8.914653329	9.271126999	8.668601324	7.804416217	8.682091405	8.187515134	8.777516752	9.203969903	9.568077549	8.141782461	9.271126999	8.074751411	7.885519431	9.141443291	7.99695105	11.48861208	8.58792936
THAP6	8.429470212	9.512551281	8.851670179	8.788454102	8.752353464	9.013151825	8.682321302	9.092734178	7.964649983	8.914206651	8.656031027	8.432030423	8.461798982	8.790381658	9.081621127	9.117457056	9.116071599	9.150282812	8.75097593	8.921652995	9.20754503	8.979623881	9.341518807	8.199673328	9.010867474	8.907264545	8.567421091	8.961808798	9.328214742	8.610130555	8.946298584	8.924554775	8.659170226	8.156981722	8.761247397	8.230949972	8.886042556	8.874586071	8.560574331	8.577827709	8.917544234	9.3715212	8.743997301	7.858051803	8.576237468	8.681200748	8.841416191	8.515263585	9.46920375
OSBPL2	8.478562839	8.934378896	8.334212564	7.861312814	8.20381153	8.128618927	8.189834812	8.225905008	7.840578266	8.420471351	8.065835852	8.016438653	8.163114752	8.607818926	8.480230954	7.998066865	7.872853147	8.085286692	8.313181307	8.213699112	8.077241308	8.078421567	8.621396348	7.562114415	8.2111236	7.725841813	8.218970585	8.208468293	8.093324772	8.315340026	7.973082255	8.106424722	8.544130457	8.067003383	8.526963224	8.879632192	8.106207844	8.38564674	7.837727711	8.60991198	8.335159337	8.506074066	7.794632915	8.481397755	8.201200173	8.012795486	8.787532112	8.90979844	7.99158012
MAGI2-IT1	3.172461088	2.828218537	2.699217096	3.024121081	2.750731781	3.384573754	2.719648505	3.1438152	2.48044395	2.612083155	2.685219271	3.04320017	2.614834717	3.624836907	3.625830705	2.50689066	2.606563814	3.231092263	2.621122292	2.878417302	2.747457814	3.076573205	2.569668985	2.882543646	2.754405018	2.892496475	2.579828245	2.843314586	2.702167516	2.707506123	2.726896875	2.638604231	3.120544517	2.797250555	2.843046284	3.378450835	3.335763409	3.563629196	3.71062764	2.723661098	2.959820684	3.701565656	3.061950953	3.536419781	2.882543646	3.704185646	3.932240843	4.035658105	3.307303215
AVEN	9.384338025	9.155863416	8.565049791	9.327088041	8.668601324	8.628843162	9.118566402	8.866499591	9.661445788	9.917122622	9.573714138	9.29359191	9.592724565	10.22192414	9.393794237	9.132248916	8.662135888	8.593571292	9.015591438	8.820073532	9.003329065	9.298418671	9.391617525	9.273206167	9.118139398	9.264254382	9.314596757	8.783586755	8.897653514	9.727725457	8.975586674	9.396159629	9.684265559	9.381812401	7.847753372	8.632657328	9.681138269	8.857034971	9.189845346	9.712432393	9.350473268	8.692497911	9.997909145	9.306255729	9.317593638	9.26615145	8.498641209	9.764640372	9.045983273
BBS5	6.784694963	7.591785181	6.702037825	6.019549475	6.190396406	6.624220923	5.895174743	6.20504484	4.99656501	5.654482324	6.126190082	6.243317949	6.18473551	6.812730319	6.348482675	6.015482592	5.923390475	6.095201655	6.511433938	6.014924164	5.509227518	3.086835614	6.110192512	6.181523462	5.898907546	5.119165411	5.54326377	5.965161208	5.969113202	7.169489891	6.683003279	4.760981324	6.957794056	6.068179583	6.050682272	6.418090007	6.477253841	6.56005265	5.781386528	7.069153493	5.798264843	5.815501988	5.878436921	6.971003984	7.140274804	5.857608269	6.197932888	6.970160064	6.710398594
PTPRVP	6.976891983	4.929431289	6.621145193	4.824690687	6.92677206	5.816800294	6.097684269	5.064033014	8.642834783	6.049465101	3.806819756	4.375125023	4.10529011	4.287146145	5.004763095	4.625217025	4.992006069	4.692415207	5.545960541	4.969578026	4.67118607	6.25165251	4.506221929	7.353935787	5.847684839	5.869408622	4.009211188	3.562595093	4.642019511	4.953354399	4.403896905	6.446946873	4.698959754	4.233822047	6.165492668	4.81093782	4.679508663	6.566490632	4.891311851	4.970276309	5.098629565	5.621222298	4.903243937	6.368207658	4.862660057	4.893831417	5.48179833	6.354808449	5.063697406
TEC	3.205685815	2.842370671	2.704450349	3.040393902	2.857650644	3.369325648	2.735295217	3.183537258	2.469804524	2.614266193	2.69408448	3.044868383	2.625449923	3.662349754	3.655317007	2.513691029	2.581664916	3.281608558	2.626721674	2.894514818	2.761678599	3.097366139	2.538238434	3.221615623	2.756311727	2.910562494	2.584673649	3.232057776	2.71399368	2.716937026	2.743851326	2.635546384	3.157549284	2.812156447	2.761678599	3.399574219	3.365266371	3.573970704	3.757506001	2.720199326	3.333579146	3.741997709	3.100609376	3.528057193	2.910792196	3.740488946	3.984579445	4.055731685	3.341421743
RSPH4A	3.211762468	4.265813181	2.705732747	3.042894351	2.840344896	3.358261439	2.900422019	3.191210301	2.466367369	2.613809539	2.695440319	3.040692438	2.627570586	3.668111106	3.660037656	2.515784488	2.571951589	3.292840114	2.693255168	2.896188463	2.764965973	3.101118575	2.524543526	2.878622335	2.755338627	2.913142037	2.585442961	2.838716989	2.717089505	2.719648505	2.746966434	2.634139459	3.164541143	3.277894595	2.73423021	3.401134048	3.369687284	3.57312206	3.766861761	2.717592333	4.354605152	3.752869312	3.107507131	3.518315255	2.916836427	3.748027566	3.995221426	4.05657978	3.345491967
SLC35F2	7.029173694	11.06455552	9.438945332	9.752126925	9.968020101	10.53544056	9.442001266	9.261026811	8.92318721	9.261961094	9.145786221	8.468195934	10.73839452	9.537121706	10.03169097	8.627712444	8.991131552	8.971648496	9.618472127	9.812241373	10.21356523	11.28756105	9.720620456	9.095709937	9.25132172	9.257869917	9.117217982	8.6954669	9.646971547	7.615908074	8.78264115	9.520822682	9.946124897	8.275105689	9.955355806	9.658791439	9.185831932	10.89117193	9.736687573	10.69608699	9.671630584	10.61631245	9.543260125	10.47125159	9.132067767	9.461773829	10.8783256	10.57882628	9.782105487
CBFB	10.25820667	9.292882747	9.837090226	10.11758657	9.861642305	10.23688363	10.0556973	9.59155405	9.555073041	10.39689018	10.01110322	9.737763655	10.28619649	10.61016744	9.65091353	10.35281318	9.616450651	9.891700771	10.23655846	10.20366356	9.966321954	10.23113909	9.892768388	9.384085736	9.347543236	10.55484966	10.25735948	9.877751059	10.09867211	11.19959059	10.14431884	9.933952589	9.802510575	9.965695097	9.285664148	9.201687938	9.989327405	9.282832786	9.617979283	10.38718454	9.932923144	9.416885742	10.3857252	10.23393165	9.963004223	10.20587692	9.615745974	10.05881424	9.899247782
RBM17	10.50953196	11.06563961	10.25222327	10.58350195	10.8799004	10.47762372	10.34413406	10.79204627	10.0847372	9.88567981	10.86392053	10.37705354	10.62442086	10.05961169	10.23052908	11.03505684	10.30726423	10.29204785	10.03788611	10.65673905	10.61688245	10.50168698	10.57040254	9.866214627	10.39303551	10.39964068	10.79774474	10.7185781	10.51680281	10.50632211	10.34694847	10.4191704	10.11650521	10.79442394	10.42356669	10.7458495	10.27907447	10.58085757	10.70239927	10.20723473	10.58350195	10.75203883	10.90665577	10.33268044	10.48707498	10.71289632	10.91738329	10.47881317	10.48025011
PRIM2	3.844196128	4.088245562	3.285500097	3.245152766	3.543943392	3.807540486	3.106873942	3.256595089	4.557631952	5.857266399	3.382509829	3.600221911	2.67965717	3.681147956	3.784669139	3.081132994	4.327704034	3.798265279	4.085610695	3.922003459	3.608867216	3.833910512	3.827472933	3.691283393	3.539950792	4.263542555	3.83617462	4.157374108	4.284714474	4.986304716	4.029494879	3.204048864	4.111812592	3.539188561	3.803675602	3.392432269	3.364937609	3.546856211	4.128469555	5.504576553	3.569310161	3.768339218	4.009605494	4.852190791	3.933009551	3.764354764	4.021106765	4.022214823	4.286712911
SLC14A1	3.057562869	2.587388758	4.898670144	4.973753118	3.891380581	4.906245737	3.63166764	7.670404327	2.47088581	2.730154928	8.070771938	6.699809041	2.9565301	3.769565734	3.392780094	5.31810378	5.408962906	6.050081939	3.516555818	4.310447012	5.907338429	2.723815273	3.52492195	2.545040807	4.772021714	3.068250381	7.091865309	4.659516865	4.431567199	3.276586843	4.120964334	2.768293235	4.968029794	6.917674685	3.189135776	5.986652035	5.620928018	2.790697734	4.917060177	2.570200328	4.318393654	2.84570949	2.639790013	2.566503132	5.031062459	2.798000231	3.914722241	2.912852067	4.416231961
NDUFC2	9.403943674	9.309270178	8.801692038	8.560332403	9.045983273	8.601981897	8.875952927	9.50846878	7.506389369	7.643408074	8.962692478	9.086464923	8.31512023	8.345004826	9.339282988	9.190823769	9.066887593	9.41107739	8.521932072	9.435530099	9.00041418	8.71753479	8.8393618	7.794863187	9.312576233	8.652204291	9.136196785	8.962041933	9.261520011	9.386469944	8.872255249	8.462250092	9.014707736	8.425414368	9.172587083	9.75109247	9.197659274	9.075572051	9.210088881	7.397692397	8.84003966	9.878749022	8.296250902	8.148927848	7.756698129	8.933538487	9.810424529	8.241491778	8.916678032
PNMA3	2.637692145	8.054722494	3.542560437	4.534443603	7.782229776	6.669900132	5.097300035	4.048241001	2.495758092	5.756814208	2.538436016	2.52994454	2.5223328	7.379217992	2.765314244	4.946889139	6.207172381	2.696620766	3.617386045	4.759572382	2.532327715	5.34791319	4.207258292	4.59973082	2.537379963	2.728214414	2.54064207	2.485725472	2.574461232	3.029624975	3.324506946	6.135420002	3.837670485	2.574543279	4.186903025	2.666841999	2.688730778	6.866912275	4.495015831	8.195165295	2.611984821	2.845920469	2.63705276	2.59118078	8.534615564	2.805964494	4.421648468	4.920709557	6.555769856
G6PC2	2.632370196	2.589293433	2.525860327	2.589635138	2.503623485	2.65331649	2.546139981	2.61137627	2.517356903	2.489132631	2.539244112	2.543613216	2.518956387	2.814049093	2.768480737	2.842134175	3.576461426	2.687872413	2.480509564	2.540710116	2.536050643	2.577489388	2.456300074	2.57235964	2.541974049	2.710575027	2.468871397	2.498245494	2.567852857	2.552734744	2.591862284	2.456555912	2.615128465	2.575729957	2.502681303	2.669692077	2.700217925	2.762962275	3.108120795	2.564503774	2.623738455	2.846653915	2.633475219	2.614834717	2.619881766	2.817914217	3.220050756	2.945644004	2.639790013
C17orf67	4.315701132	3.024121081	3.02498368	3.228472201	4.372445512	2.664287869	3.359330243	2.609920312	3.457269791	4.478318974	4.405829714	3.437121622	2.518002788	3.905143859	2.770529552	4.1142433	3.31185981	3.331166582	3.344425929	2.898372079	5.092588122	3.379849088	2.463638713	2.577395711	3.752530987	3.816138643	3.952206669	4.172016343	3.623467195	3.660399714	3.641981147	3.516555818	3.545368852	4.021482435	3.818869713	2.672083604	2.703699157	2.760667542	3.084110714	5.304775103	5.025980367	2.846414373	4.208802841	4.425867677	3.943996672	2.823876031	3.218499959	4.785597664	2.639683589
ARID2	8.455917395	8.191777318	8.781956449	8.403825094	8.208239407	8.723109435	8.332951338	8.60670272	8.510125252	8.20558705	8.213699112	7.835808949	7.840069594	8.444989193	8.355467173	8.829996275	8.352312085	8.442601738	8.526093727	9.262180306	9.543011651	8.912622948	8.082841229	8.474408945	8.344750479	8.663260682	8.299756273	8.683411972	8.447655512	9.631978561	8.111822569	8.785359324	9.093422056	7.884350598	8.419771717	8.019698963	8.211358563	8.35103521	8.367246853	8.50965464	8.280996514	8.810044838	8.753006973	8.550035406	8.33054926	8.215434802	8.189834812	8.484572847	8.7403171
TCF25	10.38882079	11.54608763	11.05420319	10.51714773	11.05880543	10.89556847	10.95859052	10.53390318	9.796731918	10.80643873	10.77253902	10.63679996	10.66353665	11.01971528	10.55008971	10.71353393	10.62053396	10.57938156	10.78806858	11.07418109	10.5638686	10.83003563	10.67345764	10.47354065	10.6932168	10.66600855	10.628688	10.55324824	10.96888984	10.83769178	10.98250145	10.44605783	10.65827765	10.39872027	10.53574459	10.45556751	10.66882016	10.95622896	10.57820065	11.35149058	10.54583206	10.13765876	10.9042027	10.72022891	10.38934546	10.4359337	10.52012154	9.598084711	11.04245451
EPHA4	8.329313423	7.022878073	7.836996574	7.991812274	7.308952307	8.368437759	8.102473507	9.656779893	4.139701789	4.258705584	8.876813853	8.29727603	7.495661268	6.841979743	8.814468019	8.866729728	8.071611778	8.928140536	9.556345012	9.101928335	10.05227331	7.842701041	5.284538131	7.341316251	8.165373074	6.61694202	8.721436882	9.298187373	9.827038196	6.995495683	7.856841443	7.380645932	7.532524902	9.570081581	6.890371062	8.4778244	7.472919566	7.264332548	7.759503759	8.413569514	7.958005465	9.601098571	8.897410041	6.085380918	7.584394235	8.081404409	7.533623057	5.306040665	7.705426619
LOC100133331	7.115104894	6.613021842	8.050364069	7.535630517	7.842701041	7.380430761	6.720430857	7.289325958	8.457803072	7.902184087	6.908622963	7.322262411	7.269771285	7.054782043	6.74123105	7.162017356	8.054722494	7.331369638	7.694741933	7.898712556	7.091176907	7.060713468	7.371764479	7.492472013	7.019294965	7.165808533	6.64482506	6.729201085	7.147778166	7.687748809	7.437637805	7.622681054	7.395550558	6.760125621	8.446770144	7.030225975	7.116946322	6.977142895	7.402123669	7.614163462	6.77442511	7.842701041	7.33086642	8.257872344	7.229946346	6.933282613	7.309490565	7.346618874	7.656878584
ODC1	12.15371562	13.04194301	13.47821094	12.28395913	12.07006187	12.41634046	12.87058827	12.2694344	11.72306635	11.94983384	12.33836486	12.88278819	12.41212616	12.93886223	13.70108324	12.66071176	12.25956094	12.46365847	13.00011476	13.33478241	12.7450909	12.4857631	12.57041819	10.84949383	12.68776777	12.04734712	12.8735624	14.12249591	12.93721402	13.35928268	12.66789071	11.89518259	12.58760323	12.4540092	12.61681695	12.94600045	12.8576579	12.21815271	12.35522486	13.81856183	12.73956643	12.02129841	12.78751899	12.91214009	11.32058962	13.16425607	12.96590171	12.51862993	12.80993138
VWA3A	2.626919052	4.522484348	2.534435762	2.614921899	2.525156718	2.745204522	2.538745433	2.612841272	2.623934981	2.507931822	2.544159339	2.595618839	2.514057767	2.819199131	2.801179598	2.456300074	2.50013269	2.670935676	2.49289096	2.570378779	4.454668019	2.606338976	2.499683939	2.603163995	2.560459133	2.655695216	2.471515173	2.540481763	2.552734744	5.787004519	2.596288861	2.468702999	2.62928357	2.580525678	2.591931205	2.698232181	2.737351354	2.774847173	2.968647121	2.562459307	2.646586361	2.859293731	2.626125012	2.707506123	2.630314389	2.870632996	3.199584253	3.029917011	4.340287774
LOC145694	6.76728894	6.00202511	6.501554381	6.149890788	5.64025011	5.714260651	6.512585143	6.383377402	5.913779333	7.52933568	6.421183397	6.141818774	4.050701226	5.976419529	6.691985396	5.581941029	6.904069867	7.240409369	7.030225975	5.350159604	7.216246679	7.275848424	4.906956149	6.074162716	6.867226987	5.549631777	7.439923497	6.13485019	6.70722215	7.245230377	6.187712422	6.038321887	5.008267778	6.302836274	7.519351011	5.137406421	7.063498553	7.119703025	6.191073861	6.01578017	5.933412909	5.950853633	4.194959401	7.446531678	7.568028932	4.638084056	6.309584966	6.457095339	6.874668718
COLEC11	11.35418117	10.29767937	10.99130624	9.837090226	11.4552985	10.12258767	10.24733917	11.33435683	6.939749002	9.991117778	11.62179404	10.84336021	9.48424197	8.077241308	11.89055296	10.01027065	11.21332139	10.90310567	9.28163731	10.53068291	9.421199808	9.068631647	8.938031519	10.63458031	12.18457647	4.836815889	9.862968616	10.32444274	9.911449594	7.495661268	8.775207183	9.190321504	10.02074705	11.33742182	8.565049791	11.93648199	10.10978559	8.546685366	11.44447229	8.847564089	9.466476215	12.41281798	10.01287926	9.84862502	10.35843675	10.23223591	10.06408834	11.22708511	9.957500592
RAB11FIP3	11.57817289	11.06955236	12.60961734	10.81282224	11.45756702	11.62790067	12.23115699	11.6111607	10.81348953	9.441726953	10.85865744	11.64533708	10.82561104	11.05008883	11.56895519	11.36534654	11.69871944	12.34895631	11.00288489	12.00249994	10.93759563	11.82205802	11.51568642	11.3236892	11.31536634	9.487195504	10.56777361	11.25612211	11.70019976	11.16072618	10.72678668	11.50040648	11.4393785	10.76207314	12.0379411	11.87881105	12.64872908	11.96435445	11.65164652	9.307451598	11.36440267	12.54269564	10.57853466	11.75920053	11.80314676	10.92382288	12.24551308	11.05734935	11.84643411
ATF3	12.43547749	12.51425981	11.64926731	13.58753079	11.28357798	9.869085472	11.46428353	13.24865887	12.31234054	11.69432487	10.85013465	11.98712042	10.86795289	11.32547967	11.01337956	12.86972624	11.26916296	13.47955511	10.87391493	10.07305289	11.42906337	10.63394723	12.32856704	13.8827977	14.01237864	11.22708511	13.58507616	15.67080533	13.26274582	10.71026609	14.05310645	10.4602793	10.98600957	14.53251066	10.46113281	12.18762401	13.57473912	9.277697794	11.26151958	12.06520689	13.4983667	7.784669361	12.91921987	9.974959436	15.3623954	10.3561543	10.4212679	14.16361232	11.73414021
RALYL	2.647418736	2.60447579	2.548566801	2.63881723	2.541369463	2.795175706	2.541838299	2.632575409	2.630410892	2.516114158	2.549188192	2.633371245	2.516909268	2.871710258	2.857650644	2.455766256	2.520018658	2.681600824	2.504248342	2.589385136	2.552494769	2.635455625	2.514275072	2.611119093	2.573521212	2.641382842	2.478137364	2.564660497	4.965056918	2.55200166	2.594954113	2.48355537	2.641603523	2.590640521	2.632945398	5.173393843	2.767704727	2.831915543	2.961970676	2.570636671	2.653006231	2.898884759	2.631743903	2.760667542	2.637802017	2.933895599	3.211450492	3.122587567	2.676884277
LCE3B	4.24060461	5.378833413	5.84517633	3.737932095	4.431567199	4.446180451	5.831278429	3.691283393	4.528802357	3.729432945	4.550926017	4.354207367	5.110279898	4.564259888	4.892414842	4.617651349	4.497507861	3.671520597	5.147036017	4.515042269	4.02359404	4.296793323	4.509135071	4.027697622	4.59973082	4.129891644	4.353813491	4.603532846	4.507243145	4.630459578	4.222848219	4.728454989	4.615840408	4.246624965	5.251072917	3.924019587	4.449286345	4.848244017	4.685740911	5.271204898	4.310447012	5.17686917	4.11103921	5.213920304	4.202421416	4.655991493	5.052374421	5.145620592	4.657914483
INHBA	7.317675363	6.422278482	6.76599821	8.155779918	5.372835588	7.758063174	7.034057183	7.337003978	8.423501245	12.7450909	10.88985104	7.747263534	8.129070836	9.736687573	8.753633837	8.754095688	5.856947443	7.97211815	7.190064584	7.724099543	9.085497487	8.432030423	8.472816775	6.703687231	8.260750019	7.472919566	11.68141255	6.995495683	7.055808959	9.131124069	6.781356115	9.202778237	8.352697728	11.78994112	7.106115574	7.862909219	7.612465272	8.433355314	7.389067715	6.751883888	9.203240639	9.618966613	8.507304671	9.059545595	9.244159795	7.910955938	7.857364306	8.749170838	8.399226608
LOC100131346	2.660425704	2.610312922	2.556617778	2.65331649	2.551582883	4.136732562	2.684002023	2.648921946	2.608187369	2.520524201	2.555563679	2.652239246	2.520740661	2.911347826	2.897391041	2.455182869	2.527391566	2.693700595	2.509968055	2.602629989	2.557390536	3.697972698	2.51845164	2.61500386	2.581927723	2.73423021	2.529356248	2.578454182	2.5592961	2.556241388	2.596164316	2.492634565	2.651665075	2.599571018	2.648921946	2.764837562	2.787712881	2.869657706	2.981671598	2.577555684	2.656398713	2.927932621	2.640272333	2.789054214	2.64506471	2.965971208	3.224283041	3.174273397	3.425104471
ACBD4	7.412325141	8.511867083	8.224705915	7.346886849	7.575982818	7.775266996	7.965436589	7.801154975	8.074952299	7.479315933	7.21601121	7.489575991	7.459145821	7.798568361	7.788097191	7.236877128	7.863623627	7.49198432	7.431447578	8.145297316	7.623928855	7.573319702	8.323063666	7.691776488	8.294181694	8.043622945	7.052699766	7.190337846	7.737737988	7.494436066	7.462623617	7.979464811	7.588231273	7.490975035	7.839055175	7.896223231	8.088395316	8.467730178	7.835106043	7.391967403	7.475759349	8.351658428	7.151144734	7.624687132	8.040236132	7.909700957	8.067003383	8.150108164	8.026857652
DNAJC19	9.171912203	10.32444274	8.74938923	8.645812551	8.882929661	9.146975047	9.365263882	9.178049275	7.88507006	8.465728326	8.212280419	8.80477547	7.866782181	9.229599744	9.598084711	9.233938113	9.290574275	9.218513656	9.263084035	9.836289687	9.360097389	9.794386243	9.528803801	8.664578325	9.422320863	8.833284596	8.463452177	9.161034245	9.621990822	8.86406042	8.623313694	8.987738294	9.6418234	8.780795228	8.546475091	10.43741809	9.226386746	9.626658536	9.029775667	8.155539925	8.562716888	9.242452214	8.665069065	9.307905109	9.363340195	9.386216601	9.427643323	8.574718231	9.731140983
KCNMB2	2.679873742	5.056690463	2.566037421	2.668239496	4.028723544	8.002994071	2.553667192	4.15126989	2.589385136	2.524817968	2.561759849	2.673006655	2.525314332	2.950926931	4.715407765	2.871952153	3.460740641	2.710273842	4.27079364	2.614266193	2.964494516	5.228153532	2.523506797	2.620739482	3.261977954	2.649158481	2.488667687	2.592792272	5.99883271	2.561674676	5.085363351	2.504047808	2.665698349	2.610312922	2.662225635	7.860389998	2.813822754	2.91487546	3.016901883	2.586281283	3.209522302	2.965755201	2.653947007	6.141514905	4.781928317	4.11345782	3.255928221	3.231454655	2.717963299
TERT	4.744281932	4.907262459	5.273427344	4.940371911	4.496101623	4.504345117	4.932183366	4.721613862	6.361398604	6.03142288	4.362885805	5.095310949	5.628969288	4.183210983	4.659516865	4.471622423	4.421990294	4.99656501	4.396386825	6.305087618	4.97948075	4.80391874	5.005440605	5.624521628	4.729995099	5.888155006	4.316784524	4.448475586	4.854911391	5.570551781	4.931533864	4.705759482	4.925586051	4.591853954	5.409935637	3.879547629	4.066646217	4.56196537	4.947997026	5.090188066	4.789618388	5.485432948	6.138595502	4.238722308	4.379307738	4.939288145	4.553589248	5.206022857	5.673012839
USP11	5.629577705	7.345606588	5.663154258	5.777016556	6.244120903	6.613021842	6.93277517	6.059453782	4.351858902	6.794242573	6.66274093	6.340903222	6.094216489	7.361572639	6.311005936	6.946652786	6.363592778	6.537402846	6.070359659	6.719948393	6.605590685	6.18473551	6.617526361	5.971141085	5.925582798	5.901417787	7.149608907	6.612766775	6.430469803	8.329313423	6.662992781	5.536415222	7.051576671	6.76728894	4.621825036	7.314635509	7.301423461	6.244120903	6.835411062	7.434216009	7.063233285	4.71437236	6.972040292	6.250554994	6.605051285	7.084338725	6.047594455	6.436795593	6.990812104
PRDX1	13.14567663	13.77563812	13.15403172	13.77435107	13.79101398	13.58507616	13.49189606	13.40260847	13.7405557	14.29008621	13.89461939	13.42603833	13.66883768	13.82884158	14.31504795	13.36679515	13.64385808	13.65543888	13.84061494	13.79411068	13.21862896	13.61324701	13.65304922	13.23912262	13.51586592	14.49155933	13.62576991	13.52162092	13.81712478	12.98620635	14.10950746	13.65179155	13.77712688	13.03510433	12.96320677	13.71619443	13.52382834	13.28075589	13.70406132	13.63623465	13.76183383	13.03049896	13.75914399	14.01398842	13.92817726	13.66302993	13.89619144	12.66071176	13.50492541
NARF	10.52641833	10.81609529	10.62902579	10.68801379	10.8471489	10.91240401	10.8996852	10.41806222	10.77940215	10.99759997	10.60379266	10.42012123	10.75232899	11.04712235	10.70520474	10.21384987	10.61842467	10.51426206	10.82600056	10.65614292	10.51216128	10.75927002	10.84949383	9.806722495	10.85080326	10.69758597	10.60837395	10.59603005	10.71959409	11.09103107	10.61842467	10.54461507	10.52157791	10.49884146	11.15721614	10.02074705	11.03931478	10.76718151	10.69102736	10.76821442	11.06632318	10.65352523	10.64317091	11.27552554	10.00105921	10.6958294	10.57523687	10.73522978	10.57790128
HNRNPM	10.445195	10.1392075	10.41605054	10.69356369	10.50107888	10.76982124	10.65706837	10.57466468	10.27014023	10.76552546	10.65019666	10.60837395	10.34189164	10.1338918	10.5160267	10.76917227	10.88480258	10.64138731	10.62213146	11.0005196	10.83365755	10.31703397	10.32339546	10.63807719	10.55543808	10.60114236	10.74838056	10.94004722	10.63553015	10.74774668	10.6456726	10.4948489	10.2910409	10.48886372	10.27735896	10.51154631	10.68166699	10.45678686	10.61688245	10.7126253	10.62741266	10.39391891	10.66262442	10.67495843	10.39529352	10.4782279	10.30954263	9.41456068	10.70805999
UGT3A1	3.453352492	7.114643585	4.512902997	5.350474707	6.245390657	3.02269199	7.037828949	7.323797506	4.852836204	4.605364236	5.799793682	6.323445325	4.509892065	4.479459887	8.045975054	5.805975109	5.729854985	3.277249993	7.532788042	6.071506746	5.495519539	8.012161578	4.459155814	4.963106808	3.89795956	5.17686917	4.734608484	2.661782111	7.67086805	3.414632607	3.970584859	4.578154461	3.242114909	4.504345117	8.745139614	8.154089098	7.04896633	8.23841181	5.581941029	4.088951415	5.435990085	3.839175357	4.693881589	3.96380827	8.68871648	3.241238347	5.961902134	4.144144395	5.791177303
LOC100129884	2.836095644	2.681362567	2.611199194	2.769609872	2.626545531	3.044349918	2.607476734	2.80212872	2.522973285	2.552351632	2.598684085	2.77746649	2.552058059	3.19407327	3.190313376	2.466696273	2.569347121	2.860300178	2.549101416	2.68834376	2.619686607	2.78926489	2.554655166	2.674951501	2.64594051	2.713167562	2.520332166	2.668510562	2.608580605	2.603939835	2.628657182	2.554523524	2.781143568	2.673342852	2.741913677	3.012588282	2.975534625	3.175558645	3.27977042	2.639466433	2.718249569	3.222755933	2.755183907	3.051127094	2.711580835	3.262607158	3.472971241	3.545368852	2.901810717
KIAA1614	6.252561859	5.777016556	6.086190221	5.639649671	6.652633953	6.552434305	6.183591279	6.11623488	5.284885169	3.30176468	5.648059184	5.946218263	5.084304931	6.012264513	7.316170725	5.880659774	6.51084973	5.805660827	6.757564756	6.56109076	7.028869198	5.638029471	6.279983957	5.693808757	6.32550221	3.966108134	5.573999316	5.56544732	6.546929481	5.976981278	5.826412032	5.854495403	5.779869329	5.843926477	6.167407855	7.010646777	5.511741842	6.137917987	6.366210795	7.128309873	5.313277999	6.656011536	5.527371937	5.369219387	5.652075027	5.866958262	5.463545334	7.405273298	6.680081013
CCL1	2.869657706	2.694363549	2.749989846	2.791824154	2.638366486	3.077723512	2.618403202	2.831271035	3.422564505	2.841724938	2.606767742	2.802310478	2.557790687	3.234457134	3.233798738	2.470447684	2.577395711	2.893755657	2.664862445	2.702417269	2.675521055	2.81315829	2.559841418	2.688107198	2.655953788	2.726002437	2.680834663	2.683515669	3.793341306	2.84807249	2.682221358	2.961970676	2.807899931	2.683745316	2.760489891	3.047890528	3.009813708	3.225561465	3.319420462	3.618065356	2.733380541	3.271570723	2.779518681	3.094009527	3.042329063	3.302735959	3.51352777	3.59697547	2.936359849
ARHGEF7	8.973871836	9.73931333	9.89900117	9.940677235	10.53997428	10.00183601	10.26126675	10.08796806	9.51811277	9.650134788	10.14578805	9.906889693	9.882544299	9.935521902	10.20559157	10.41950656	9.951037782	10.615392	10.36172543	10.47125159	9.468037673	9.521789999	9.883875142	9.421420742	9.771733726	9.689198519	9.760273057	10.48795378	10.18742785	10.02341666	10.0204801	9.757644354	9.949204894	9.813046812	10.36920103	9.626225231	9.887646004	10.27119195	10.47961121	8.859096602	9.71880836	9.876697918	10.67806299	9.523984604	9.72872901	9.8223347	10.13844918	8.954926442	9.972835538
LOC401037	3.406796935	3.632698863	4.8881686	3.442993294	4.322646709	4.089370436	3.966108134	2.861679208	5.558430565	4.175076663	4.549511888	3.482565302	3.809710715	3.280099292	4.008840262	3.899107252	3.269337263	3.840306372	3.294037059	3.815715448	4.609306587	2.844512478	3.626206527	2.705388823	3.255639726	3.390859905	4.060336931	3.471991072	3.368999476	3.301455181	3.020707663	3.780883545	2.838008394	4.643127026	5.343562449	4.306209988	3.045926854	3.267646903	3.358937945	5.078631404	2.74854016	4.079155323	3.792208923	4.247768574	3.358261439	3.400881707	3.549872089	3.649599167	3.858856159
SCP2D1	2.921392567	2.710273842	2.632834288	2.826876705	2.658824257	3.136282827	2.631327119	2.875927832	2.512027497	2.566831306	2.619686607	2.846908777	2.565951137	3.302121351	3.298280994	2.475371469	2.587058485	2.945644004	2.564736315	2.729454457	2.644814837	2.859293731	2.567219767	2.713313222	2.672508295	2.752357852	2.535180611	2.707374993	2.627501004	2.628087341	2.64506471	2.580006793	2.852625199	2.701517277	2.790481211	3.103210548	3.062182446	3.290955761	3.374444284	2.666370623	2.75790049	3.337108659	2.819823303	3.175906365	2.739474459	3.363680529	3.571751636	3.676997052	2.997114609
OSCP1	9.255557575	10.66387314	10.53690668	10.13738551	9.840405079	10.21524233	10.54370903	10.1463833	8.514090599	8.566333751	9.962748929	9.864434419	8.742812111	10.09997247	9.810424529	10.05162038	10.23882468	10.58502285	9.247306657	10.18339162	9.366177069	10.16135205	9.664919191	9.338797931	10.28029322	8.512796456	9.309028317	9.61518565	10.46364196	9.343540684	10.18260545	9.716353726	9.724422454	10.09103768	10.13738551	10.26429118	9.969880334	9.995226942	10.25984774	8.988208304	9.938045419	10.33044169	9.32475069	9.58615728	10.17327075	9.575145255	10.43400522	8.912113067	10.52041623
STXBP3	10.41521852	10.23052908	10.89586558	10.8583583	11.15079791	11.11259765	10.75796971	10.99130624	10.66262442	10.75482979	10.84271709	10.87062218	10.70149653	10.76367431	11.17054744	11.03540333	10.69426768	11.02786192	10.80807379	11.32584194	11.12484916	11.00125269	10.32415829	10.29204785	10.92455241	10.91508915	10.88957692	11.23198055	10.91839782	10.16518551	10.79405875	10.98600957	10.6064473	10.80350782	10.94451944	11.24783336	10.26398305	10.74041906	11.19875294	10.55574918	10.51920759	11.39107288	11.09360439	10.79579269	10.93097828	10.74075757	10.93687991	10.17551065	10.77018527
FAM129C	2.970828224	2.729732972	3.499792849	2.863117462	2.789442367	3.197122446	3.580680003	2.92715982	3.19748033	2.87617125	2.824286367	2.890058443	3.023527634	3.368328954	3.777235268	2.939757911	2.597673645	2.995060766	3.356019761	3.321008306	2.958957029	2.904967438	3.567852961	2.741788261	2.689101759	3.872260908	2.544648256	2.733226584	3.114239643	2.89858133	2.819199131	4.07877957	2.900422019	3.474675312	2.822346807	3.168582089	3.118755023	3.353416731	3.435868648	2.853181346	2.836527815	3.408189018	2.863953826	3.253097382	3.330809711	3.433763299	3.643364706	3.759291612	3.445252673
C17orf98	2.987705994	4.146736966	2.648493139	2.875210158	2.886218427	3.214894457	2.651327414	2.945193881	2.505572627	2.580006793	2.886218427	3.170392981	2.576359293	3.391540879	3.383861015	2.482539448	2.602026214	3.013135833	2.579437304	2.761171467	2.877471528	2.916135231	2.576749129	2.751110321	2.694485739	2.78926489	2.547256197	2.744895649	3.077150751	2.648493139	2.662768899	2.599356685	3.530462935	2.723428498	3.902803971	3.184098534	3.136564707	3.37243592	3.45512087	2.686978351	2.803436178	3.434215434	2.879620676	3.280099292	2.766332756	3.45959224	3.665325012	3.781235566	3.081703991
RARRES2	14.52324288	13.82462232	13.6917724	14.25856062	13.5287966	13.10121996	13.167296	13.29548423	13.88417281	11.76788959	13.11098222	15.17597516	14.01237864	14.85266548	12.36080255	12.49700432	14.03300904	12.8670956	13.00564138	13.48575697	13.85765643	14.16577989	14.13391585	14.89003463	14.18543964	14.079817	14.37739968	13.14290445	13.19310358	10.59991291	13.04978591	14.56862601	14.00700589	15.13654071	13.63080922	12.34732819	14.49870405	13.36679515	13.26809775	12.85675536	14.88271248	13.46195393	13.20934932	14.52324288	13.70255178	14.65715385	14.40877823	13.5170262	13.35059666
ERCC5	10.82051696	11.74543632	11.92768466	11.72408448	12.04676349	11.99271346	11.29574286	11.71211004	11.42123242	10.67901249	11.20003452	11.09253277	10.91169086	11.09210215	11.0005196	11.39200878	11.38206427	11.50428019	11.55803694	11.49322495	10.85411067	11.8479982	11.54066512	10.93687991	11.3759042	10.9397199	11.26514431	11.0896225	11.33472914	10.41258951	11.3954981	11.46721143	11.10334969	10.95006622	11.7226056	10.78547192	10.4639646	11.52828398	11.54660892	9.675268227	11.03000809	11.67939506	11.39727635	11.47060059	11.66215988	11.13331662	11.60332477	11.62179404	11.39850183
HLA-A	17.14517227	17.65887657	17.78479563	17.78479563	17.90200738	17.41119044	17.73884402	17.35771834	17.39321958	17.90200738	17.60111358	17.25425746	17.65887657	17.17548992	17.4669424	17.41119044	17.70196185	17.84088978	17.62829867	17.70196185	17.70196185	17.42906708	17.4876097	16.61585148	17.39321958	17.60111358	17.73884402	17.84088978	17.57279754	16.67890156	17.42906708	17.09475598	16.94337238	17.65887657	17.41119044	16.50881051	17.62829867	17.65887657	17.17548992	17.37618043	17.65887657	17.35771834	17.70196185	17.84088978	17.35771834	17.70196185	17.60111358	16.7459513	17.57279754
RPS26	13.22546229	14.53251066	13.13429695	13.25821614	13.37361223	13.05945656	13.26710963	14.51357676	14.77652213	14.44587574	13.34056357	14.61965264	13.18698834	13.40362807	14.09346522	13.14489125	14.43449291	14.35029517	14.62442623	14.49870405	13.71754239	13.65932461	15.3623954	13.3447466	13.33478241	14.77884624	13.15802855	14.20700214	13.33251066	13.95301041	13.17889011	13.50043131	15.25589545	12.90752643	13.43678932	14.25420349	14.84994328	13.62831071	13.11985546	13.52382834	13.32811797	13.7239444	13.0478109	15.04152895	13.20448224	13.05645127	13.32595428	13.20643021	13.37816046
ABCC5	9.405607835	8.106207844	8.124849292	9.34108456	8.694386005	8.50965464	9.184365124	8.443064494	8.235851614	8.353872647	9.381323062	9.089765872	9.415591877	8.44848407	8.061881137	8.793069798	8.928140536	8.691385092	9.111818923	8.178866032	8.68871648	8.888484547	9.47772483	8.824255041	8.308766334	8.64173418	9.578396451	9.318066812	8.367014433	8.947875349	10.64965997	9.035188175	9.278380417	8.683828318	8.728691712	9.034940916	9.433313047	7.904193422	8.28951269	8.728186508	8.792862332	8.210370165	9.051589289	8.757523118	8.571986075	9.449083906	8.109967222	8.954453185	8.631423593
RPL39	16.00092062	15.41613802	14.79765	15.67417476	14.90955564	15.86887341	15.40779458	15.58540442	15.88859316	15.57888269	15.79993363	15.60890839	15.28028546	15.7114481	15.15012024	15.69297687	15.18158124	15.32965173	15.1655392	15.31294343	15.55527066	15.51219196	15.93044239	16.34250049	15.72872473	15.22067266	15.59219828	14.82996842	15.19498041	16.37967123	15.4549256	15.70051924	16.15516534	15.50264055	14.53486036	15.0462867	15.9954504	14.86019203	15.69297687	16.5142975	15.81568256	15.05361845	15.49374767	15.01968848	15.68852711	15.78102604	14.48313782	16.00092062	15.524913
SRL	5.678538066	11.25880585	5.05040817	5.509520907	4.899062241	5.194683011	5.900772831	6.759575214	3.031086408	2.602103117	7.006273562	5.838899333	5.836049077	5.130938104	5.235614723	7.1862628	6.706719676	7.101267349	5.866958262	5.870288438	6.342346992	5.291551269	4.933654803	5.219940587	6.830269593	4.203193502	6.494097851	7.361360485	5.299768697	3.103210548	5.937663732	5.259058405	6.385526313	6.871138266	6.640762598	7.95729987	7.238591825	4.664688929	6.710129178	2.716512759	6.352396944	5.891838293	6.365084899	4.547800715	5.99367013	5.230791633	4.596771147	3.967388747	6.207842828
CENPQ	6.792856581	8.172622809	7.241187317	7.087153853	7.006804005	6.787831409	6.827851948	7.43323475	6.979421481	8.742571523	7.252160562	7.085067592	6.963718284	7.506640803	6.878064439	7.2533196	7.320447904	7.270823278	7.589720804	6.823401629	7.201900471	7.126331515	7.396069814	7.248846735	7.397951564	7.662923237	6.934681531	7.740475271	7.268808457	8.029633138	7.031653273	6.689560018	7.091639345	6.616650218	6.763265447	6.361153234	7.094205731	7.367865284	7.72437563	8.843779381	7.231207661	6.826567755	7.510109341	7.256047169	7.74126688	6.887883128	7.486221384	5.955907909	7.424555817
TMEM184A	3.193145067	3.400169993	4.507643579	2.998233568	4.229063487	4.225118805	4.598236182	3.107145525	4.694972562	4.440224519	3.429049787	3.027260261	4.090510804	4.461356927	3.993050972	3.298280994	3.960882759	3.972196735	4.119356116	4.420848537	4.071147686	3.895640879	4.761623088	4.393471325	4.389010195	5.068040323	3.33177745	2.831709213	3.919515026	3.382232871	3.551010245	4.566803924	4.205534125	4.454668019	4.190478803	3.346213019	4.128070472	3.541481933	4.043360504	4.041381939	2.989045168	4.414219039	3.329500689	4.212274208	3.720299251	3.663019511	3.887487386	5.189583211	4.977343725
RPSA	13.79564392	13.41879024	13.53365277	13.68791532	13.18898612	14.10086846	13.70926015	13.45337149	13.72509064	14.73944564	13.98055047	14.425028	13.18501936	14.29008621	13.04978591	13.82462232	13.38627841	13.61678934	13.71619443	13.44715784	14.06968848	13.57700973	15.0349415	14.6452472	13.8668214	14.02245517	14.41971705	13.93848334	13.67134217	14.58553028	13.91595771	13.99548342	13.60515205	14.10950746	13.79827652	13.62196705	14.07301097	13.67559918	13.87968949	14.60966976	14.36631318	12.52826199	13.73191768	14.26506762	13.66043833	14.99373805	14.26506762	14.08598654	14.02768055
COG5	9.118139398	9.100316443	9.164421678	8.597466098	8.778889576	8.895130086	8.757523118	8.514581886	9.515171869	9.862432209	8.838914177	9.090698679	9.152210951	9.985527169	8.814066268	8.760103017	8.948098257	8.649910861	8.684073061	8.766634247	9.082278687	7.908463997	9.136196785	9.43966457	9.237618652	9.388669906	8.897847435	8.903681339	8.666397127	9.233462987	9.200270838	9.458834034	9.330091305	9.068403822	8.94466687	8.746104193	9.071810141	9.134239971	8.644454575	9.893544072	8.993223121	9.029775667	8.992602249	9.527186376	9.298636855	9.11392012	9.018150504	9.623260354	9.130010918
TRIM66	5.672425452	4.867341721	4.796266489	5.979700095	6.860134354	6.135420002	4.613960673	5.923390475	7.241447456	6.133111175	5.816491426	5.975143034	3.448364833	4.559407941	6.212586237	5.089521224	6.17755086	6.316185253	5.802609402	5.790564279	6.418090007	4.962845247	5.089164369	6.331329551	6.549137565	5.765487681	5.512105467	6.396740948	5.953476349	5.668044588	5.904298116	6.192683081	5.488733112	4.840637292	7.536598643	5.777016556	5.833768186	5.53520387	7.025680062	4.425462314	4.488387042	6.77152953	5.378101283	6.766273553	5.424452899	5.591556676	6.440334056	5.125978246	6.010747808
CDH3	6.747532054	3.786841324	4.435348925	4.160778533	4.150846587	3.384854182	4.026927381	3.151798601	5.258348826	6.724433125	5.139094554	3.045682894	4.657512201	3.632381068	4.17860449	3.559584963	3.443689982	3.531891905	3.368328954	4.554666362	4.557999847	3.621342086	4.51614662	3.189753296	5.945246692	4.817840976	8.26215465	2.844512478	3.481800556	4.758891837	3.556278819	5.023114691	4.00996054	5.248867875	3.484333585	9.384804243	4.016435234	4.587931392	3.723005411	12.07462208	4.813414744	3.915437713	3.477679494	5.064675569	5.310686633	4.190478803	3.943996672	4.705759482	3.847073627
UQCRH	13.57473912	14.96583121	13.11286036	14.03789388	13.37720603	14.32385804	14.66239957	13.03324046	14.6427366	13.51348719	13.52630017	13.44228154	14.34591316	14.48313782	14.00228588	14.19397649	13.75914399	14.08408598	14.13540338	14.02934797	13.47347402	12.18349253	12.47554282	11.04384834	13.29548423	12.55740661	14.0620268	12.16288918	14.22715776	13.67559918	13.96608771	12.12551831	14.23917418	13.92667893	14.44587574	15.11284289	13.68560394	14.6878477	12.06629475	14.60055891	13.47707117	13.82316072	14.13391585	12.98359498	12.48371974	14.12074853	14.41084577	13.61078648	11.37708026
FASTKD3	8.353872647	8.483869307	9.186571383	7.943802703	8.534401487	8.384911988	8.442380778	8.402860693	7.728658552	8.072314674	8.454106368	8.741907323	8.307738149	7.857364306	8.667890879	8.567216952	8.636542466	8.608087614	9.097068978	9.0366903	8.274437615	8.135265368	8.024993632	9.220805763	8.288232612	8.381704327	8.035906601	8.093566887	8.677371788	9.084210082	8.260262943	8.140032976	8.215242794	7.912501753	8.723806215	8.342912805	8.220673246	9.048307147	8.691653102	8.912622948	8.408186817	8.786841254	7.792923441	8.477563927	7.953279153	8.399924732	9.067318895	7.796909961	8.764895
KRTAP2-4	3.215041602	2.843314586	2.704004696	3.039535988	2.751252083	3.340682695	3.304885732	3.196534695	3.297887353	2.611565073	2.798628578	3.030832166	2.629941667	3.669881695	3.664567795	2.517756562	2.562964858	3.3030345	2.627993817	2.892496475	2.766515736	3.098338657	3.215041602	2.866269146	2.749413074	3.528057193	2.585183865	2.829374603	2.719648505	2.721777507	4.067821465	2.629462933	3.170392981	2.814049093	2.695937215	3.398883791	3.367574318	3.565000493	3.771805766	2.712428726	3.006801329	3.755376771	3.307303215	3.493284762	2.92164471	3.750675536	4.001242733	4.048241001	3.346884421
IBA57	6.073917619	6.085906947	6.920340335	7.710619399	7.147778166	6.557175306	7.864099229	7.656878584	5.758468193	5.014610835	7.51591843	7.794632915	6.913667479	6.270116806	7.533875571	7.851299403	6.814566646	8.504320567	6.814070293	7.51788518	6.542280725	7.057442862	6.722659735	6.683805264	7.684196644	5.858230571	7.644605234	8.646470791	7.358069557	7.103844421	7.437181204	6.749613636	7.885739858	6.592022976	8.417516423	7.325584215	6.768655918	7.301423461	8.059612682	6.610556628	7.221969696	8.280996514	7.215237072	7.08181675	5.782376738	7.109563397	7.072569644	5.986930734	7.603843777
MAGEA12	3.222755933	3.524499963	2.70427331	3.038430165	2.745357652	3.301455181	2.746331505	3.205685815	2.995556942	2.607587476	2.695937215	3.01169925	2.634278406	3.675860913	3.673025907	2.520215395	3.986500384	3.317993869	2.669803268	2.885032762	2.768480737	3.095639347	3.399574219	2.838245673	2.742459122	2.91659503	2.676665775	3.874868051	2.724758685	2.72568659	2.756678893	2.621973247	3.321785314	2.817113449	2.628087341	3.394762694	3.366968596	3.554565876	3.786490472	2.703699157	3.017480368	3.762206117	3.186229169	3.445252673	2.93155104	3.756077702	4.012505939	4.0338885	3.349768532
PRPF31	9.616214727	9.740583293	9.284055209	9.551047047	9.901932862	9.797277191	9.577217841	9.63612963	8.990228365	9.513966221	9.62689977	9.623520396	9.249165964	10.09867211	9.369721912	9.52694925	9.657763396	9.649162264	9.27139328	9.881833402	9.778482474	9.510988199	9.513216856	9.729519362	9.72541185	9.530989282	9.497942184	9.584363813	9.639333689	10.28392494	9.599088995	9.598084711	10.7471219	9.628141054	9.139912775	9.162792506	9.841162523	9.778713019	9.984418037	9.616938119	9.562285536	9.345842594	9.892512662	9.714585428	10.28590424	9.834389212	9.418656103	9.463542281	9.845769497
CD69	8.694865196	6.268031227	8.44894581	8.66616568	9.01719194	7.484414825	6.792620807	7.865659083	7.549425054	8.918032643	6.359537444	8.356390117	8.028957432	7.843172094	7.631521238	10.11131894	8.087248128	9.021790266	8.11910074	7.205747778	8.757939746	7.928775777	7.499150836	7.465162687	8.751393427	9.098007138	7.302359054	7.864985583	8.553038675	2.861434743	9.095498118	7.874990176	7.139748673	8.747671016	7.231696332	4.237255848	7.274782367	6.300938452	6.907565331	6.818871746	7.201900471	5.391822547	9.580728447	6.865759771	9.326809817	7.354717065	7.822111122	7.622138043	7.228046811
UBE2B	8.7398545	8.355034433	8.198308193	8.177687342	7.509315501	7.902461607	8.381016557	8.013445665	7.209036484	6.985010471	8.169070986	7.88742564	7.500833536	8.545061275	8.310878604	8.241491778	7.995511038	7.77679717	8.031196554	8.703675152	8.559930059	8.197538497	8.030526322	8.118842037	7.76523088	8.077963466	7.610197964	8.221992942	8.574718231	8.741025213	7.8814786	7.725841813	9.369030504	7.499150836	7.36105995	7.554557479	8.603367721	8.505201562	8.269612865	6.393281457	7.717213059	7.545605071	8.738305013	7.210549939	8.347246483	7.399136088	8.072314674	8.227319806	8.578223815
AP5S1	9.284947325	8.950273281	8.840953963	9.096620393	8.347957871	8.758676018	9.121212923	8.973871836	9.229145586	9.265913477	8.716466056	8.969731465	8.541139333	8.800774188	8.473708984	8.500641773	8.902119845	8.667256614	8.726409606	8.696614584	8.375236998	8.658762282	8.356626979	8.606504366	8.659677876	8.468653928	8.38836589	8.91686667	8.60670272	9.27069524	8.722409527	8.345210419	9.675268227	8.203306132	9.372949226	8.654125592	9.653946484	9.418656103	9.035851267	9.286331609	9.14168717	8.988208304	8.642592983	9.300275419	7.575030996	8.444012857	9.307451598	8.538521226	8.78707406
GOLGA2P6	9.451061384	8.918284309	9.248445808	9.226386746	10.56418017	9.468953878	9.009764717	9.845475854	11.43116316	9.372265752	9.633763399	9.03447029	9.676065084	9.661445788	8.664098271	8.785621048	8.725485305	9.242452214	9.163711223	9.067318895	9.57791546	8.64173418	9.730062854	9.269440961	9.668886273	9.097337473	9.184130572	9.135560483	9.228941682	8.901894792	9.292882747	10.43428986	9.398726793	9.481879118	10.57938156	10.04258111	9.441726953	9.995788305	10.4770267	9.258959201	9.27069524	9.844614924	9.203478358	9.664360495	10.16683568	8.898020519	9.172587083	10.8602135	9.307451598
TAF5	4.401187623	4.094140404	4.994455762	4.958182461	4.631641127	4.884279847	4.404312066	4.840637292	2.829374603	5.421835632	4.437661506	3.915819207	4.877115721	4.102383849	4.457038459	5.04225819	5.058405697	4.168620746	4.131795512	4.947997026	4.462893878	4.255995416	4.152793605	4.280342939	4.680288638	4.381062475	4.549181874	5.250663527	4.525404529	5.518196053	4.835385462	4.032614521	4.769179501	4.288546667	4.273263737	2.664287869	5.2271522	4.548806055	4.760281571	4.992750717	4.91380013	4.495751644	5.204676713	4.490982086	4.471971893	4.260582558	4.073768513	5.159192534	5.597359689
SUMO1	9.582174799	9.834134808	9.144229967	8.90323645	9.014499432	9.094093349	8.742812111	9.315264428	8.255064084	8.405146679	8.942655256	8.706799598	8.301882334	8.961377856	9.60752424	9.196018951	8.967647435	9.142109401	9.343315205	9.227765204	9.1568138	8.705253323	8.576047181	8.611669087	8.958017538	8.874815223	8.690938332	8.827730279	9.080254253	9.66190035	8.41773837	8.312007048	9.286851471	8.7398545	8.638750352	8.996576785	7.8622029	9.086697918	8.230949972	9.419672489	8.465018733	9.245358742	8.933770181	8.371157506	9.200969125	8.774080321	9.297759952	8.458485109	9.14283858
MUC1	5.911009719	2.587230246	4.129558747	4.683568007	7.019019678	4.925586051	3.839175357	5.968864549	6.847542355	6.056615845	4.75591937	4.956711122	4.618031172	4.029927524	4.415814312	3.820666666	4.789314512	6.344097278	5.719714499	5.502606416	5.829264282	5.781692732	4.520952534	6.008971141	5.640556191	4.739992536	5.904604465	4.683249471	4.554291654	5.479154022	4.939612516	6.617833691	5.535450494	6.286013111	4.418231961	7.54173718	3.948381365	3.18853836	6.380535408	4.378979972	3.557419293	3.92959284	4.615456698	4.934383062	5.373771835	5.462569826	4.302521974	6.499295245	4.993415252
PNLIPRP1	4.687296308	5.29091037	4.954434949	4.838504008	4.125056451	4.534443603	4.770199326	4.51614662	6.079367194	5.886206658	4.962845247	4.942715959	4.93254077	4.930502186	4.748464971	4.899062241	4.899793052	4.461740673	5.17785478	5.41296952	5.312897996	4.899793052	5.249623384	6.217200151	5.050707857	5.361284744	4.715000832	4.829223095	5.378101283	5.208121753	5.243673175	5.221564942	5.132686013	4.995553799	5.784179953	4.306625213	4.401187623	4.754361492	4.662337983	5.518196053	4.697483888	5.295376196	4.531768251	5.065267808	4.571694879	4.911126683	5.613374626	5.197492955	5.532343409
UGT2B11	10.65926462	11.9299377	11.16254778	10.6348823	12.59396442	12.41785954	12.21883079	11.80601742	10.52227239	9.964843321	11.40287694	11.78886474	9.438945332	11.98277639	12.53221423	10.85376266	11.47016008	10.58238607	10.34442086	11.88570541	11.98712042	11.12198342	12.02765288	11.03433921	13.67948703	11.48451462	11.07997876	10.84008929	12.09906824	10.30221415	11.79877196	12.7658827	11.63971851	11.54022621	13.35266183	12.08953865	12.15905659	12.19744096	11.94934214	10.54979836	11.55287328	11.82152105	9.494613177	10.9042027	12.58417133	12.00249994	11.46106009	11.98712042	13.18995348
PLD6	7.735185865	8.993701002	8.965554011	8.106207844	8.713739736	8.354334837	8.31512023	8.120007466	7.867198031	8.625583367	7.868404372	7.537298426	7.380430761	8.484083924	8.915259459	6.952923952	8.099343817	8.664578325	8.206371431	8.316682495	9.411534354	8.133101552	8.389958979	7.577450186	8.652672859	7.656878584	6.777537804	7.472919566	8.363843529	7.739423093	8.007267934	7.281339293	8.089581033	7.317946458	8.565700295	7.874065301	8.60991198	8.485831799	8.179094855	9.162296673	7.574098714	9.678072462	7.954700724	6.66189025	8.024993632	6.418983738	7.270556472	8.087489082	9.347775973
SMIM15	7.968715782	8.944462065	8.910010105	8.366025928	8.543238195	8.47806295	8.399021377	8.325160219	8.9318466	8.333462228	8.088612184	8.317363468	8.602892576	8.015936172	8.316682495	7.862425167	7.911977889	8.140514711	8.185345598	8.626881576	8.250202856	8.720287899	8.267117451	8.735843085	8.441578979	8.60092523	7.955661318	7.958210264	8.090560197	8.737008899	7.964189539	8.300870389	8.545528783	8.188790183	9.154066495	8.717308449	8.229138042	8.873652805	8.212788389	8.31365459	8.423269061	8.521213166	7.888003902	8.209657238	8.073327777	8.226608573	8.706799598	8.545304407	8.779362155
ATG4D	6.164598498	8.096079634	6.791195725	6.812239774	7.318939671	6.995261124	6.898917956	6.62499281	5.497214343	6.732787183	6.140590083	6.781641144	6.628215506	7.013262976	6.542007303	6.084501718	6.832468559	6.573769486	6.137260363	6.812239774	6.681169141	6.197932888	6.421183397	6.250839365	6.912656915	4.788953761	5.905255339	6.68194774	6.813807369	6.596694516	6.604177874	6.147534385	6.866912275	6.222594739	8.160942705	6.800161831	6.694386437	8.016438653	6.581756718	6.183909069	6.673926876	6.909411415	6.303424826	6.804127391	5.685584099	6.258238428	8.174933602	6.911975522	7.144771215
SSX2	6.15886896	6.697020997	6.981476397	6.308158962	5.977290247	5.986372578	6.519418917	6.52076684	8.101029745	7.2993129	6.475877902	6.376530054	6.952687392	6.378038386	6.003269261	6.318881931	5.927467204	6.904876556	6.583791087	6.32468958	6.294696905	6.517204006	7.085067592	6.904069867	6.396179556	7.082800896	6.215479322	5.729526376	6.444268363	6.622311052	6.491103876	6.837689208	5.992449415	6.769373508	7.403529216	6.633733282	6.043979378	6.411983098	6.460625751	6.561367688	6.21079738	6.701509206	6.136880064	6.702037825	6.141191171	6.415743149	7.055301054	6.900741592	6.342054466
OR7E156P	7.489352957	8.305160534	6.692863973	7.022878073	7.59528636	8.353872647	8.200547569	8.405632302	8.171645663	8.2559814	7.760004716	8.087489082	8.432739044	8.048458378	7.904687804	8.182768236	8.34265747	8.143834667	7.643174473	7.654268391	7.072844755	6.105961435	8.032097507	8.144824399	7.914632934	8.048916082	6.882094026	7.935572888	7.910413398	7.551439489	7.854325573	7.80491608	8.283351038	6.95854864	8.818487709	8.432263164	8.140773226	7.568521419	7.919453277	8.994403422	7.369061259	9.702100873	6.860134354	9.341313251	8.524227752	7.735430239	7.963921	8.459097968	8.121880148
KRTAP12-1	2.628657182	4.578949933	5.048675186	2.620376768	2.52973375	2.769609872	3.8093018	2.614834717	4.240989944	2.913142037	3.76037604	2.611451105	4.256423111	2.828218537	2.813647786	3.858091399	2.900210593	2.667895812	3.141043802	3.516213223	3.454107818	3.146064012	3.991497487	3.82112998	3.905951822	3.691992342	3.059673167	2.549568995	3.494346897	3.593801057	3.524499963	3.316274756	3.444321857	3.762206117	4.349659697	2.709377511	2.742964879	2.785604454	2.94593502	3.4474105	3.340083068	2.863117462	2.622522345	2.729454457	3.342388331	2.882009614	3.187967081	3.058156172	7.282576225
GTF3C4	6.422906619	7.252836273	6.729673104	6.186038445	6.288561161	6.646150606	6.386585416	6.879677446	6.54582411	6.645343206	6.087388551	6.515061324	5.970866211	5.716814663	6.584610968	5.959308242	6.374005121	7.051075339	6.513167906	6.406222726	6.753641272	6.034498471	6.587903733	5.693493966	6.322038829	5.438600532	6.003577735	6.300938452	6.130156565	6.947192401	6.390013373	5.426300843	5.942689085	6.112092296	6.528117082	6.328996837	5.868789429	6.487519147	6.469789993	7.462395657	6.001492459	6.935715181	6.176563566	5.786394491	5.614650702	6.37001253	6.218338869	5.96090808	6.604177874
CMPK1	8.520308574	8.871590617	8.792187982	8.789206082	9.22935051	9.067318895	9.201206104	9.228479359	8.334479043	9.442001266	9.561577461	9.204966306	9.279216741	9.146975047	9.757359417	9.24465682	9.400399068	9.244159795	9.041126584	9.166295738	8.402224135	9.222390748	9.87994278	8.888484547	9.479670111	9.788643977	9.002416785	9.343781007	9.562285536	9.048774751	9.401865686	9.371276535	8.929330258	8.888484547	9.032506777	8.614223572	8.934378896	9.041126584	9.385013245	9.043676534	9.228479359	8.738554171	9.040453952	9.237618652	9.767264081	9.167015021	9.754725829	8.948098257	9.588349906
RHOH	7.731016758	4.324637656	8.575343145	8.310878604	8.396872411	8.081404409	7.274057915	6.876462971	7.161287567	9.623520396	7.27867021	8.55677295	8.55807029	8.198965986	7.563776627	9.244426051	8.83242266	8.820799319	9.229145586	7.290241694	8.563824972	8.45153377	7.742264884	7.198840881	6.815149948	9.877515643	8.000536878	7.5555338	9.319410158	5.867287311	9.8223347	8.803355023	7.903703763	7.924991158	8.33540225	4.062484387	7.45094992	7.168030972	6.823931048	7.419927762	6.756723634	4.710146382	9.51834052	7.813919042	8.486078421	8.000536878	8.040236132	7.036087759	6.948238863
GBE1	10.70007618	11.12523037	10.37969606	11.13089823	10.71083116	10.78609943	12.01585179	10.86758706	12.1953732	11.71867294	11.20365766	11.51198929	11.56173683	11.65772292	11.65116574	10.66101813	10.51515715	10.96851858	9.854955557	10.73297286	11.05986007	10.18602203	11.46468873	11.80162789	11.79252983	12.26023661	11.08784496	11.42468553	10.51800382	11.78061973	10.75958602	12.34594328	10.90905885	11.16181687	10.67135832	11.10407115	11.12602112	11.07777637	11.32457962	10.73522978	11.3519386	11.25841007	10.96750042	10.9821778	10.78776473	11.82975708	12.0040975	11.31408142	11.00125269
CUL3	5.811431633	5.826712481	4.951679749	5.610986241	5.739829801	4.393855676	5.416506497	4.943510272	4.925919822	2.692980217	5.310686633	4.30703816	3.245427524	4.057636804	6.985290124	5.662610562	4.134064488	4.838504008	5.335402517	5.613675082	6.066741982	4.503984788	5.21959061	3.374764119	4.799605953	5.52255069	5.417407454	5.487788478	5.150856705	6.046139728	4.918145681	5.023430868	4.216553582	3.33775174	4.023217653	2.754245729	2.777855473	5.094985112	4.622192118	3.480807285	4.341833012	5.363533912	5.282105564	4.921777948	3.290136434	2.948829115	5.179886663	4.399777903	4.905087139
RDM1	5.283855799	7.008602682	5.620928018	4.993770769	5.301416713	4.90832467	5.123363889	3.889428121	6.847801461	6.680336752	4.621825036	4.715720822	5.565737897	4.375455043	4.278825656	6.378839846	4.998278265	4.853235591	5.928410876	5.657151504	5.203899498	6.714982321	3.057019094	7.630090486	5.179167168	6.385234432	4.408518218	4.417901894	6.07245114	8.503132082	4.907937482	6.022965147	5.15676923	4.421990294	6.012867843	3.516885354	4.851866031	4.172847187	4.853235591	8.046873715	6.369784054	6.108966845	4.992006069	6.722659735	5.254281822	5.125978246	5.860723955	6.339216362	6.632288923
PNMAL1	11.0148978	12.98006028	3.4474105	8.851215349	11.33255421	8.856604	8.972529118	7.82488379	8.306798986	10.73839452	7.972846116	8.938282646	9.508233349	12.17239269	9.211057035	8.183445481	8.895767629	9.950543088	9.822637985	5.255275935	10.0508491	9.076234707	8.936075007	9.212800019	7.94243634	9.84938182	9.07935072	5.735306171	8.279706166	10.05623406	6.89943913	10.68770544	7.979464811	9.171262509	9.570315714	11.36188235	9.080439768	8.658353586	9.122682743	12.56387439	10.74864958	5.979136308	4.743542113	11.52783008	9.451497617	9.53736107	10.58438491	11.36315927	10.40104985
CD200	9.811949745	9.400399068	8.94377801	9.980167803	8.441578979	9.912919592	8.895767629	9.441287542	3.946612034	6.382556973	9.098225112	8.387219615	8.730870137	8.415915657	7.345092099	9.921798301	8.626680238	9.682342625	9.151962911	11.00125269	10.15586867	10.38908165	8.741907323	8.625788087	10.03225526	7.710849688	9.091536591	10.08522399	8.993701002	8.682091405	8.043622945	8.698865334	10.15770649	10.02314873	6.503488855	6.438398664	7.228568861	8.929330258	7.57104505	10.32366551	9.786416137	9.256448224	10.53096609	9.137127683	7.779678071	9.870744686	8.880491873	7.423531759	8.26215465
LMNA	12.73030402	12.19162566	13.81426236	13.67406038	12.68948814	12.97389901	13.99062461	13.08870055	14.90702662	13.84635273	13.19514683	12.45783109	13.11814083	12.00642866	13.38397141	13.28401043	13.14184676	12.71452127	13.0253407	13.72509064	13.02443317	12.31105994	13.02621429	12.55810373	13.15403172	12.26738157	13.31744525	14.5935595	13.00564138	13.38174797	14.21296921	12.11268866	12.15490135	13.84387062	12.98620635	12.68117686	12.7120706	12.61376388	13.07028087	13.18898612	13.42015532	13.59245504	13.57582927	13.13709843	12.71452127	12.72782629	12.79456626	13.15986883	12.93974527
GPM6A	3.908378898	2.971074056	5.987225583	9.680141316	7.12447627	8.495912936	8.587262966	3.995968213	2.579041209	3.206594883	5.500171077	5.236662022	5.085718249	4.61366553	7.982474682	6.46813035	3.965694063	3.43124906	5.996157215	3.529750165	5.410619841	5.819098139	7.989011274	2.625899397	6.037695002	5.984869121	4.669391764	5.013578786	5.41775683	5.855702107	3.542950104	3.877410342	6.915573717	5.799793682	3.223102992	6.982699553	6.795526268	8.066278316	6.58758973	4.510242405	3.852105254	9.216641939	5.707418255	2.849801375	9.942903578	4.780815863	6.044306838	3.267983606	4.576327752
PLXNA4	2.716360553	2.634476153	2.577775687	2.693458846	2.577856315	2.906306509	2.565419158	2.69606317	2.565884344	2.53225312	2.569602108	2.703699157	2.531203346	3.012273044	3.01199517	2.454742238	2.546950643	2.743851326	2.524620191	2.635134012	2.577395711	2.698096259	2.534301575	4.425462314	2.607843165	2.660236928	2.598773091	2.612724411	2.57682021	7.051576671	2.601906895	2.519030209	2.688854282	2.626817626	2.687343844	2.852209462	2.850024132	2.98505584	3.0943042	3.422564505	2.668889217	3.032821664	2.674478799	2.882009614	2.667068672	3.078000716	3.303992283	3.314078992	2.76001308
THBS2	9.826801011	9.861930651	5.369946839	8.802046376	4.501291953	8.174228181	5.820997075	8.362491911	9.584614945	13.04978591	11.79156354	10.13628219	9.771252839	12.44611859	8.764658101	9.621524609	5.369219387	5.07143756	6.988288517	5.485088422	9.190321504	9.429079223	9.240877013	12.21547057	8.88472572	13.67269326	13.72941135	8.988208304	7.379217992	10.41630272	2.603939835	11.13405631	11.50725435	12.47386446	7.079201452	9.760273057	8.848482728	9.884146333	7.539758629	13.61078648	10.96813411	4.598573365	7.100481986	11.31490047	8.53318198	9.46255827	9.128439417	14.09541462	4.357121402
WTH3DI	2.736366735	2.644107796	2.584257217	2.708952971	3.924807556	2.933167314	2.571866982	2.71480157	2.555706811	2.536407694	2.575200081	2.717712958	2.536253301	3.048693187	3.050310546	2.455998379	2.552195933	2.763585614	2.529051049	2.646822709	2.586728247	2.714505779	2.538300897	2.638895954	2.616800093	2.670810362	2.501988615	2.624150851	2.583930116	2.576359293	2.605928161	2.527519344	2.704004696	2.638490956	2.698406267	2.884774672	2.872839553	3.031957984	3.137395816	2.607762391	2.677889828	3.070651143	2.686452931	2.920981834	2.675102028	3.116065744	3.337439381	3.367264204	2.791824154
ARHGEF37	10.57583565	8.496139135	10.06380976	9.086232374	11.01971528	10.02393278	9.184130572	10.57882628	7.847983639	6.508108226	10.71536478	10.54115963	9.793581088	9.753185009	10.16597649	9.756418282	10.58716056	10.6958294	9.967720749	10.87356056	10.56049956	5.369219387	8.980224509	10.10375854	11.76060189	8.666826891	8.979623881	10.87425424	10.56477076	9.87723616	9.915552144	11.33179484	8.965098673	9.184365124	11.0613363	8.961175957	9.30768756	9.420939584	10.05109746	6.965798307	8.862747856	11.46468873	9.740583293	8.397588346	7.217485236	10.28311462	10.22084777	8.840735388	10.49822454
NFS1	10.60088044	10.80778441	10.76718151	9.895830027	10.45882076	9.992223696	10.6348823	10.14185873	10.4122894	10.15971815	9.712692621	10.47322146	9.810912795	10.79007601	10.04212161	9.984986442	10.51339531	10.75036474	10.44168594	10.7533389	10.43879359	11.11619171	9.969651969	10.31063739	10.62802753	9.932383681	9.773790828	10.1950876	10.90560675	10.47043431	9.935521902	10.47881317	10.90769272	10.01361593	11.15503713	10.94971901	10.54583206	11.25684032	10.27143385	10.96574676	10.47481755	10.85440494	9.766750862	10.51279254	10.07852067	10.20692283	11.29532927	10.41753865	10.61352105
KAT5	8.447450555	9.437162511	8.629752521	9.164864923	9.063430411	9.226620103	9.364817047	9.411534354	7.486449548	8.799548049	9.364537936	9.140749051	8.386299208	9.038265016	9.004202359	9.190096379	9.231172272	9.846558136	8.807516756	9.10320737	9.194804737	8.547132898	8.73406561	8.952974615	9.288939543	8.633095836	8.727956908	9.526200592	9.151221483	8.938476914	9.253420396	8.915047658	9.235450837	8.737214214	8.654810761	8.937209447	9.301886135	8.795756717	9.46500536	9.269669033	8.923380488	8.795342416	9.481879118	8.866258743	9.2756144	9.07423503	8.644454575	9.340378031	9.41036457
FAM204A	10.43219371	10.29204785	10.26983755	10.55543808	10.46665694	10.65896232	9.983902211	10.33549488	10.64053944	10.88819804	10.06573587	9.892512662	10.24133767	9.762333428	10.04633863	9.915552144	9.438415346	9.280636912	10.14317252	9.983660774	10.35559371	10.0306151	9.888457982	10.24790908	10.15998653	9.92287649	9.676858194	9.958807082	9.717819169	10.40078787	9.807718667	9.645187472	9.739566832	9.881604578	10.25845831	10.03732476	9.435766402	10.559603	10.23739855	9.524492947	9.343540684	10.36463313	9.865669135	10.49740215	10.321603	9.651177241	10.37386985	10.12686909	10.22619227
C6orf48	12.72376022	14.78375748	12.91050669	13.65543888	12.92410594	13.56036248	13.443493	13.54203054	14.86297717	13.40260847	13.99421564	14.26506762	12.65211601	13.85364354	13.46078023	13.76315235	13.45714761	13.54333369	14.05655872	13.38502755	14.3260198	13.72652902	13.74724338	14.1776828	14.16173015	13.58209678	14.24992847	13.30083486	13.83473253	14.25856062	13.66302993	13.24865887	13.79564392	13.8637732	14.58800267	13.98220447	13.45226496	13.76183383	13.84936128	15.3996955	13.70926015	13.77141163	13.55691588	13.83348694	13.7281049	13.81856183	13.74960077	14.3753894	13.87159565
CAV2	8.79762701	7.46288833	8.338667328	8.035141444	8.411690254	8.155287832	8.231177467	7.9332678	8.293880221	8.199673328	7.571326786	8.78585202	6.527009392	9.412455596	7.030225975	7.246541377	8.28596432	6.824221422	7.605097752	8.990932442	8.848250654	8.878322932	9.206884119	8.682761992	8.423501245	8.874168487	7.799257718	8.790646002	8.369349223	8.512569065	7.039804261	8.792862332	9.007146512	8.31713911	7.423531759	5.339891726	8.833468672	7.984889407	8.134211729	7.292739049	8.492205838	8.075824347	8.280238074	7.932071852	8.201408962	7.705426619	7.695626211	8.588589609	8.376364647
RTP5	2.852209462	2.685345273	2.615929052	2.78059785	2.631968468	3.064969358	2.818622354	2.814701717	2.522827751	2.555841375	2.758393808	2.791118148	2.553667192	3.218970801	3.210445483	2.587388758	2.577931152	2.877980786	2.879359116	2.904213755	2.624826307	2.802913959	2.713313222	3.821876578	2.651142316	3.547972207	2.564103464	2.678383225	2.611199194	2.608268078	2.840146613	2.560459133	2.792741546	2.805964494	2.763754542	3.030832166	2.992124188	3.202408832	3.300095183	2.645371887	2.723661098	3.245689067	2.765462929	3.079617199	2.715810104	3.283574515	3.488777272	3.57466089	2.922088876
PMAIP1	6.641302221	5.808125198	6.356004793	7.715662079	6.573294069	6.07180696	6.094915736	6.722938718	9.172150711	9.473664573	6.535770042	5.991590206	7.643408074	6.534353631	6.388337822	7.222466539	6.508903544	5.966682878	6.854292242	4.629754792	6.647005481	7.101267349	7.298798843	5.434013063	7.197806099	9.055675939	6.534636961	6.344097278	6.540048403	6.749883879	7.12021252	6.043657715	5.861405372	7.204741352	7.719543349	5.988851177	5.953123646	5.770738575	6.764656678	9.651718412	7.239891592	3.295375625	7.715903628	6.480119539	8.181862668	6.174053886	5.805322553	9.943455327	6.292347941
ZNF672	9.557143442	8.797385367	9.56931137	9.818352239	9.684489587	9.595957893	9.645958355	9.184130572	8.441760111	9.672634374	9.206884119	9.232357277	9.470617922	8.865383541	9.531457258	9.537611888	9.92682185	9.712976086	9.723372599	9.634375827	9.689441346	9.14936237	9.226386746	9.415856368	9.610770634	9.301172734	9.543781738	9.858742356	9.765616498	9.55024069	10.37277022	9.231641267	8.902119845	9.456843393	9.944560939	9.430252564	9.289879794	9.399940977	8.987738294	9.087785424	9.981581217	9.104777423	9.648272181	9.719833508	9.040249513	9.685434057	9.395690881	9.397349476	9.94537936
GCKR	2.922088876	2.709173154	2.63246439	2.827041448	2.661218561	3.143473154	2.631003465	2.876396771	2.514275072	2.567134139	2.618991455	2.850024132	2.565490092	3.304585536	6.727344127	2.475253742	2.591015397	2.946739534	2.56508043	2.731162845	2.645371887	2.861242557	2.669266703	2.718178796	2.672645583	6.455142037	2.535005796	2.710980161	2.627332297	2.627022367	2.644814837	2.581422943	2.854286702	2.700217925	2.804725235	3.106873942	3.062534452	3.291925546	3.375102797	2.666521682	2.757033529	3.339121558	2.820298916	3.184388751	4.291713315	3.364678428	3.572054943	3.682268822	3.001272318
DCST1	3.399243282	3.375102797	4.208067407	3.313124267	2.668239496	3.164209395	3.749258037	2.892740922	5.688672946	5.460669298	2.966822437	2.864711216	4.586319667	3.329847112	3.32141132	2.761969993	3.475322761	2.964978568	3.325749367	3.633096794	3.269337263	2.877471528	4.206875074	4.857865131	3.525215652	4.996883997	2.810108577	2.719324786	3.795784275	3.010079968	3.69867174	4.618369521	3.207957903	2.705846233	4.848599417	3.125899329	3.080239846	3.315646912	3.397549672	2.880714461	2.767569067	3.364355054	2.837164362	3.208271134	2.745357652	3.386871972	3.59697547	3.706223259	4.146352896
OTUD6B	4.979815459	5.632073416	5.460328564	4.323470177	5.766949448	4.739611197	5.002692086	4.589462567	6.904633626	6.826078674	5.1012913	5.148727344	5.284885169	4.470557322	5.407281152	4.696769666	4.749155191	4.671558865	4.999989092	4.388692039	5.594109015	4.811755103	4.873303138	4.712078343	5.107471555	4.697836112	4.889572345	4.950314463	4.794430925	5.175535036	4.820712999	4.838148051	4.728454989	4.850098552	5.376671001	4.991646807	4.560857931	4.826530458	4.993115851	6.031734135	4.169440516	5.78205143	4.895219607	6.267155818	4.758525775	4.739992536	5.073811177	4.229063487	4.82427063
MFSD5	10.57853466	11.10372658	10.18311554	9.678072462	10.1379232	10.18944492	10.33125299	9.738307419	9.364314568	10.09076973	10.22509718	9.947889572	10.48479244	10.93383728	10.89462383	9.772486221	10.21247177	10.06982117	10.33097792	10.52496398	10.57523687	10.56229672	10.29965246	9.800116521	10.21078899	10.60379266	10.40229678	10.09997247	10.28984837	10.90632026	10.31726177	9.909855002	11.02752112	9.905239056	10.01993985	9.959057582	10.62150154	10.24378826	9.662409861	11.26351851	10.65706837	9.975212979	10.03888763	10.7099135	10.06682723	10.13359558	10.01311553	10.49086921	10.31751578
GAD2	3.008125638	3.07689949	2.651888158	2.889350668	2.694363549	3.236592151	2.657593755	2.960880924	2.507421558	2.582557918	2.639938599	2.91760306	2.578119542	3.414073637	3.404584496	2.484378159	2.610312922	3.029624975	2.582557918	2.771298619	2.681729481	2.933167314	2.584257217	2.763585614	2.699217096	2.796010682	2.550300981	2.754245729	2.650056089	2.651665075	2.666521682	2.603769244	2.935081431	2.727749227	2.852406647	3.204361616	3.152791896	3.392432269	3.475931618	2.69013692	2.817273857	3.45656749	2.897663807	3.315010599	2.77445001	3.482565302	4.008153207	3.811104668	3.105650987
LMNA	11.53336296	11.27714996	12.38204588	12.46016145	11.49128645	11.86271687	12.99152591	11.80407007	12.96507967	12.44068534	12.03394808	11.46513929	11.83539915	11.1282986	12.34531879	12.1783983	12.07006187	11.66660853	11.84692916	12.74594199	11.90905036	11.38296027	12.2535762	11.54158586	12.16673332	11.20445442	12.17776781	13.47347402	11.98168157	12.2016371	13.19618957	11.02511894	11.45440798	12.82651078	11.40435211	11.50725435	11.66316237	11.5178801	11.958207	12.1461668	12.36929945	12.1231432	12.52438228	11.96829669	11.69129811	11.78788465	11.58622541	11.86057015	11.93867221
BPIFA3	3.048693187	2.759849021	2.665110084	2.928185009	2.71043524	3.288678703	2.672508295	3.003173419	2.503437827	2.589546268	2.651784134	2.958407716	2.656398713	3.467047834	3.464504272	2.490376227	2.619310023	3.077150751	2.59118078	2.800002091	2.696849973	2.971291984	2.590096733	2.796010682	2.716064135	2.821638355	2.558969049	2.781844633	2.659814266	2.664645433	2.680726105	2.615229544	2.984293834	2.745680263	2.874015809	3.249712058	3.202692301	3.451262853	3.527387157	2.702738523	2.854975893	3.527715342	2.941051962	3.391226057	2.799414349	3.536419781	3.749592151	3.874868051	3.159176263
HSH2D	6.899918075	8.162430316	8.550239143	7.161770509	7.382811175	6.438679089	7.929290764	7.184080819	8.89988601	9.175921484	7.597525676	6.987744486	8.471900494	7.418431353	7.304528878	7.659280422	7.09974555	7.265913773	8.25882275	7.747945777	7.899661886	7.686253198	8.072814654	7.57530144	7.337489673	8.636542466	7.537298426	6.674765529	7.508122498	7.528137923	7.495661268	7.849410041	7.205251347	7.524996495	8.337985128	7.791474092	6.644351178	7.544408719	7.288303192	7.73591224	7.156151866	7.311190638	7.226347156	7.195957852	7.81692665	7.424301685	7.727491801	7.754450836	7.878574493
MUC17	3.92361781	2.785785578	2.678990661	2.968136708	2.729059997	3.342388331	2.940535668	3.068523078	9.290803292	2.600185333	2.721315203	3.002377604	3.040104966	3.536677724	3.535720961	2.49767799	2.625899397	3.141937815	2.606563814	2.834934083	2.722597479	3.022988431	2.592100535	2.840344896	2.733640548	2.850487245	2.86538169	2.97339714	2.676427588	2.682221358	2.697952179	2.62916118	3.042329063	4.558696647	2.892740922	3.305573714	3.262607158	3.50885691	3.607693517	3.164541143	2.901110337	3.611248577	2.994218511	3.471991072	2.836095644	3.612995308	9.624285545	3.948381365	3.232057776
RAI1	8.612787639	9.024464006	9.385478801	9.728989365	9.95669563	9.824334047	9.939291726	9.353693742	9.561577461	9.387924564	9.454459474	8.897847435	10.0714297	8.214214166	8.893318108	9.577439336	9.084408289	9.329410793	8.739393798	10.06573587	9.206416959	8.901894792	9.938583335	7.483653093	9.357510627	8.921652995	9.717819169	9.638872479	9.120991426	10.4882937	9.35296596	8.973214657	8.354803703	9.624724974	10.59505821	9.337619938	8.954453185	10.05355777	9.27139328	9.149118218	9.68191526	9.274841037	10.02935387	9.961945243	8.546210405	9.467543631	8.987257485	9.426523	9.370583783
TSGA10IP	3.14222487	2.806396185	2.689264341	2.996856236	2.740865444	3.370381916	2.707374993	3.106306825	3.53505589	2.606563814	2.675259225	3.027851847	2.951359365	3.583529821	3.584581105	2.503099165	2.62309869	3.188275862	2.615229544	2.861434743	2.736510184	3.052565096	2.587230246	2.869657706	2.744766183	3.231758663	2.798206435	2.83259041	2.690665922	2.695440319	2.714505779	3.494690932	3.083583133	2.856963189	3.625155115	3.346884421	3.3030345	3.538784068	3.660399714	3.204361616	2.934537134	3.660399714	3.033380692	3.515502514	2.858830405	3.661188528	3.88514408	4.004028796	3.27379502
ZNF84	8.334732688	8.241715363	8.479994255	8.113649864	8.271789178	9.224905458	8.095040081	8.948098257	8.441074739	7.670404327	8.387672696	8.309701709	7.781458944	8.383521992	7.897432558	8.762842396	8.413100911	8.913304614	8.33003219	8.705459301	8.917779505	7.836769242	7.859235657	8.976034651	8.708847874	8.556318887	7.96764129	8.773357506	8.568617708	8.87115948	8.541644495	8.984969195	8.995677087	8.043902051	8.258084761	7.771523767	8.759390232	8.093841916	8.87001792	9.149823494	8.244116878	8.454612826	8.424680451	7.656243393	8.699265679	8.137103128	7.74171538	9.48063812	9.063177838
COPZ2	10.28421524	9.975212979	8.560574331	9.383048319	9.379715565	9.929333512	8.90596053	9.866998063	9.727958098	10.05623406	9.754408608	9.593214392	9.104777423	10.07339157	9.225891882	8.460794345	7.128811856	8.249514268	8.440446296	8.226147433	9.921367889	10.12804759	8.28951269	8.357171159	8.452269613	9.512551281	9.662931815	7.902990991	7.698875939	10.66882016	7.535106727	9.567322777	8.565268312	9.573714138	6.848877413	8.713739736	10.60505297	7.631771003	8.947662932	7.055808959	9.524711767	6.107156262	8.440245412	9.708774651	9.193660285	9.190561699	7.903424799	9.820779868	8.00348858
ORC6	4.880660458	6.225775927	4.798101113	5.058729079	4.544444181	4.551280371	4.264256414	3.16012011	6.459533851	7.176071021	4.594991918	3.53086501	6.725448529	4.514727983	4.188274851	4.616198209	5.474570428	4.491672695	5.627444189	4.888534026	4.43498912	5.98029121	5.021700396	6.286306802	4.041381939	6.321144415	4.856416145	4.194628373	5.630210635	8.466848819	5.216189094	4.161591374	4.837491348	4.910123184	5.054638164	3.386539961	4.637408343	5.384163233	3.733611329	8.151727765	5.321197634	4.572410532	4.320395828	5.96090808	5.323911955	4.791221243	4.663180565	4.596771147	5.958940566
EIF4EBP2	13.36133822	12.49700432	12.7759034	12.74842066	12.84437487	13.30083486	13.05266137	13.56145977	11.96535241	12.24495183	12.8782574	12.73374535	12.69854748	12.41493216	13.66043833	13.10990809	13.0075432	12.28002229	12.52603519	12.73030402	12.8735624	12.74413654	12.61292884	12.12055891	13.01301117	12.16779027	12.37570753	12.9345597	12.99577397	11.70072284	12.76673144	12.61681695	12.68607881	12.45937996	12.85503474	13.05455483	13.11716289	13.19106226	13.28498521	10.89146302	12.57395528	13.60243863	12.68117686	12.4049502	12.70529398	13.08309614	13.0877165	11.85443017	12.97922833
CES5A	3.2138422	2.841013469	2.702167516	4.569411776	2.74854016	3.332964286	2.739768012	3.190630245	2.467584137	2.611020039	2.693700595	3.026990117	9.328214742	3.666675234	3.662673356	2.517935781	2.563529864	3.30176468	2.62722177	2.888677175	2.764159724	3.092296517	2.51008591	2.861917322	2.746629237	2.912097315	2.584584665	2.824528656	2.718360815	2.720724624	2.750330747	2.628087341	3.168582089	2.811721041	2.696731979	3.393757741	3.359977895	3.556278819	3.769901443	2.709488953	3.004565508	3.75211392	3.110509747	5.380960296	2.92022044	3.744912214	3.995968213	4.040221143	3.343336136
TUBB8	3.215953815	2.865850106	2.702417269	3.454810215	2.971936233	3.315010599	3.482193979	3.291255505	3.734589096	2.940535668	3.424335744	3.018378642	2.772918804	3.670231689	3.667054115	4.664295341	4.820712999	5.554929035	2.627332297	2.949878195	3.157232067	3.091377446	4.162335791	5.117091058	2.743567867	4.224376228	2.882770134	2.815763858	2.721162995	3.332637942	2.752811251	2.952990869	4.445545757	3.335763409	4.430022034	5.670746675	4.816738718	4.197432233	3.776512554	4.538180172	3.726971712	3.756443319	3.437851243	3.464787082	3.882609929	4.426242274	4.002061646	4.034681653	3.344425929
MAML1	7.28504972	5.968522486	6.919092393	7.06989682	7.195502066	7.186031513	6.994024512	6.993758317	5.863663723	5.98029121	7.044671358	6.514810888	6.809505345	6.882373211	6.535770042	7.426957567	7.110739509	7.170239672	6.551939099	7.459626078	7.457988559	6.849994391	6.832232952	7.154885584	7.045949348	6.80760202	6.969939102	7.341062645	7.175569311	7.968927439	7.363070612	6.500668051	7.373053494	6.720990297	6.955882171	6.405326275	7.007058754	6.863534121	6.797944945	6.953875599	7.05425873	6.798542605	7.75095222	6.636440115	6.246506804	6.573012839	7.477881386	6.001492459	7.14726967
KLHL42	7.358857728	8.250202856	7.479315933	7.240925393	7.612218017	6.953127642	7.536853943	7.265913773	6.933282613	7.906576643	7.686511899	7.032083662	7.774310924	7.215736723	8.033474556	7.716135155	7.178710785	7.336248615	7.88507006	7.883623763	7.980661937	7.436135985	7.315936417	7.478327223	7.239891592	8.239099156	7.720941419	7.352858823	7.771523767	9.547996102	7.17687731	7.172947297	7.650328978	7.822866929	7.246541377	8.03028689	7.533188162	7.708422709	7.004959066	8.10465224	7.624440661	7.744062115	7.768180126	7.057025813	7.418893204	7.097243163	7.036851355	6.712465083	7.21601121
MPC2	12.67680507	13.01650545	13.21050917	12.28467477	13.01133779	12.46644456	13.14567663	12.60724462	12.57945906	11.10545582	12.40642987	12.61137168	12.5062976	12.05664203	14.51834922	12.67345253	12.78499966	13.27317581	13.64660204	13.24967496	13.05645127	12.70289884	12.96078348	13.17714677	12.99924485	12.59170571	12.26663538	12.66534904	13.51820655	12.95058721	12.59248701	12.68434609	12.50118483	12.13598311	13.06026799	13.18795153	12.27440311	13.40260847	12.99827901	13.82884158	12.21613817	12.6950069	12.02636798	13.15202136	13.7076051	12.57395528	13.31941255	11.84032332	13.1272263
IL22RA2	2.640521227	2.581743374	2.522208879	2.572739267	2.493647135	2.615830285	2.549291057	2.612935299	2.475430151	2.476472528	2.532122114	2.520524201	2.520864382	2.832120738	2.752058005	2.432911831	2.4178225	2.697410358	2.473469041	2.524817968	2.525314332	2.567533537	2.924625099	2.548811129	2.531138783	2.744330326	2.466466778	2.474406016	2.575916907	2.549496414	2.577395711	4.431567199	2.600098382	2.568404582	2.461443947	2.663658963	2.671054023	2.781688659	3.170684161	2.566421469	2.590471624	2.833932487	2.632575409	2.569668985	2.606234345	2.7861871	3.198165725	2.914377003	2.64207365
CDCP1	9.861411621	5.229862755	6.885555215	7.949297067	9.043909581	5.040506029	6.161960504	4.150136709	11.19688315	12.18403968	7.19208747	8.71983766	9.802304446	10.28084265	6.344952365	5.600435588	5.313612161	7.442656948	7.806036455	8.608776494	7.696062626	8.997707602	9.912418707	10.31009697	4.809502072	9.932923144	9.795382875	5.098629565	7.691541311	11.30961943	7.204430203	8.545528783	8.774080321	9.156544372	7.211832606	6.221372481	8.200757376	8.832678525	6.87725381	9.953733297	10.02290256	2.833266057	5.750163078	9.581941866	9.562996715	10.03576931	8.892843385	11.70606851	4.750971634
WBP1L	10.05516403	9.695582773	9.124621104	9.724916901	9.565185014	14.53056757	9.619466255	9.5072218	9.076462737	10.00621409	9.75109247	10.22056684	9.83897189	10.22223383	9.4188892	9.764901403	9.247739471	9.122682743	9.144670567	9.618242495	9.766136883	9.478845757	9.578147533	9.529766987	9.498445674	9.479917445	10.08685021	9.621760026	9.394957912	9.864717894	9.50125442	9.183090622	9.744104285	10.03336704	9.309779878	9.285868603	10.29905917	9.740866552	9.984986442	8.817055171	9.406581915	8.89988601	9.848087623	9.733879203	9.766750862	9.68593195	9.756418282	8.78488158	9.454932857
STAP2	11.05265361	11.91130674	11.88343218	10.07113292	10.8829585	11.30475864	10.657664	10.38748909	9.826543061	8.449427162	9.836289687	10.61016744	10.2077557	10.41660827	10.36463313	9.856611566	11.51659443	10.341629	9.876697918	11.60690141	10.76982124	10.67466552	11.22004074	10.93724335	11.25180904	9.37546989	9.545287485	11.01607873	11.05808075	9.025868481	11.00364424	10.49396053	11.06023795	9.645958355	11.40991843	9.820524093	10.32474663	11.33472914	11.08205679	10.23655846	11.21113468	11.23036269	9.931293441	9.262407722	10.53127678	10.2503311	10.79610386	10.16653487	10.8829585
CTSE	2.625565176	4.970276309	8.369977936	3.900932706	4.797453656	4.816738718	3.557706521	2.604133224	2.952990869	3.598073903	3.730480022	6.057831792	3.353416731	2.805155652	2.755183907	5.148727344	4.27079364	2.988555089	2.863513418	4.393855676	3.351796136	4.878274348	6.212586237	3.097366139	3.798984813	2.70299408	6.203663915	6.215479322	3.891380581	3.157549284	4.363287386	6.132533805	4.711333197	3.006253858	7.238087884	2.66451955	4.315701132	5.300125012	7.229677104	4.234924773	5.310422166	4.691661097	2.626721674	4.944566248	7.988199049	2.80196679	4.589905215	2.944121958	4.355994105
RPL23A	15.19217765	14.85266548	14.1426634	15.24116733	14.72217173	15.64516361	14.5638959	15.27487511	15.18704427	14.63854357	14.92578436	15.20320335	13.40015238	15.41334184	15.05943009	14.44824435	15.03203835	14.97340372	15.2857227	15.26400904	15.2921202	15.32413086	14.9963827	15.15792203	15.11778998	15.04399136	15.04399136	14.76843891	15.10789681	15.45195022	14.92279587	15.37646373	15.19498041	15.00181445	14.46488256	14.65954119	15.43437822	14.72217173	15.24116733	14.85266548	15.13116064	14.52808628	15.23522628	14.96135004	14.84700318	15.27487511	14.66239957	15.32718758	15.0817256
DPCR1	3.315342047	2.584330157	2.523573878	2.588843839	2.506828077	2.684653971	2.538819997	2.601357134	2.55305649	2.493452533	3.012588282	2.55770871	2.512088665	2.798825178	2.758258689	2.644107796	2.466073845	2.671699554	2.481860746	2.546663035	2.535985865	2.580006793	2.47218857	2.615710138	2.545182198	3.866073563	2.831013671	2.50884475	2.556617778	2.546139981	2.712122504	2.458144229	2.612192361	2.570122506	2.532122114	2.668889217	2.702041844	2.750504521	3.032821664	4.755121647	2.620534937	2.831915543	2.62309869	2.637447221	3.156615924	2.811941205	3.192419644	2.958957029	2.636662964
NPAS2	7.660259306	8.190527137	6.573294069	6.102773264	6.705676602	5.76036461	6.205346388	6.516370974	8.48320335	7.185452071	6.326363236	7.052946745	7.537742317	7.627178727	7.198840881	6.295544163	5.576769655	6.804852992	6.801490634	6.768416466	5.642497764	7.519158516	7.620796499	7.764504304	6.32468958	7.295452	7.090920714	6.008601354	5.674674495	7.899661886	5.519169581	7.502936875	8.00275883	6.759575214	6.931933851	5.687127583	7.118462353	7.63202169	6.730813315	7.184557582	7.115386536	5.862066736	5.082547024	8.146986035	7.300879532	7.075262803	6.827346927	9.60752424	5.440139675
CACNB3	8.584071291	8.40201322	6.886484236	7.460338483	8.76751812	7.201109022	7.262884768	7.712298612	9.496499913	9.467794175	7.905860971	7.097784222	7.439149568	8.35250238	6.817899075	8.192417592	6.815149948	6.835878498	7.433960127	6.791498006	8.422394528	7.509106123	8.81645457	6.073097256	6.999949847	7.14148327	8.203069627	7.708422709	7.107909715	10.07511863	6.644588281	7.334688017	7.244777555	8.075185005	8.484083924	7.216993398	7.340639064	8.831355088	8.0479997	9.654779341	7.716364347	7.149314042	8.561089018	9.522016692	8.156981722	8.041559437	7.861074958	10.19283689	6.138262721
TRDMT1	5.871876591	6.1637357	5.166979753	5.422820935	6.013457063	6.311604524	5.671403555	6.429354987	4.279948791	4.930502186	6.093612856	6.00795478	5.506594965	5.669376128	6.230120573	6.208980241	6.047907088	5.617969999	5.299768697	6.086190221	5.50297337	5.129195334	4.690312952	5.899783076	6.083638762	5.48179833	5.190962405	6.335242339	5.933412909	6.804606677	6.06283508	5.162376081	5.397765165	5.970584561	4.720978317	5.553277619	5.756448989	5.362275473	6.295287767	5.495146717	5.24032159	6.37326017	6.504637165	5.484754916	6.076229178	6.011604339	5.094701019	5.96485355	6.360344227
OR7E156P	2.616895002	5.403975364	2.528267142	2.602427298	2.517224383	2.735457473	2.53451537	2.601070754	2.782227091	2.503044111	2.537177853	2.584673649	2.509544354	2.798628578	2.772606193	2.451967197	2.495052383	2.662428504	2.487991598	2.560748184	2.540710116	2.594446387	2.496301123	2.602103117	2.553369928	2.656278655	2.852625199	2.532618527	2.54776191	2.79539091	2.588363113	2.4652579	2.617386681	2.572115275	2.583821446	2.683394288	2.719466295	2.753525824	2.960325939	2.556990283	2.633894593	2.836095644	2.618403202	2.689264341	2.622809781	2.83893653	3.178265537	2.997114609	2.643157601
SRSF4	10.86326239	10.52227239	11.13014673	11.52315961	11.46206081	11.38815051	11.39059803	10.90208434	11.47915783	11.68184072	11.66267894	10.90769272	11.34410977	11.13405631	10.64684646	11.74346037	11.32457962	11.3876503	11.22708511	11.3236892	10.88752756	11.23724726	10.91007833	10.71415812	11.33704528	10.90071959	11.41569631	11.41391804	11.37339709	11.06672582	11.49183906	11.53294045	11.23639483	11.49406481	10.88455131	10.82369743	10.95791021	10.82498625	9.488570011	11.03788012	11.35883157	10.77633034	11.71965069	10.97319482	11.7832433	11.17689805	10.8802272	11.26428665	11.06420411
PCP4	3.908765939	8.01547235	2.890494745	2.608006301	4.991204233	2.749989846	2.983313351	3.474319205	2.644223275	2.505630628	5.376990969	4.768437276	2.5092317	5.070704896	2.783129098	2.452684304	2.503623485	5.194349468	2.715525632	2.567964146	2.810870852	3.353736809	2.724758685	4.333979911	6.382835799	4.155418445	5.799202952	2.900210593	3.044044895	8.588589609	3.302735959	4.564677828	3.830506028	6.599921353	6.319442473	11.14470894	7.461933205	8.193249147	5.350159604	2.999999115	8.96021846	2.840146613	2.618061566	4.184969293	6.647777487	8.946298584	3.171874893	5.930239747	3.763285652
TBC1D22A	9.460280676	9.299594513	9.605607431	9.37641021	9.514249205	9.753902834	9.674752397	9.358634246	9.625697237	9.541347935	9.555550634	9.834134808	9.842236082	9.43118718	9.466238871	9.376197381	9.11392012	9.284281181	9.187978675	9.111113577	9.283340089	9.531457258	9.459614147	9.057017534	9.545557052	9.258299366	9.467543631	9.208478897	9.270477308	9.05793865	9.655031412	9.423826226	9.436440612	9.254158557	9.436440612	9.082075509	9.569828977	9.408662975	9.572249687	9.2470948	9.813776843	8.758676018	9.359879518	9.665465954	9.41615389	9.443654774	9.294983769	9.761861728	9.569828977
NHLRC3	9.730578646	8.543238195	9.939564041	9.805930686	9.874163652	9.515915451	9.24111976	9.488810129	10.3321366	9.730834273	9.655268235	9.251580278	10.19452354	9.971004366	9.956169368	9.707753877	9.887915817	10.09240582	10.21326913	9.529554621	8.879180831	9.923125128	10.4191704	9.787153914	8.990932442	10.01993985	9.675537905	9.785052	9.474211967	9.788406775	9.86937419	9.662931815	9.219468019	9.774003627	9.412455596	9.457305026	9.189145845	9.850949483	9.216419217	9.252500281	9.630443049	9.813776843	9.322435544	9.796988152	10.23478458	9.505016354	10.22223383	9.944010863	9.827552557
TMEM211	3.598458748	5.43303542	5.437699626	3.705903649	3.32210224	2.776044891	4.891311851	3.798265279	6.015228147	3.961382173	4.465123985	3.298280994	5.215539604	4.021106765	3.788075349	4.479459887	3.565658198	2.664150854	3.58743676	4.293213926	3.826772985	3.658280632	4.744968268	5.034493141	3.699736522	4.949318946	4.136354481	2.622686778	4.200125812	4.39124973	4.276206858	4.8003626	4.138251111	4.255995416	5.261449737	3.559943384	2.74018943	2.783129098	2.932648359	4.455071186	3.422564505	4.909029447	3.427835897	2.936636394	3.807894153	2.876997306	3.175906365	4.562404105	15.73232466
MGC15885	2.62928357	2.592198554	2.538186072	2.62143746	2.532618527	2.783344556	2.534862176	2.613993297	3.039535988	2.511686568	2.542048763	2.62007316	2.510537809	2.83469204	2.816623925	2.452520182	2.517624237	2.665589703	2.497218164	2.580006793	2.545612817	2.617197715	2.513879995	2.609920312	2.565564306	2.636462022	2.472251141	2.55497007	2.545612817	2.544731829	2.587058485	2.476720867	2.627993817	2.579437304	2.632274194	2.715810104	2.744766183	2.79701793	2.932136979	2.561527043	2.640969491	2.860962568	2.620469531	2.74059842	2.627993817	2.888104086	3.174018421	3.071245448	2.661105265
NFKB1	9.130905992	10.24215125	9.643825897	9.829776655	9.892512662	10.0423399	10.09440134	9.784204049	8.947662932	9.593458369	9.750581455	9.412455596	9.995499109	9.17711116	9.13513999	10.0816802	10.10160194	9.949988581	10.11727943	10.31603591	10.02803342	10.16277015	9.806252314	9.052645254	9.966831982	10.06205881	9.8406605	10.13306717	10.20175308	9.272530045	10.44139419	9.59448121	9.602812089	9.805157583	9.753902834	9.1971881	9.329641913	9.636382411	9.701607529	9.0366903	9.795117475	10.08397315	9.997377397	9.159149775	10.11805043	10.10244051	9.305788546	9.023857973	10.15089244
FLJ23867	6.195853796	8.701848103	5.1581386	4.633568227	4.929144631	4.999607993	4.949318946	5.34791319	5.916690312	5.830928903	4.521306326	5.259619523	6.419765978	6.225209907	5.738420237	4.749548724	4.863046484	6.155842542	5.549009454	5.123363889	5.748283545	6.470335643	6.410264144	5.444897725	6.13222206	7.858553615	4.323024218	4.90832467	5.044389528	6.468959021	5.150180497	6.804852992	6.819437903	5.165571203	7.961701499	7.951135848	5.857608269	6.754213119	6.016715811	6.62684914	5.127779257	6.332119194	4.425085375	7.8735638	5.342210981	5.302726474	6.279436959	7.43589866	5.141621244
ZNF426	7.703091321	9.301886135	7.01501484	8.658978338	8.499335994	8.693163614	7.749269163	8.96021846	8.447850498	8.554166237	9.01217631	8.986782345	8.268664106	8.976752927	8.799120001	9.130451117	8.360509612	9.262878814	8.751867671	8.603859139	8.255321077	7.646383788	9.114512836	8.846041302	8.649460344	7.613160115	9.023581871	9.099394205	8.919869047	9.085497487	8.938476914	8.84484952	9.41663818	8.663900834	8.609457734	8.739199673	8.837346526	6.586770604	9.109498565	9.713278391	8.971237269	8.355034433	8.520750448	7.094944298	8.788726604	9.300968001	8.512090986	4.730350113	9.29336955
OR8D1	2.653215926	2.602864064	2.552351632	2.645371887	2.548278472	2.822346807	2.540841542	2.636346942	2.630046601	2.518137897	2.54785098	2.649608434	2.683745316	2.895464398	2.873531188	2.543897986	2.530618583	2.682464791	2.507159126	2.599433349	2.553594427	2.64506471	2.523035924	2.61452115	2.578860766	2.635036523	2.479440253	2.576083473	2.552058059	2.548889648	2.58771015	2.573845125	2.642906685	2.591282877	2.660671043	2.755643189	2.775725281	2.852982855	2.953778844	2.572496611	2.646453496	2.908560551	2.630504598	2.785200321	2.636958517	2.944946131	3.19407327	3.157232067	2.688009528
FYCO1	9.585673706	9.451713093	9.308843065	9.251810201	8.962692478	8.94377801	8.974774787	9.303755628	8.588589609	9.360991849	9.347031483	10.00596719	9.234168172	9.174935006	9.084619741	9.385220321	8.673426979	8.726817413	8.714399047	9.102984595	9.179854782	8.871360335	9.825325749	9.083763315	9.296595454	8.969731465	10.09997247	9.808528583	9.215427319	8.83646161	9.111113577	9.276520485	9.01519153	9.470154747	9.456395088	10.03282437	9.085497487	9.688894912	9.225394326	9.297974486	9.848375985	9.570315714	9.452798033	8.90299228	8.811788239	9.769746931	10.56229672	8.346097989	8.735843085
NCAM2	2.663921978	5.170903134	5.622467638	3.222435399	3.827087187	5.629577705	4.081426133	2.649815405	7.68288436	4.290873473	5.656854057	2.736075059	3.657557074	6.363330504	2.902003449	3.738263061	3.795109249	2.694239037	3.453719346	4.347803684	4.099742104	3.731475803	4.615456698	4.890567859	3.712790308	5.182007644	4.995553799	2.585278043	4.170946345	4.213798927	3.918332621	4.668409921	5.006514091	4.927012787	4.895219607	3.928728945	2.790697734	3.871196154	2.974920254	7.925449005	3.370775697	2.931325505	3.450232488	2.808569678	3.040104966	3.23852941	3.212575962	3.194401083	4.459906772
CNIH2	2.669936884	4.878636382	4.037720561	2.659191698	2.557876138	2.851155196	3.713071498	2.654786344	2.602517643	3.184733344	2.797807659	2.669936884	2.847853288	2.934825906	2.917396654	3.105017688	3.118755023	2.699834937	3.102303773	2.974720517	3.028487561	2.663015143	2.527793233	2.620376768	2.587388758	3.841125262	2.924903782	2.589293433	3.087671938	3.713071498	3.498504543	3.188275862	2.900889693	2.884509459	4.66978318	2.787365642	2.800002091	2.901110337	2.989045168	3.437121622	2.652347841	3.141937815	2.643157601	2.82144528	2.64582674	2.985837694	3.220358678	3.217257372	2.712122504
SYBU	7.743060843	8.445425342	6.653215721	7.364075481	4.774486427	6.178911224	5.992758076	7.323302992	10.76142834	5.930858761	6.584610968	9.943175363	8.152917027	11.33084492	5.021015969	7.252596519	3.127784714	4.872987054	5.648059184	3.166401763	7.865187507	9.061308824	8.383292679	9.98241808	6.66274093	10.27711626	7.701195267	7.852767137	3.446226658	8.30015958	6.478933422	8.703185761	9.921113467	7.316170725	3.104094694	7.238880501	10.17551065	4.550578209	9.426523	6.582305583	7.367865284	2.959820684	4.502009057	10.82692748	8.152917027	7.148808329	5.733087624	10.09470909	4.035828185
SPRR3	3.416676274	3.18380639	4.213462334	2.672508295	3.389493309	2.872353856	3.657906986	3.580680003	4.571359544	5.752087618	4.000018287	2.682221358	3.56032403	2.966822437	4.010653121	3.774377639	3.860381492	2.713841092	3.600567221	4.062484387	4.084533828	3.904058499	3.842631398	4.93509173	3.789640078	4.274024963	3.391540879	3.31185981	3.900165434	3.69019361	4.16001511	3.993837669	2.666165354	3.454810215	4.495412535	2.810492595	2.818849994	3.995221426	3.020113276	3.548375077	3.17799476	4.830666452	3.74647192	2.842370671	3.701201958	3.016610874	3.246278422	4.71054217	4.51614662
SLC10A6	2.694239037	2.622179534	2.570792568	2.678245296	2.568553763	2.884000194	2.988302588	2.677611942	2.581664916	3.441291248	2.579513521	2.690665922	2.525592509	2.982176685	2.972884574	3.146064012	2.873808286	2.724758685	3.148596179	3.183537258	2.569258506	2.681600824	3.689521692	2.627120358	2.597928087	2.649306063	3.87453575	3.579252659	2.56762936	2.562147754	2.594446387	2.51279984	2.67350954	2.907556409	2.686330472	2.824286367	2.829374603	2.948556913	3.035940909	3.123178301	2.658476357	2.993556324	2.661218561	2.853585204	3.138298102	3.036240338	3.261632653	3.27065572	2.739933085
CIC	10.34465396	9.658791439	9.577677423	10.21437337	10.37588928	10.3640571	9.822872226	10.31726177	9.731140983	10.01528401	10.02720645	9.804074842	9.70082428	9.523984604	9.952076111	9.739566832	9.934253426	9.941631205	9.482802801	9.730578646	9.92707793	10.04154748	9.732172809	9.968814037	9.911156674	9.629919328	9.95807444	10.39993896	9.844064661	10.1084301	10.0941204	10.1392075	9.937027872	9.901193356	10.67868535	10.10682385	9.581477807	9.94141236	9.925990661	9.368798175	9.707753877	10.17243606	10.16518551	10.58656731	9.664642132	9.793581088	9.746126377	10.40440672	9.802062296
OSTN	2.716199478	2.631537779	2.57682021	2.69209892	2.578022019	2.912097315	2.564587279	2.69408448	2.569164472	2.531694873	2.568553763	2.704585901	2.529795812	4.17472794	3.010623959	2.453527493	3.631020534	2.742191803	2.524351362	2.636116113	2.876641983	2.698833017	2.537557506	4.480578276	2.607400326	2.658617797	2.49780743	2.614197756	2.575637738	2.568404582	2.598773091	3.378110693	6.008601354	2.625043259	2.695540734	2.854286702	2.849139031	2.986671775	3.084859064	2.598684085	2.664862445	3.029058491	2.672645583	2.886218427	2.665589703	3.075739923	3.29488183	3.320677139	2.761530027
TRAF3IP2	8.312961376	7.785119682	8.299756273	8.637250886	8.487700456	8.230495504	8.646031845	8.310424606	8.188025168	7.53951788	8.465728326	8.092668794	7.972846116	9.437644565	8.542849282	8.09556504	8.942421083	8.963397981	7.561159987	8.667477141	7.495412181	9.072986647	9.15452964	8.579133392	8.056185196	8.515263585	7.804113975	7.534312953	8.664319014	7.317416244	8.525859692	8.248543151	8.81135535	7.874566987	5.963872477	6.878919884	8.670013806	8.197836188	8.828655322	7.27867021	7.974068067	8.379812393	8.581622968	8.521932072	9.432301006	9.48017391	7.592288614	8.109203252	8.096796991
NXPE3	6.636215476	6.559527089	6.068179583	6.318222531	4.909730587	6.166519156	6.813304077	6.587317851	4.296392024	7.072569644	6.357819463	6.511114791	7.081197445	5.766323144	8.336745434	6.495528481	6.290307515	5.988851177	6.660491912	5.060917551	6.167093632	5.748283545	4.503984788	4.421261838	6.521053795	8.089166756	7.246235723	7.241923467	6.432741408	5.306040665	6.980510116	5.873719276	5.529096316	6.824984413	5.71326589	6.7426956	5.915483956	5.376990969	5.797695067	7.912720622	6.273022842	6.110465555	6.082483129	7.125492795	5.164463906	5.533630412	6.005119577	5.98029121	5.600106095
THOC2	8.507530945	7.790773331	8.416551055	8.450633374	9.093422056	9.012868096	7.6015687	8.34081787	9.993303756	8.979395634	7.999632142	8.220420183	8.02520646	8.375936908	8.047541608	8.112064843	8.633519228	8.460293954	8.419771717	8.331542631	8.750705507	8.441074739	8.023073835	8.661917954	7.930880724	8.535722702	7.965692538	8.384911988	8.11910074	8.902119845	8.002994071	8.608776494	8.596598358	7.730307566	8.821278963	8.354334837	8.291523624	8.657629007	8.399924732	8.80030016	8.371884316	8.790646002	8.618976035	8.916678032	8.286606547	7.975964123	8.962041933	8.751215072	8.072543284
GSTM3	11.76212489	12.19407689	9.698673026	12.32790831	11.58842983	9.393573075	10.43711738	11.7865712	10.25474901	10.72647064	11.79628501	12.51716205	11.30961943	12.2016371	11.6184014	11.52871994	11.16494002	10.79943602	11.20595085	10.74934474	12.94873003	11.43326776	11.23439388	11.18650331	11.63924191	10.36319945	12.34895631	10.84304862	10.96349499	10.2330147	11.27593218	12.26808277	10.31239413	12.50336605	8.700480856	14.69751222	11.44590873	8.804021162	12.08067289	7.882376981	11.77863049	10.15859651	12.02526755	8.580519704	10.99225416	11.79307279	11.03105032	7.50197137	11.50866453
MINPP1	6.908116278	6.665270217	6.565928737	6.507841739	6.912891313	7.008347607	7.248583132	6.697276578	5.812042506	6.493520567	6.939267697	6.804729834	7.075753929	7.709165911	7.360520433	7.155904559	7.520094285	6.933282613	6.676699802	7.44384132	6.519117547	7.591785181	6.677529576	7.456309877	6.771814041	7.327404008	7.146278358	6.920340335	7.421778712	7.489352957	6.676699802	6.204244165	7.859935457	7.032296294	6.040500709	6.13222206	7.39507601	6.633733282	6.760910694	7.122019974	7.587939403	6.710398594	7.044671358	6.737642704	7.296458991	7.280887476	6.926297951	7.824658879	7.740731251
ANTXR2	5.197169391	3.617386045	5.84856844	5.139451698	4.771190957	5.650649252	5.531330216	5.643739809	3.234457134	3.77754385	5.733087624	4.503137188	5.111948304	4.622541323	4.536719615	5.190962405	5.36490953	5.189157915	5.018164699	5.597359689	5.757824172	4.700118302	4.556547464	3.303652777	5.242060978	5.224675109	6.226454949	5.418453137	5.687794955	5.244410153	5.72220543	5.403292878	5.04225819	5.962199459	5.242708317	6.163471824	4.995553799	5.523292402	4.689006611	3.255341286	5.849484688	5.585521705	6.113302697	4.201287541	4.851866031	4.649148481	5.314684393	5.02667837	5.134643989
PPP1R8	9.536660346	9.299840561	9.806252314	10.11855875	10.10569787	10.53390318	10.12582264	10.01893895	9.257869917	10.54115963	10.23052908	10.10543775	10.20338319	10.23715151	9.43118718	10.44000581	10.11485846	10.29706345	10.01335544	10.19980995	9.852575464	10.03199351	9.344650005	9.565185014	10.07900805	9.861182333	10.20416843	10.35590387	10.08005461	10.17213602	10.05464252	9.885925354	9.882329215	10.18126988	9.633226953	10.01604853	9.851720311	9.733143563	10.11883851	10.04689494	9.828306539	9.84862502	10.19701964	10.09470909	10.14107555	10.05714333	9.877515643	9.214943021	10.29571877
FLJ37453	7.355682956	7.359074685	7.779678071	7.566884156	8.174024289	8.313868832	8.42900761	8.367246853	8.220889096	7.046185861	7.897432558	7.896934324	7.588231273	7.408819506	7.09974555	7.985617564	7.281796896	7.77293403	7.477881386	7.510581517	7.637791667	6.875216748	7.235254334	7.094205731	7.852514146	7.302615105	7.941144023	7.868404372	7.765930764	8.192023602	7.339910526	7.820351622	6.928097204	8.151512578	8.643286528	8.35250238	6.981711074	7.668277954	8.789446948	7.674937094	7.238591825	8.140773226	8.094086482	7.788347558	7.441579728	8.326952925	7.894423704	8.701848103	7.619090067
FANK1	8.013652076	9.095498118	7.565677846	7.109114424	7.438906623	6.453346147	6.933846778	6.420034345	6.997036952	6.765500352	7.262338904	7.464913775	6.592532663	6.653729646	7.606546777	6.852202171	7.442385016	6.439793188	7.423531759	7.150160192	7.681530917	7.405985811	6.996035136	7.459145821	7.521042356	7.243474651	6.597508458	7.213858536	7.389572511	9.435244088	7.41202774	6.47559999	6.305087618	7.276351032	8.148686222	7.376432059	6.83841273	7.889047996	7.45823854	5.818405576	6.34552638	7.270823278	5.990387982	7.451982401	7.543177534	7.340872412	7.768935639	8.158156999	7.531741439
WDFY3	8.655798837	9.231918234	9.784204049	9.388162461	9.585673706	9.101242643	9.10994077	9.774746517	8.178647058	8.801202891	9.635889346	9.232544318	8.794640063	8.124240643	8.682524075	9.379046442	9.153597806	9.507462555	8.988906234	9.448066521	9.428873835	8.994856164	9.1113578	8.328583409	9.574682009	8.6397081	9.627894251	9.827038196	9.55442177	9.493889985	9.05636361	8.813157245	8.427874168	9.185831932	9.647453474	8.847128879	9.026127908	9.705181114	9.465737073	8.020827604	9.388902758	9.84487754	9.496276731	7.882160459	9.370361088	8.902550469	9.500286348	8.573610451	9.27069524
RGS2	10.51485686	10.08992608	10.85505107	10.22257105	10.96510449	9.234829436	9.40938483	9.491918143	11.29402929	10.96477002	8.645600014	10.92813393	11.490469	11.49367093	9.645958355	11.37503263	9.34108456	11.09750562	9.787459371	9.078240503	10.25735948	9.131124069	10.38748909	11.21544891	11.09563754	11.35236211	9.078703363	10.2889569	9.319149648	9.394957912	10.47620149	9.249165964	9.048774751	12.53955822	7.981281782	12.27078027	9.421420742	8.394438203	8.238652021	8.972974162	9.523474113	7.45175237	12.51792212	8.366025928	13.25177469	8.860601934	9.976726903	11.59753815	9.106167214
RAET1E	2.954298366	2.721463911	3.248399752	2.850299257	2.676760697	3.190313376	2.64207365	2.911347826	2.514199461	2.574291564	2.628657182	3.090528392	2.570636671	3.34851917	3.342388331	2.683745316	3.048418943	2.977964066	2.754118784	3.331166582	2.659529079	2.891881546	2.579828245	2.740998308	2.685063651	2.769260318	3.001779261	3.042329063	2.635882699	2.782624409	2.65331649	2.59109096	2.887613402	3.625471335	2.840532552	3.153160337	3.099480694	3.335763409	3.416676274	2.678245296	3.82112998	3.388534299	3.250872736	3.243016138	2.778588451	3.412773324	3.622045983	3.738965493	4.228316912
PUS10	5.952132213	4.497875713	5.403292878	4.919117614	5.684353211	5.642497764	4.964412919	5.385172153	5.401394778	5.210982458	4.875092258	5.488733112	5.547955077	5.529367597	5.555781475	5.054638164	5.936764375	5.748819718	5.192758241	5.276876407	5.241406518	5.141274423	6.360577071	5.359536912	5.370875247	5.18814482	5.121673635	5.801018649	4.970673531	5.80626126	5.596123242	5.91513421	6.180056287	4.721960744	5.603312533	4.695667397	5.736007359	5.726655247	5.607033445	6.488036533	5.304393037	6.100661832	5.195401281	6.447547173	6.162214662	5.676241886	5.794129013	6.178911224	5.522908812
ZNF746	12.26663538	12.16093909	12.19605737	11.95705397	11.59067352	11.73168452	11.83693492	12.4724086	13.16520262	12.8987261	12.06461236	11.97130359	12.45705524	12.16477799	12.55054329	11.90039373	11.85443017	11.7708658	12.40708644	11.83027255	12.16421265	11.63377152	12.57778385	12.27288148	12.2134564	12.38963087	12.16977213	11.01715678	12.03737119	12.1953732	12.22394306	12.33187133	11.72499271	12.39253536	12.62640054	12.4049502	11.82205802	11.93923125	11.93594334	11.83491028	11.86320984	12.18281961	11.68433367	12.01427158	11.56985671	12.20236032	12.32350525	12.35522486	11.71767665
RBM26	7.447283073	7.434962466	8.174228181	7.944261268	8.162639652	8.195645852	7.523228681	8.031196554	8.510950979	8.331291429	7.842701041	7.584153231	7.625449377	8.037838645	7.8814786	7.891010864	7.685545817	7.995713434	8.381016557	8.326451695	7.605784302	8.181349222	7.707697936	7.439377431	7.769887044	8.056930509	8.081866996	8.123058341	8.013025068	7.910184904	7.947634653	7.983208409	7.942142161	7.872142683	8.22015388	7.508122498	7.362030386	7.841311427	7.879371171	7.799720254	7.541968893	7.849410041	8.126837621	8.09862473	8.140032976	8.073802353	7.780157454	7.641567598	8.038346902
NR5A1	3.050015793	2.75920525	3.496483332	2.927932621	2.907016572	3.294037059	3.262911641	3.001272318	2.851383947	2.706234967	2.80740361	2.959537312	5.236337072	3.469656743	3.464787082	2.53451537	2.624150851	3.078288429	2.591282877	3.346213019	2.793107855	2.97339714	2.593321668	4.055275118	2.715932304	3.254952415	2.742459122	2.783768943	2.65962966	3.382866954	2.680834663	2.615929052	2.985338369	2.744895649	3.33016376	3.24913908	3.204361616	3.449881711	3.528738027	2.702041844	2.855211193	3.529750165	2.942045252	3.395522861	2.998233568	3.536677724	3.751385446	3.877410342	3.160677375
NCF1	9.680393592	8.907957294	10.43825047	10.53478901	10.80131592	9.745870749	10.64344559	9.667823633	10.45377146	11.481801	10.38088057	11.0906557	10.47016475	9.72541185	10.65545477	10.27594099	10.85670471	10.52434924	11.22670302	10.33811346	10.72518442	10.71509278	10.24404232	8.793506469	10.106291	11.5902902	10.76652243	9.715352349	11.20047458	7.944735718	12.00987654	9.970387926	9.608508992	9.307905109	10.52800954	7.893137238	9.661445788	10.18742785	9.605607431	9.488120488	10.24378826	8.009406418	10.54732584	10.72369244	9.962452799	10.01311553	10.64805108	7.920937528	10.10102973
GOLGA2P7	6.743474246	7.470991992	7.545605071	6.17532265	7.339431847	6.119921838	6.801490634	5.79580823	8.794205852	8.545061275	6.781498629	6.466657085	6.989236567	7.190775164	6.59125423	6.242412624	5.743465985	6.397620552	8.094355382	7.713578522	7.918710522	6.26461004	7.284800566	7.702586436	7.063985355	6.871138266	6.362787655	6.021145195	6.550479372	6.873282553	6.438679089	7.421551147	7.04644052	6.533814501	7.454169104	6.734419094	5.698935412	7.086093668	6.285450252	7.224802695	6.65477461	6.828351885	6.006952479	6.910382804	6.139769659	6.830269593	6.842488964	7.646383788	7.944735718
APOOL	8.883828634	9.252238966	9.115446321	8.346797247	8.7861112	8.654125592	8.419525711	8.682990748	7.927192187	8.597466098	8.244370156	8.514581886	8.092191776	8.482965963	8.645362419	8.050103928	7.924528341	8.087712084	7.878065124	8.40678345	8.277504182	7.983960267	8.174933602	8.903681339	8.441928605	7.742264884	7.883874553	8.298870598	7.965950709	8.642592983	8.150108164	8.128618927	8.789686568	7.906576643	8.998804974	9.014276417	8.533613647	9.158712082	8.894715959	8.954685287	8.623751671	9.284947325	8.201001633	7.946114545	8.482289067	8.4315828	9.191010652	8.542849282	8.52540177
MSMO1	6.622003623	6.970732608	5.696055378	5.435673853	6.294696905	6.243547223	6.175636198	6.03001052	5.539612931	5.43984184	6.059453782	6.485059093	5.387614191	6.47868296	6.551665568	6.091797572	6.367354518	6.392019496	5.689011764	7.004430365	6.143576287	5.843002737	6.287987747	7.276065027	6.325221454	7.142424088	6.140057628	6.762244278	6.820479444	6.146931823	6.077388268	6.773911163	6.786438067	6.447263356	5.107835814	6.45360731	6.775260208	6.912427377	6.208150426	6.627941803	6.88423964	6.321458312	5.887192179	5.93216264	7.195008599	6.295544163	7.108646818	7.526169873	6.749883879
TMA7	10.96750042	11.33472914	11.38589321	11.26264995	11.59569281	10.88364468	11.18899956	11.28717017	10.53068291	11.23472804	11.69826948	12.36222809	11.08995504	10.97248941	10.92112524	11.52548526	10.82785997	10.94038456	11.36631925	11.31809615	11.54200354	10.95622896	11.62421668	11.52548526	10.86613431	10.29905917	11.52592298	12.10812995	11.57130028	11.54292032	11.37783435	11.36631925	11.39200878	11.99509357	11.31037524	12.42315084	11.01302961	10.82528906	11.56941721	10.85301005	11.81997839	11.45031871	10.88893708	10.71601923	11.76881326	11.86320984	11.88278907	9.72587337	10.75166125
LINC00905	3.152146737	2.809721126	2.690804438	3.003788557	3.043779745	3.379136918	2.710828508	3.116065744	2.495941977	2.607762391	2.676555804	3.033881849	2.692851094	3.595563859	3.597326203	2.504748838	2.625146241	3.204712864	2.61699799	2.868358566	2.74018943	3.058815268	2.586368027	3.607693517	2.74680455	2.877736917	2.57528736	2.837164362	2.694239037	2.699217096	2.719466295	2.888863926	3.09767472	2.784832466	2.889826449	3.357266779	3.311023602	3.543467096	3.673793719	2.71858822	2.945446296	3.676269447	3.046499522	3.525610656	2.867674318	3.675130814	3.904058499	4.015672483	3.287739257
ENTPD5	7.344101497	7.103539299	7.420866428	5.85292688	6.502966903	6.778600421	7.67304421	7.547222079	6.157657409	4.268250769	5.960296124	5.939217832	6.513167906	6.018284683	7.589460193	5.485432948	7.020816475	8.223239253	4.923561516	6.12778409	4.032614521	5.561130217	4.922810877	6.556623341	6.741445993	4.533715126	5.488733112	6.895943476	6.12225833	5.175148923	6.405626357	7.352328789	7.659040449	6.522446236	7.425768702	8.217583804	6.026704802	7.692021409	6.797415564	6.267155818	6.860390163	8.790381658	4.862302079	6.969016627	7.209839972	6.529859467	8.016438653	5.743465985	6.322347421
ZBTB41	7.758269674	6.055462527	7.279892668	7.42789328	7.634403813	7.654756179	6.351814006	6.964520185	7.351517037	7.784669361	7.264593663	7.163263619	7.052433171	7.160779544	7.989451742	7.302879814	7.251107229	7.237805282	7.732465303	7.738251478	7.543643871	7.552745655	7.340382654	7.339215019	7.35937406	7.106115574	7.230968364	7.448548043	7.300110252	7.751185121	6.723202058	7.392220572	7.239354426	7.13021734	7.799720254	7.034057183	6.905473349	7.190775164	7.208255671	7.748387629	7.132694108	7.033824788	7.528137923	7.880799302	7.730083328	7.419709163	7.565244376	7.020300156	7.450476356
FAM86B2	9.079147245	9.487423125	8.643526562	8.495912936	8.836207325	8.595398254	8.610780197	8.711312731	8.626680238	9.014049261	8.328118632	9.102564108	8.797829437	8.927045127	9.545557052	8.059612682	8.734716404	8.378677941	8.811976521	8.776129409	8.91729763	8.745637849	8.774772425	9.815671361	9.165352886	8.837586181	8.438693172	8.492917813	8.583122713	8.667890879	8.563608376	8.815347726	9.01719194	8.332226966	8.567421091	8.624001874	9.193660285	8.469877336	8.808399943	9.463760479	8.720068596	9.074867652	7.953279153	9.513216856	8.370449771	8.795756717	8.440901965	8.918032643	9.004670962
RPL30	15.63823115	15.44587168	15.32718758	15.5585147	15.44288095	16.01786256	15.54607846	15.64516361	15.72519884	15.93773367	15.67080533	15.64516361	14.98362942	15.78501573	15.46927488	15.72872473	15.51893868	15.56225203	15.69736899	15.07938663	16.30505972	15.83141902	15.70771785	15.84656342	15.6412434	15.43437822	15.17345033	15.45195022	15.57592068	15.24742158	15.81157128	15.90499978	15.86424027	14.80527235	14.71761926	15.09747631	15.77297363	15.17597516	15.64876236	16.32143281	15.18942765	15.20320335	15.72872473	15.83141902	15.56863104	15.79993363	15.26957104	15.90015074	15.8926326
SAP30L	10.27811823	10.40054152	10.62274074	9.902476416	9.844311461	10.35643703	10.15998653	10.02523742	9.12310812	9.708774651	10.24918117	9.596891622	10.15059038	10.62531798	9.970696719	10.3019163	10.32025618	10.22540218	10.06817022	10.66653489	10.26477192	9.797573658	9.443172802	10.29682197	10.30286748	9.953494206	9.888167965	10.09304581	10.50401903	10.30604974	10.21492543	10.22729435	11.0896225	9.988503969	9.87021648	10.00003806	10.67135832	10.05828943	9.933424163	10.10429549	10.44000581	9.825059748	10.56172792	9.714305278	9.624724974	9.991922444	9.993303756	9.978128525	10.70060305
[truncated: 35,221 more rows]
[truncated: 52 more columns]
