# Supplementary material for: Identification of pyroptosis-related subtypes and comprehensive analysis of characteristics of the tumor microenvironment infiltration in clear cell renal cell carcinoma
Source: Sci Rep. 2023 Sep 25;13:16055. doi: 10.1038/s41598-023-43023-y (PMC10519968; doi:10.1038/s41598-023-43023-y)
Supplement: Supplementary file 1 — Supplementary Information 1. [file 41598_2023_43023_MOESM1_ESM.zip › CIBERSORT-Results.txt]

Mixture	B cells naive	B cells memory	Plasma cells	T cells CD8	T cells CD4 naive	T cells CD4 memory resting	T cells CD4 memory activated	T cells follicular helper	T cells regulatory (Tregs)	T cells gamma delta	NK cells resting	NK cells activated	Monocytes	Macrophages M0	Macrophages M1	Macrophages M2	Dendritic cells resting	Dendritic cells activated	Mast cells resting	Mast cells activated	Eosinophils	Neutrophils	P-value	Correlation	RMSE
TCGA_TCGA-B8-4154	0.007908913	0	0.000977517	0.276954202	0	0.167739021	0.00954629	0	0	0.009267046	0.001388915	0.039570827	0.039121494	0	0.137712342	0.203462179	0.036041693	0	0.059282439	0	0.002696604	0.008330519	0	0.269584736	0.982547512
TCGA_TCGA-B0-4821	0	0	0.017024271	0.245463854	0	0.156416137	0	0.043731579	0.020945272	0.011666829	0	0.066339471	0	0.318169612	0.056634488	0.04149307	0	0	0.022115418	0	0	0	0	0.442517394	0.898491913
TCGA_TCGA-B8-4153	0	0	0.002229963	0.24149444	0	0.215620742	0.021282538	0.007155114	0	0	0.037764836	0.046535417	0.065007432	0	0.047734594	0.233437705	0	0.006460194	0.0735234	0	0	0.001753624	0.7	-0.002605709	1.099753198
TCGA_TCGA-CJ-6030	0.075895282	0	0.008417713	0.14678713	0	0.234189488	0.006247498	0.03447791	0	0.034913886	0	0.012862716	0.075397656	0.000984418	0.067865143	0.253582206	0.002478455	0	0.040310723	0	0	0.005589776	0	0.28552733	0.967761685
TCGA_TCGA-B0-5707	0.103017623	0	0.028218366	0.056869813	0	0.164087654	0.002893093	0	0.001552465	0	0	0.035567166	0.012794981	0.161476906	0.010125333	0.320282563	0.035412559	0	0.058197529	0	0	0.009503949	0	0.302021809	0.960905286
TCGA_TCGA-BP-4765	0.001665208	0.008120164	0.006951686	0.05243891	0	0.123244381	0.012719738	0	0	0	0.173923905	0.024758272	0.180983822	0	0.040763137	0.263649655	0.021862112	0	0.08891901	0	0	0	0.06	0.119517593	1.037993651
TCGA_TCGA-BP-4782	0.00321233	0	0.004602877	0.233482412	0	0.154252317	0.021962341	0.011980736	0.015137139	0.038591361	0	0.027187241	0.009388335	0.049435983	0.073436289	0.289981234	0.0079489	0	0.05499524	0	0	0.004405265	0	0.369866499	0.931602773
TCGA_TCGA-B8-5165	0.189234043	0	0.028503851	0.084019152	0	0.320222191	0	0	0.001339787	0	0	0.002673349	0.011352032	0.008504911	0.06834339	0.198555977	0	0	0.078759255	0	0	0.008492062	0	0.303331863	0.961032482
TCGA_TCGA-A3-3343	0.043415397	0	0.009470854	0.076816836	0	0.294612949	0	0	0	0	0.032751839	0.023228467	0.071808541	0.020539866	0.126166376	0.165641513	0.028628734	0	0.09801986	0	0	0.00889877	0	0.349288997	0.938684599
TCGA_TCGA-B0-5100	0.070728406	0	0.009520614	0.072476234	0	0.175231718	0.007777771	0	0	0	0.059439473	0.060726404	0.03214052	0.219079163	0.071483502	0.138289179	0	0	0.083107015	0	0	0	0.01	0.184601182	1.011344796
TCGA_TCGA-CJ-4869	0.013452861	0	0.000676002	0.547151641	0	0.130719739	0.003201703	0.033459853	0.05459832	0.009530953	0	0.035427656	0.026395039	0	0.043675566	0.073097701	0.024588825	0	0.004024143	0	0	0	0	0.489228407	0.880874235
TCGA_TCGA-CJ-4895	0.074350939	0	0.010782602	0.248422755	0	0.128654851	0.009813374	0.045192565	0	0	0	0.031991953	0.042959118	0.062642465	0.103747409	0.22104622	0.003584616	0	0	0.009039312	0	0.007771821	0	0.336426528	0.947494551
TCGA_TCGA-B0-5691	0.13669913	0	0.03101666	0.110277231	0	0.208384099	0.022416068	0	0.019512914	0	0.004562554	0	0.043391166	0.044049706	0.140361975	0.126589711	0.027181223	0	0.08089197	0	0	0.004665593	0	0.343170632	0.941691596
TCGA_TCGA-B0-4713	0.031323354	0	0.010068362	0.25722607	0	0.241913187	0	0.034014994	0.058644182	0	0.040158317	0.039757065	0.017351773	0.023532181	0.105336247	0.096437348	0.006824634	0	0.037412286	0	0	0	0.03	0.162419435	1.047971851
TCGA_TCGA-A3-A6NI	0.011890873	0	0.002486579	0.028758026	0	0.207559633	0	0.003601493	0	0	0.04818879	0.038940319	0.11348083	0.00075962	0.051521588	0.398916452	0.031274564	0	0.058030873	0	0	0.004590361	0.06	0.115634109	1.039234038
TCGA_TCGA-A3-3346	0.002702655	0	0.003430669	0.136505566	0	0.244205894	0.059178808	0.018071076	0.003053195	0	0.033933145	0	0.033037118	0.107233193	0.084090818	0.207047076	0.003355879	0	0.015831115	0	0	0.048323792	0	0.336002008	0.946452904
TCGA_TCGA-BP-4326	0.057782962	0	0.008024642	0.025842346	0	0.248844909	0	0	0.041576412	0	0.066383264	0.006030179	0.010358337	0.142984843	0.103764813	0.165974524	0	0	0.097434371	0	0	0.024998397	0.01	0.177518282	1.010840812
TCGA_TCGA-BP-5177	0.041699666	0	0.009137417	0.219541053	0	0.227676613	0	0.024992312	0.035783553	0.035189884	0	0.044642186	0	0.097350477	0.108752005	0.083493447	0.001127526	0	0.070613862	0	0	0	0	0.242342507	0.998958471
TCGA_TCGA-BP-4973	0.019423315	0	0.000690012	0.259126427	0	0.33547764	0	0	0	0	0	0.032509344	0.031346883	0	0.096695541	0.132653481	0.014003549	0	0.067012694	0	0	0.011061113	0	0.241368803	1.003385285
TCGA_TCGA-CZ-5984	0.116015942	0	0.076703856	0.114090948	0	0.32816914	0.011836084	0	0.023437961	0	0.030475184	0.006241039	0.032090426	0	0.053112967	0.135287583	0.047512241	0.00625256	0.017070428	0	0	0.001703642	0	0.285961227	0.97085116
TCGA_TCGA-B8-A54G	0	0	0.002256552	0.484094758	0	0.007351336	0	0.038801403	0.008460378	0.082944274	0	0.050704632	0.066601653	0	0.065731323	0.15900247	0.034051222	0	0	0	0	0	0	0.497755629	0.86837122
TCGA_TCGA-CJ-4904	0.020489572	0	0.001653181	0.209783443	0	0.165887248	0	0.006092808	0	0	0	0.056235902	0.036628986	0	0.183782112	0.164099486	0.016664938	0.005029431	0.133652891	0	0	0	0	0.377874315	0.930277482
TCGA_TCGA-CZ-4853	0.024066671	0	0.008925809	0.107396327	0	0.332298085	0.007687809	0	0.022054884	0.037407266	0	0.015528604	0.030436631	0	0.134851073	0.187068278	0.016442165	0.003614266	0.072222134	0	0	0	0.06	0.129219587	1.04387432
TCGA_TCGA-CZ-5463	0.002822152	0	0.004644629	0.207898095	0	0.197373842	0	0.016717292	0.008333631	0.057975617	0	0.027122892	0.031978013	0	0.179794796	0.220789803	0	0	0.043315139	0	0	0.0012341	0	0.260439785	0.994116714
TCGA_TCGA-B4-5836	0.042312994	0	0.006435254	0.185558142	0	0.190137015	0.033257713	0.007680439	0	0	0.070864494	0.012941599	0.067436101	0.006723084	0.112909591	0.16145311	0	0	0.080778562	0	0	0.021511902	0.18	0.071840702	1.060362848
TCGA_TCGA-6D-AA2E	0.201530547	0	0.163737563	0.185270043	0	0.15203361	0	0.022316353	0.003139368	0.002095352	0	0.042250143	0.040125071	0	0.013150012	0.126201501	0.010471254	0	0.037477303	0.000201879	0	0	0	0.396718934	0.924464769
TCGA_TCGA-BP-4801	0.016549617	0	0	0.102753773	0	0.180844579	0	0.00875318	0.003889451	0	0	0.024005276	0.011831839	0.085132075	0.067221002	0.432066522	0.019344445	0	0.042237031	0	0	0.005371211	0	0.427258097	0.9038529
TCGA_TCGA-EU-5904	0.027674592	0	0	0.113163452	0	0.294429596	0	0	0	0	0	0.077921812	0.108709873	0	0.103177534	0.161292195	0.011466049	0.012683344	0.068433989	0	0	0.021047564	0.19	0.070286939	1.062575405
TCGA_TCGA-B8-5158	0.056763769	0	0.008455508	0.151409184	0	0.228168978	0.010613769	0.004301716	0.027571977	0.001897173	0.002302384	0	0.038779649	0.031652802	0.14260377	0.105083504	0.123533393	0	0.031225468	0	0	0.035636957	0	0.248801897	0.985069071
TCGA_TCGA-CJ-4639	0.011006919	0	0.009569884	0.469603745	0	0.200650167	0	0.026899304	0	0.054787635	0	0.027171905	0.011162836	0	0.077801468	0.072512907	0.00577365	0.001211309	0.031848272	0	0	0	0	0.406928966	0.932915862
TCGA_TCGA-CZ-4860	0.000633434	0.004543292	0.007610093	0.17410868	0	0.276206104	0.000766335	0	0.036402498	0	0	0.057446575	0.004871368	0.073786171	0.109522898	0.214121993	0.005567126	0	0.030861075	0	0.000696688	0.00285567	0	0.204962735	1.013909215
TCGA_TCGA-B0-4813	0.054381795	0	0.0022653	0.054918277	0	0.187932339	0	0.018594003	0.029868254	0.00458829	0	0.078683174	0.028569487	0.133755137	0.061674437	0.317939392	0	0	0.023057595	0	0	0.003772521	0	0.273364582	0.975262864
TCGA_TCGA-CJ-4916	0.013144317	0	0.014946268	0.491852293	0	0.124698061	0.004644423	0.046109239	0.027381195	0.077324489	0	0.026238301	0	0	0.08445092	0.075273731	0.006041411	0	0.001981557	0.001921894	0	0.0039919	0	0.456529952	0.903122773
TCGA_TCGA-BP-4964	0.015715348	0	0.004566371	0.192824863	0	0.286988737	0	0.008833625	0.032017605	0	0.00145689	0.028227904	0.006773386	0.030843892	0.138066334	0.176408773	0.039908013	0	0.037368257	0	0	0	0	0.275005857	0.982257715
TCGA_TCGA-B0-5712	0.005998796	0	0	0.39299304	0	0.182437501	0.018814284	0.049351885	0.035172061	0	0	0.028080865	0.023156888	0.01137647	0.059618524	0.149882735	0	0	0.043116952	0	0	0	0.11	0.100727085	1.084157592
TCGA_TCGA-A3-3372	0.023598486	0	0.006737625	0.171719136	0	0.251751609	0	0	0.009870112	0.004384427	0	0.015570742	0.080882442	0	0.164199262	0.145958465	0.008980747	0	0.116346946	0	0	0	0	0.247459175	0.990565088
TCGA_TCGA-CZ-5456	0.040938034	0	0.023941564	0.132591498	0	0.274802719	0.000243127	0.033803722	0.021664656	0	0	0.017996012	0.045702841	0.113006183	0.03409688	0.236418722	0.00473414	0	0.006639792	0	0	0.013420109	0.05	0.131545022	1.037811916
TCGA_TCGA-CZ-4857	0.008674395	0	0.001765534	0.116340496	0	0.239133566	0.02053714	0.023906137	0.022052523	0	0	0.027891368	0.115631918	0.045439144	0.068326615	0.253121487	0.000253127	0	0.043505389	0	0	0.013421161	0	0.202479444	1.002960854
TCGA_TCGA-B0-5400	0.006664834	0	0.003981787	0.202391661	0	0.144645203	0	0.001536042	0.021935748	0.035396084	0	0.069369953	0	0.16733248	0.048799735	0.228815126	0	0	0	0.015884333	0	0.053247014	0	0.254901762	0.990146196
TCGA_TCGA-B8-5551	0	0.009467086	0.024546017	0.248731509	0	0.16616713	0.032686254	0.029191612	0.038988985	0	0	0	0.106360436	0	0.100546929	0.208431454	0.014886722	0	0.019995864	0	0	0	0.15	0.075619486	1.06279547
TCGA_TCGA-A3-3349	0.097259366	0	0.013110675	0.185837724	0	0.085266865	0.002417016	0	0.006152979	0	0.047264106	0.04244665	0.0784246	0	0.023437806	0.287748204	0.006417691	0	0.109615759	0	0	0.01460056	0	0.240056254	0.983654552
TCGA_TCGA-G6-A8L7	0.001750103	0	0.002734611	0.398289984	0	0	0.056477905	0.023742918	0.124636759	0	0.014299233	0.160088663	0.02392256	0.037883754	0.067416291	0.049612817	0.005631929	0	0.03342397	0	0	8.85E-05	0	0.192155945	1.058843115
TCGA_TCGA-B0-5088	0.080829145	0	0.004960732	0.166857054	0	0.21712303	0	0.008558468	0.02276406	0	0	0.053730348	0	0.092309906	0.0530829	0.272121456	0.00726856	0	0.020394342	0	0	0	0	0.358576255	0.936563965
TCGA_TCGA-A3-3387	0.055189005	0	0.033840776	0.097976422	0	0.200963238	0.002992431	0	0.011210573	0	0.022852561	0.009221451	0.084495948	0	0.01965102	0.385670494	0.019527112	0.010510354	0.028641422	0	0	0.017257194	0	0.297755998	0.961007167
TCGA_TCGA-BP-4968	0.030373924	0	0.013337678	0.352358927	0	0.17490815	0.010209603	0.046580999	0.016744924	0.024376053	0	0.079171916	0.007499745	0.026318521	0.07679404	0.072908831	0.020608225	0	0.047808464	0	0	0	0	0.412619056	0.918821935
TCGA_TCGA-BP-4352	0.003850716	0	0.030196866	0.052947991	0	0.311809914	0	0.007884652	0.051737067	0	0	0.108972962	0.034124061	0	0.097534977	0.251702688	0	0	0.049238107	0	0	0	0.58	0.010537728	1.092986441
TCGA_TCGA-CJ-4872	0.147353337	0	0.02905818	0.144996471	0	0.334478417	0.01374759	0.008783018	0.001072577	0	0	0.025585373	0.032517135	0.031494644	0.068605677	0.095412261	0.010247177	0	0.055205462	0	0	0.00144268	0	0.378129008	0.92824364
TCGA_TCGA-DV-A4VZ	0.152933867	0	0.019688995	0.075176098	0	0.24643093	0	0	0.004111251	0	0.011821136	0.024162562	0	0.099456553	0.010476301	0.303389079	0	0.024166764	0.028186463	0	0	0	0.69	5.23E-05	1.08683012
TCGA_TCGA-BP-4807	0.019146357	0	9.97E-05	0.05145332	0	0.1522937	0	0.004445498	0.001462812	0.010003536	0	0.023187706	0.062866355	0.003070361	0.047980562	0.510490804	0	0.044853883	0	0.035816424	0.002492184	0.030336818	0	0.306223006	0.964087389
TCGA_TCGA-A3-3378	0.077126345	0	0.011842767	0.089634975	0	0.214339945	0.017078274	0.031613124	0.004907727	0	0	0.019256608	0.007300703	0	0.073939785	0.302647458	0.023165381	0	0.044960598	0	0	0.08218631	0	0.236689253	0.985934453
TCGA_TCGA-AK-3425	0.058616793	0	0.026159196	0.262581803	0	0.104536002	0.006961371	0.01417589	0.022533949	0	0	0.028926492	0	0.088495956	0.078854554	0.255437649	0.006273846	0	0.029902013	0	0	0.016544488	0	0.420318348	0.906695061
TCGA_TCGA-BP-4981	0	0	0.004261552	0.269831364	0	0.198503436	0.025709205	0.020449218	0.019973228	0	0.001772635	0.066102257	0.057557556	0.001906021	0.088166769	0.174391056	0.006390697	0	0.064985006	0	0	0	0	0.266832638	0.985559918
TCGA_TCGA-B0-5104	0.047779564	0	0.000432282	0.08087868	0	0.24672172	0.013962897	0.003255874	0.000932274	0	0.037085017	0	0.277341209	0	0.096000758	0.119889539	0.009051862	0	0.057963936	0	0	0.008704387	0.06	0.123637931	1.035191604
TCGA_TCGA-B0-4945	0.038990473	0	0.00827759	0.152629775	0	0.226059543	0.017003128	0.026494887	0.001820935	0	0.026958784	0	0.040390272	0	0.182252116	0.23375721	0	0	0.045365286	0	0	0	0.01	0.177427827	1.025935715
TCGA_TCGA-B0-4842	0.029009725	0	0.084357932	0.190972063	0	0.144024881	0	0.026624038	0.10877234	0	0	0.02814633	0.01674258	0.133153967	0.061768554	0.097263957	0.010564584	0	0.033663936	0	0	0.03493511	0	0.286377845	0.969608804
TCGA_TCGA-B0-5121	0.003319475	0	0	0.213181155	0	0.240870333	0	0	0.027427822	0.003197111	0.160046836	0	0.104031156	0.021749674	0.053786698	0.090876543	0	0	0.080739532	0	0	0.000773667	0	0.262711789	0.99064326
TCGA_TCGA-BP-5007	0.011755571	0	0.008622144	0.356722522	0	0.151151032	0.011083087	0.008856229	0.00074043	0.048137365	0	0.003440557	0.057255892	0	0.113572548	0.200284433	0	0.001486997	0.026891195	0	0	0	0	0.305007134	0.970804664
TCGA_TCGA-A3-3308	0.033458784	0	0.006635411	0.096840881	0	0.148295168	0.026697292	0	0.021219127	0	0.028806453	0	0.074660632	0.0415235	0.112820966	0.345565509	0.000835047	0	0.062641228	0	0	0	0	0.247439821	0.983481782
TCGA_TCGA-B2-5633	0	0	0	0.130911816	0	0.229426605	0.010422418	0.01143372	0.034994904	0	0	0.016142924	0.058642196	0.060780633	0.079479704	0.300507404	0.009275514	0	0.054129159	0	0	0.003853005	0	0.283424412	0.969723328
TCGA_TCGA-A3-3311	0.069595318	0	0.035287801	0.179144596	0	0.166140266	0.00211792	0.033805797	0.014954115	0.022001391	0	0	0.136959253	0	0.072173516	0.22724647	0.001591905	0	0.03520585	0	0	0.003775802	0.01	0.177055812	1.011957763
TCGA_TCGA-BP-5173	0.01417382	0	0.002263013	0.493939954	0	0.060437521	0	0.050567604	0.006048388	0.044407371	0	0.042250243	0.009234776	0.004164628	0.093139358	0.115225939	0.014140952	0.003320068	0.046686365	0	0	0	0	0.389781986	0.936371932
TCGA_TCGA-A3-3362	0.046268074	0	0.001122637	0.182409792	0	0.220398159	0.020319357	0	0	0	0.001906386	0.004022901	0.083149517	0	0.09702597	0.249176472	0.001122867	0	0.074965828	0	0	0.018112039	0	0.20071841	1.003127395
TCGA_TCGA-BP-4781	0.01276946	0	0.00398429	0.053431464	0	0.13767513	0	0.03040243	0.002127831	0.01362405	0	0.054403279	0.066629195	0.137975388	0.066057401	0.309247309	0	0	0	0.08934607	0.015519485	0.006807219	0	0.353725907	0.939289356
TCGA_TCGA-A3-3326	0.10080829	0	0.027141457	0.065623992	0	0.2855024	0.021790288	0	0.026939315	0	0.032023493	0	0.043708054	0.008605658	0.097854116	0.141049879	0.043817843	0	0.097900757	0	0	0.007234458	0	0.306499702	0.955796801
TCGA_TCGA-BP-4971	0.021226727	0.000405839	0	0.069970699	0	0.264325043	0	0.016687401	0.055634478	0	0	0.080325733	0.017300449	0.190870652	0.101172407	0.123133235	0.020122105	0	0.038825232	0	0	0	0	0.532366401	0.849093456
TCGA_TCGA-B8-4620	0.025342531	0	0.002264775	0	0	0.261588533	0.01053682	0	0.027432531	0.02132497	0.024333186	0	0.078260836	0.120027521	0.020677636	0.207901297	0	0.075248025	0.015754448	0	0.007759766	0.101547123	0	0.300989839	0.960660682
TCGA_TCGA-BP-4967	0.003851807	0	0.001077928	0.23515003	0	0.120968307	0	0.003704089	0.007607426	0	0	0.039456696	0.045540016	0.052182189	0.061901326	0.281971915	0.001534009	0	0.138873607	0	0	0.006180653	0.14	0.081220152	1.053092934
TCGA_TCGA-AK-3447	0.037299573	0	0	0.20905901	0	0.128731351	0	0.024552839	0	0.018027767	0.083166591	0.009934198	0.051452934	0	0.108133887	0.215783529	0	0	0.072353504	0	0.017332351	0.024172467	0.14	0.082271799	1.058024647
TCGA_TCGA-AK-3465	0.075319803	0	0.011324441	0.011150096	0	0.313535981	0	0	0	0	0.020410194	0.031282034	0.035776438	0.013272379	0.105525748	0.149385611	0.121122977	0	0.10360123	0	0.008293068	0	0.14	0.085869213	1.04135352
TCGA_TCGA-BP-4170	0.024323776	0	0.0051688	0.199271116	0	0.27527995	0	0.035694094	0.005426355	0.024961049	0	0.038367453	0.080226757	0	0.087369178	0.191813913	0.009469299	0	0.002786315	0.005271251	0	0.014570695	0.01	0.172048728	1.029671624
TCGA_TCGA-CJ-4643	0.049687835	0	0.011171176	0.086668801	0	0.368117644	0	0	0	0	0.006725307	0.043254733	0.092849045	0	0.130504473	0.137025108	0.02086574	0	0.047393662	0	0.005736475	0	0	0.247679931	0.988995879
TCGA_TCGA-B0-4844	0.053226026	0	0.006948462	0.272819931	0	0.258078449	0.005994068	0.018658831	0.025624983	0.004321892	0	0.001880495	0.04747379	0.039023136	0.11228757	0.126247275	0.000311386	0	0.027103705	0	0	0	0.01	0.186965263	1.027338193
TCGA_TCGA-AS-3778	0.011737047	0	0.004968263	0.156780653	0	0.206971834	0.02162392	0	0	0	0.029431747	0	0.076336649	0	0.132468083	0.295243905	0	0	0.060498364	0	0	0.003939537	0	0.228475805	0.994835185
TCGA_TCGA-B0-5696	0.021388766	0	0.002883027	0.292716892	0	0.15567877	0.007597663	0.003411239	0.008388767	0	0.013337468	0.016392034	0.102689937	0	0.10528097	0.207767524	0.00619315	0	0.055117975	0	0	0.001155818	0	0.192397891	1.014304529
TCGA_TCGA-CW-6087	0.014092504	0	0.01072749	0.439192115	0	0	0.047717222	0.028652981	0.049899524	0.050096928	0	0.023840286	0.046806339	0	0.11808718	0.148250055	0.000809235	0	0.016552956	0	0	0.005275184	0	0.480259754	0.877487626
TCGA_TCGA-B0-5108	0.040441267	0	0.012632384	0.072116778	0	0.310414694	0.048286271	0	0	0	0.035097711	0	0.015487396	0.195844747	0.078693449	0.185273683	0	0	0.002625743	0	0	0.003085877	0	0.365052831	0.933742613
TCGA_TCGA-B0-5699	0.015130481	0	0	0.089910806	0	0.250526835	0.002950204	0	0.041620471	0	0.045223311	0.045432875	0.095131078	0.000816141	0.137776714	0.158107983	0.007690051	0.008634298	0.089753973	0	0	0.01129478	0	0.221298137	0.999338346
TCGA_TCGA-B0-4814	0.011841491	0.006873529	0.019499751	0.183504447	0	0.228245355	0	0	0.008332269	0	0	0.091487418	0.029838617	0.037695883	0.07512137	0.161779747	0.00587616	0	0.128435013	0	0.000356466	0.011112487	0.14	0.08081095	1.058804925
TCGA_TCGA-BP-4977	0.011424127	0	0.001361808	0.116168511	0	0.312300066	0	0.002818708	0.011858619	0.004624797	0	0.023281431	0.040166674	0.044005738	0.10919762	0.241490628	0.009622202	0	0.071034371	0	0	0.0006447	0	0.204388195	1.006341216
TCGA_TCGA-B4-5835	0.031505088	0.012238866	0	0.165861789	0	0.142754865	0.043562029	0	0.008110184	0	0	0.03648939	0.017222565	0.003170652	0.061468551	0.35324725	0.018669509	0.004136622	0.094982956	0	0	0.006579684	0.06	0.116718038	1.034819995
TCGA_TCGA-A3-3306	0.005989613	0.005772488	0	0.100999879	0	0.360079095	0	0	0.001779497	0.016476713	0.018664555	0	0.02508112	0	0.149576406	0.279696218	0.011331633	0	0	0	0.004359355	0.020193428	0.02	0.166028572	1.034328492
TCGA_TCGA-CJ-4918	0.164544039	0	0.018913648	0.177344674	0	0.150445959	0.010372461	0	0.031864746	0	0	0.03053712	0.014693239	0.101013192	0.059979213	0.199208433	0	0	0.038888672	0	0	0.002194606	0	0.387402162	0.921939253
TCGA_TCGA-BP-4344	0.04710429	0	0.000882311	0.039217312	0	0.21412604	0	0.004726879	0	0	0	0.055284616	0.179707199	0	0.087350218	0.26121592	0.032678353	0	0	0.076459005	0.001247856	0	0.14	0.08525934	1.050199452
TCGA_TCGA-CJ-4892	0.000104529	0	0.007468073	0.644294813	0	0	0	0.054419524	0.017994677	0.037631358	0	0.069673254	0.029020873	0	0.045218764	0.063971865	0.003829144	0	0.026373125	0	0	0	0	0.516076762	0.866010473
TCGA_TCGA-BP-5198	0.168689976	0	0.040880195	0.108789681	0	0.177898279	0.015771874	0	0.011086865	0	0.014779769	0	0	0.265377154	0.027567839	0.155700843	0	0	0.008042002	0	0.000733155	0.004682367	0	0.314103221	0.959303309
TCGA_TCGA-A3-3323	0.0089981	0	0.001386761	0.140329941	0	0.255970897	0	0	0.005590272	0	0.023924518	0	0.127239068	0	0.113301129	0.276029835	0	0	0.046610964	0	0	0.000618515	0	0.310285898	0.95836424
TCGA_TCGA-B0-5120	0.080795193	0	0.01707649	0.053176676	0	0.220157186	0	0.001924151	0.001183856	0.017243619	0	0.048658287	0.01630043	0.011859913	0.055428156	0.360163781	0	0	0	0.116032265	0	0	0	0.261269024	0.979507035
TCGA_TCGA-BP-4965	0.010817128	0	0	0.156269697	0	0.197130554	0	0	0.009857827	0	0	0.040807598	0.034785281	0	0.113993996	0.264981412	0.010190399	0	0.150472892	0	0	0.010693217	0.01	0.190698472	1.008945073
TCGA_TCGA-BP-4353	0.010414094	0	0.006341364	0.146922034	0	0.186603965	0.012608772	0	0	0.017492789	0	0.025032931	0.004989821	0	0.062771038	0.43066983	0.004125564	0	0.090859997	0	0	0.001167801	0	0.377688562	0.927011245
TCGA_TCGA-B0-5077	0.005197266	0	0.00550643	0.200682545	0	0.11733128	0	0.039833937	0.029058734	0	0	0.064712814	0.002653325	0.226228038	0.069807085	0.136667812	0.002490036	0	0.099830697	0	0	0	0	0.28488215	0.972280643
TCGA_TCGA-CW-5584	0.040958047	0	0.005973833	0.034458624	0	0.264591513	0	0	0.004677395	0	0	0.039562544	0.212872584	0	0.110927827	0.196387381	0.00432645	0.00043149	0.084832313	0	0	0	0	0.23461359	0.987473829
TCGA_TCGA-BP-5170	0.080285341	0	0.010251663	0.070153156	0	0.25976832	0	0.015961244	0.012380429	0.027996459	0	0.025122933	8.08E-05	0.058976827	0.029762074	0.338254842	0	0.006036651	0.048140924	0.001968862	0	0.01485948	0	0.250074033	0.982764223
TCGA_TCGA-BP-4340	0.021420579	0	0.031254441	0.099628432	0	0.250118473	0	0.000260336	0.009341986	0.016661401	0	0.085035362	0.050385857	0	0.104028866	0.177481689	0.017417599	0.003392582	0.133572398	0	0	0	0.15	0.079448461	1.054350909
TCGA_TCGA-BP-5180	0.016611781	0	0.003841059	0.201540711	0	0.252418256	0	0.023587047	0.030751048	0	0	3.75E-05	0.10987805	0.043527728	0.081873496	0.221699884	0	0	0	0.0142334	0	0	0	0.224709135	1.000603671
TCGA_TCGA-A3-3324	0	0	0.00254354	0.294434438	0	0.208150512	0	0.013729857	0.017618737	0.014001187	0	0.014912073	0.089083656	0	0.087166353	0.210857987	0.012280978	0	0.034130906	0	0	0.001089777	0	0.290980058	0.973403907
TCGA_TCGA-B0-4693	0	0	0.026783102	0.368402725	0	0.179120825	0.02222377	0.001031311	0.014861854	0.012354904	0	0.006095136	0.098526908	0	0.115260014	0.127455983	0	0	0.023451541	0	0	0.004431928	0.05	0.14410301	1.051181202
TCGA_TCGA-BP-4784	0.110094671	0	0.010453593	0.06387711	0	0.209606252	0	0	0.00750238	0	0	0.072516748	0.023648341	0.085276139	0.028738336	0.244196046	0	0.052146914	0.091943471	0	0	0	0.01	0.18579736	1.004738892
TCGA_TCGA-B8-5546	0.071656645	0	0	0.210878081	0	0.357324865	0.018447807	0	0.010846192	0	0	0.019896902	0.080150399	0.031520884	0	0.142307735	0	0.008776552	0.036894758	0	0.011299179	0	0.28	0.053315838	1.08483685
TCGA_TCGA-B4-5844	0.056243355	0	0.009048174	0.112975519	0	0.119751046	0.000734858	0	0	0	0.083139526	0.006871034	0.180598798	0.176618507	0.072208644	0.076521399	0	0	0.105289142	0	0	0	0.03	0.161568511	1.015157769
TCGA_TCGA-CZ-5452	0.006774496	0	0.022903406	0.4908346	0	0.127848739	0	0.050733345	0.039137562	0.019184596	0	0.036967494	0.049212322	0	0.047821019	0.10662483	0	0	0	0	0	0.00195759	0	0.437140137	0.910497134
TCGA_TCGA-BP-4991	0.002693296	0	0.000620017	0.070797238	0	0.204328662	0	0	0	0	0.079191755	0.018448214	0.043124402	0	0.117881616	0.340428672	0.011483624	0	0.095315461	0	0	0.015687044	0.03	0.159789139	1.022790341
TCGA_TCGA-A3-3316	0.035362737	0	0.002456209	0.044855668	0	0.13102186	0	0.013757887	0.007095479	0	0	0.027376009	0.11487331	0.153433425	0.043209392	0.385699958	0	0	0	0.030611347	0	0.01024672	0	0.288765332	0.972733037
TCGA_TCGA-B8-A54E	0.030395462	0	0.01854306	0.119078622	0	0.189613725	0.011454726	0	0.000217564	0	0	0.068221549	0.036213706	0	0.04300869	0.341401047	0.020243215	0	0.10720479	0	0.014403843	0	0.06	0.115732832	1.034266465
TCGA_TCGA-BP-4766	0.019274756	0	0.005679252	0.034579221	0	0.134704478	0	0.000166694	0	0	0.032342295	0.069260901	0.250331717	0.110525598	0.019306935	0.267757079	0	0	0	0.034297461	0	0.021773612	0.01	0.169581369	1.024502094
TCGA_TCGA-B8-4619	0.328179516	0	0.041816356	0.013001007	0	0.17687752	0	0.006518404	0	0.022836605	0	0.023985422	0.027192532	0.042892404	0.03606167	0.13214584	0	0.00219631	0.146296414	0	0	0	0.01	0.17862294	1.024919741
TCGA_TCGA-CZ-5451	0.018654172	0	0.003792701	0.203597434	0	0.138584193	0	0.000201292	0.026888504	0.013755146	0	0.130862623	0.028161686	0	0.091693815	0.255600529	0	0.003168582	0.085039322	0	0	0	0.41	0.028475582	1.092015091
TCGA_TCGA-B0-5098	0.190733073	0	0.046146839	0.008663792	0	0.120946874	0	0.025533634	0.009955748	0.024802796	0	0	0.039061506	0.362957761	0.131684641	0	0	0	0	0.039513336	0	0	0.27	0.057008454	1.091751507
TCGA_TCGA-CJ-6032	0.005475438	0	0.000491996	0.347294381	0	0.185562385	0	0.030263372	0	0.000996136	0	0.034399875	0.064330784	0.004621687	0.112014114	0.19355137	0.002227801	0	0.01877066	0	0	0	0.11	0.100428453	1.073276868
TCGA_TCGA-BP-4969	0.090891163	0	0.030449085	0.099787301	0	0.255875284	0	0.006720457	0	0	0.001197665	0.084867492	0.008786547	0	0.104576854	0.190682114	0.009901983	0	0.116264054	0	0	0	0.13	0.091042178	1.05091672
TCGA_TCGA-B0-5711	0.054134916	0	0.010663429	0.112641712	0	0.279582046	0.015068702	0	0.014892432	0.026792282	0	0.026351734	0.060830044	0.077143115	0.084615006	0.123858336	0.025659895	0	0.08776635	0	0	0	0	0.19945118	1.002662667
TCGA_TCGA-BP-5199	0.013776717	0	0.013005934	0.526229833	0	0.016833563	0.01211546	0.073147475	0.031556116	0.0259722	0	0.067986405	0.005415898	0.031116074	0.056366395	0.071134994	0.007789774	0	0.047553161	0	0	0	0	0.513076889	0.86049064
TCGA_TCGA-CJ-4644	0	0	0.006871668	0.372196431	0	0.131683643	0.018110962	0	0.00284776	0.044499177	0	0.009329059	0.089088106	0	0.085953949	0.209178309	0	0	0.030240937	0	0	0	0	0.354011244	0.943974625
TCGA_TCGA-CJ-6033	0.016887086	0	0	0.153092634	0	0.123927895	0.015877754	0.000996938	0.0666348	0	0.062389374	0	0.069857157	0.192516341	0.077437808	0.197033669	0	0	0.023348545	0	0	0	0.04	0.14873914	1.030148203
TCGA_TCGA-EU-5907	0	0.007047506	0	0.076952592	0	0.2296863	0	0.021433023	0.005633595	0.014137451	0	0.03811173	0.104713077	0.02797916	0.083357699	0.286221244	0	0.058583534	0.04377953	0	0	0.00236356	0.14	0.084894831	1.051941074
TCGA_TCGA-A3-3329	0.035960263	0	0.005580081	0.146184181	0	0.268829304	0.017036783	0.042205207	0.011692639	0.002848658	0	0	0.071673368	0	0.129799153	0.23849717	0	0	0.027212817	0	0	0.002480375	0	0.272441907	0.978212587
TCGA_TCGA-B8-5550	0.031170858	0	0.000996703	0.161758244	0	0.156045215	0.013360285	0.005750531	0.030587013	0	0	0.003851334	0	0.164938275	0.083991794	0.269600783	0.001835695	0	0.045700844	0	0	0.030412428	0	0.416557768	0.908673549
TCGA_TCGA-BP-5006	0.029471475	0	0	0.109344593	0	0.200295745	0	0	0.008235896	0	0.068437133	0.022310648	0.110685344	0	0.053274215	0.296517508	0.076481805	0	0	0.015380289	0	0.009565349	0.06	0.126281657	1.033866456
TCGA_TCGA-BP-5009	0.068684359	0	0.024884538	0.304227049	0	0.129707369	0.000249214	0.030695045	0.06156594	0	0	0.026604721	0.084487515	0	0.064692942	0.198104528	0	0	0.005765214	0.000331565	0	0	0	0.322654973	0.956701514
TCGA_TCGA-B0-4699	0	0	0	0.455184292	0	0.063531687	0.051693993	0.051970048	0.01119979	0.036476366	0	0.033330642	0.000586662	0.033947173	0.055069908	0.167218852	0.021740985	0	0	0	0.016104041	0.001945559	0	0.348424133	0.955217001
TCGA_TCGA-B0-4834	0.075613728	0	0	0.153169208	0	0.237932295	0	0	0	0	0.059268821	0.031710408	0.044454567	0	0.052564836	0.26952309	0	0	0.075763045	0	0	0	0.82	-0.016104814	1.092906297
TCGA_TCGA-BP-4998	0.010416935	0	0.004811318	0.192104615	0	0.263481008	0.004798039	0.00756406	0	0	0.024120441	0	0.077900814	0	0.062018494	0.274254173	0.044524735	0	0.034005369	0	0	0	0	0.22702353	0.99559336
TCGA_TCGA-BP-5010	0.055627552	0	0.005698008	0.231295396	0	0.189039226	0.004626629	0.034408523	0.05563444	0.023363227	0	0.007414179	0	0.178734769	0.082124928	0.132033124	0	0	0	0	0	0	0	0.254312486	0.992444771
TCGA_TCGA-CJ-4891	0.037329661	0	0.006945538	0.130939997	0	0.081856405	0.00702448	0	0.038593127	0.010953625	0	0.016066621	0.187806557	0.108483902	0.044878419	0.227261426	0	0.053650739	0.013179219	0	0	0.035030284	0	0.205646141	1.001127315
TCGA_TCGA-CZ-5988	0.068172065	0	0.009088069	0.193454928	0	0.290267383	0.020090622	0.024055152	0	0.059114811	0	0	0.009599592	0.069408365	0.092316126	0.147252763	0	0	0.017180123	0	0	0	0.04	0.151187373	1.04010425
TCGA_TCGA-BP-4972	0.0545799	0	0.00494275	0.071265786	0	0.139094174	0.001337531	0.00197514	0.004554693	0.005284883	0	0.023409897	0.011348794	0.109168848	0.093630269	0.398603473	0.017021891	0	0.050112378	0	0	0.013669594	0	0.432985737	0.900760464
TCGA_TCGA-BP-4799	0.040557448	0	0.052771765	0.289401961	0	0.148315993	0.062366492	0.041290224	0.006071096	0.060532731	0	0	0	0.093778409	0.067942715	0.121119132	0	0	0	0.014849686	0.001002348	0	0.01	0.179433701	1.026790694
TCGA_TCGA-B0-4845	0.038503612	0	0.002141857	0.04232664	0	0.487902008	0	0	0.000560614	0	0.027364864	0	0.061405416	0.053254152	0.079908591	0.166073042	0	0	0.035494871	0	0	0.005064333	0.47	0.018534171	1.092141431
TCGA_TCGA-B2-4099	0.012474129	0	0.002338017	0.063077485	0	0.183383395	0	0.014524626	0.002600885	0.012702184	0.015383848	0.044812099	0.128147435	0	0.124789622	0.315111518	0.022606907	0	0.055934611	0	0	0.002113241	0	0.354059783	0.937521191
TCGA_TCGA-BP-4345	0.029412224	0	0.002102797	0.059555472	0	0.21520884	0.016350292	0.013323926	0.038895909	0.005895959	0.006842819	0	0.009520515	0.331242677	0.057886752	0.173032443	0	0	0.040729375	0	0	0	0	0.560986774	0.831961198
TCGA_TCGA-B0-5700	0.08961786	0	0.010610035	0.133106293	0	0.259311569	0	0.019628959	0.009157462	0	0	0.073072629	0.094335304	0.016970253	0.090845678	0.142485927	0.003671283	0.003879518	0	0.05330723	0	0	0.47	0.018514876	1.086592869
TCGA_TCGA-CZ-5465	0.07577071	0	0.013473736	0.072140479	0	0.24502949	0	0.011585629	0	0	0	0.050993227	0.13798859	0.015571818	0.111232014	0.231535611	0.002093537	0	0.032585158	0	0	0	0.06	0.130635795	1.031771527
TCGA_TCGA-CJ-5686	0.014322789	0	0.005411697	0.211833814	0	0.293081927	0.037235537	0.010206823	0	0	0.010656882	0	0.087992727	0	0.077042853	0.218471587	0.002650275	0	0.020697849	0	0	0.01039524	0.03	0.156154545	1.031955223
TCGA_TCGA-A3-A8OX	0.067414667	0	0.00838647	0.156576721	0	0.340399645	0	0	0.00951055	0	0	0.022357844	0.030330871	0.019132787	0.119690376	0.119465772	0.029358555	0	0.077375744	0	0	0	0.04	0.149761995	1.034955443
TCGA_TCGA-CZ-5462	0.038363239	0	0.006906443	0.036811273	0	0.253689027	0	0.045781129	0	0.03838146	0	0.042861337	0.154895531	0.035021191	0.117769979	0.141331465	0.003713546	0	0	0.035845727	0	0.048628653	0	0.250092372	0.984882767
TCGA_TCGA-CJ-4888	0	0.00495267	0.019107703	0.458007651	0	0.077612959	0.059542671	0.021840952	0.046060097	0	0	0.002800251	0.053816195	0.04739278	0.071894943	0.104818729	0.0060319	0	0.017765677	0	0	0.008354823	0.05	0.133166542	1.060051605
TCGA_TCGA-BP-5191	0.014774535	0.005105762	0.032251432	0.132003038	0	0.34457868	0.022436741	0.020462477	0.036456588	0.040387677	0	0.024818292	0.012764414	0.061991384	0.103400126	0.107100384	0.008195149	0	0.03327332	0	0	0	0.03	0.159858936	1.036961629
TCGA_TCGA-BP-4162	0.003226928	0	0.0060243	0.402073967	0	0.105315635	0	0.04130447	0	0.078202016	0	0.069446458	0.006077765	0	0.092389126	0.170481602	0.011469814	0	0.009071774	0	0	0.004916144	0	0.260966223	1.009821339
TCGA_TCGA-B2-5635	0.002728396	0	0.003827599	0.289781295	0	0.148907322	0	0.04804405	0.026134011	0	0	0.048473812	0.142719055	0	0.071006172	0.171841143	0.00350306	0	0.043034084	0	0	0	0	0.272604448	0.980609698
TCGA_TCGA-B2-3924	0	0	0.010900788	0.403745775	0	0.008417016	0.040614197	0.055889619	0.004843584	0.098127319	0	0.018178533	0.060711527	0	0.133649623	0.138004682	0.001708713	0	0.025208625	0	0	0	0	0.313690976	0.972813118
TCGA_TCGA-T7-A92I	0.029749184	0	0.007351347	0.132832736	0	0.399057779	0	0	0	0	0	0.012633427	0.18105302	0	0.027093145	0.113023615	0.075925969	0.006768032	0	0.011876116	0	0.00263563	0.11	0.098262189	1.056319807
TCGA_TCGA-CJ-4901	0.035810696	0	0.007044715	0.310952257	0	0.206611122	0.018726328	0.053424688	0.028807841	0.044287232	0	0.015263903	0	0.032342135	0.105461895	0.069606259	0.018963118	0	0.048022043	0	0	0.00467577	0	0.252968102	1.003883028
TCGA_TCGA-G6-A8L8	0.005778612	0	0.002104093	0.152806967	0	0.213585361	0	0	0.033077164	0	0.016287611	0.165763929	0.065634948	0.034671725	0.05491542	0.068956453	0.018404551	0.012248519	0.155764648	0	0	0	0.29	0.049358733	1.089585007
TCGA_TCGA-BP-4961	0.025401791	0	0	0.109678789	0	0.258063835	0.033939304	0	0	0	0.090843201	0	0.040554218	0.014529505	0.044273318	0.316694514	0.001675557	0	0.05765218	0	0	0.006693788	0.05	0.13918179	1.029677366
TCGA_TCGA-BP-4963	0.042153665	0	0.003172615	0.112744259	0	0.238688933	0.002641935	0.002770251	0.034807321	0	0.035306108	0	0.11660321	0.026309474	0.094950149	0.24163761	0.019275624	0	0.023016021	0	0	0.005922825	0	0.313860882	0.954807842
TCGA_TCGA-AK-3460	0.002301619	0	0.002386979	0.195536206	0	0.226923655	0.02225512	0	0	0	0.052108684	0	0.075695206	0	0.058728786	0.321375566	0	0.006431492	0.036256687	0	0	0	0	0.225786415	0.996979253
TCGA_TCGA-B0-4817	0	0.002891552	0.009163321	0.04360359	0	0.138093728	0.015895388	0.033608235	0	0.02887576	0	0.047331704	0	0.050970759	0.034188088	0.086296945	0	0	0.03701459	0	0	0.47206634	0.02	0.166571769	1.093032125
TCGA_TCGA-BP-5190	0.008618688	0.00254569	0.005203916	0.183985044	0	0.298494556	0	0.010948746	0.004138824	0.011742324	0.000823285	0.039610418	0.074007914	0	0.093946191	0.208705843	0	0.003974219	0.053254341	0	0	0	0.05	0.142505109	1.038930393
TCGA_TCGA-BP-5176	0.027448279	0	0	0.171232546	0	0.237303432	0.026558972	0.005446137	0.038700606	0	0.071998479	0.021473872	0.040442534	0.016221166	0.095838265	0.170103623	0	0.004513863	0.072718226	0	0	0	0.03	0.159930824	1.029219235
TCGA_TCGA-BP-4343	0.016961422	0	0.011153418	0.10832946	0	0.214554944	0.024303782	0	0.003221541	0.080717286	0	0	0.048940089	0.039984063	0.122056865	0.264525507	0.012052485	0	0.053199138	0	0	0	0	0.333799859	0.94695562
TCGA_TCGA-AK-3458	0.005688229	0.00634087	0	0.251588781	0	0.220662616	0.055484296	0	0	0.143696183	0.030382864	0	0.008328399	0	0.06814356	0.148693306	0.031524005	0	0.02946689	0	0	0	0	0.249885569	1.003553828
TCGA_TCGA-CZ-5457	0.059554663	0	0.048115473	0.214598964	0	0.12993899	0.005145714	0.00036117	0.00548695	0.02654504	0	0.028401216	0.038775819	0	0.082312534	0.266208477	0.004623861	0	0.08051547	0	0	0.009415659	0	0.264710569	0.975222476
TCGA_TCGA-B8-A54I	0.009289539	0.048042728	0.185747345	0.095452217	0	0.151619903	0.062719118	0	0.022520291	0	0	0.070634267	0.012887419	0	0.003186024	0.190532882	0.017822256	0.011143929	0.108928306	0	0	0.009473776	0	0.363763341	0.933856522
TCGA_TCGA-B0-4706	0.026852309	0	0.006644991	0.36532848	0	0.151012696	0	0	0.016577567	0	0.170202764	0.046436943	0.04368095	0.006353811	0.071661994	0.033629278	0	0	0.061618217	0	0	0	0	0.402328613	0.933131744
TCGA_TCGA-CJ-4920	0.032329548	0	0.005894638	0.086256014	0	0.284347904	0	0.039739738	0.01676488	0	0.029154708	0.018357267	0.102847072	0.076740313	0.060585602	0.235144504	0	0	0.011837812	0	0	0	0	0.212650801	1.000620009
TCGA_TCGA-CJ-4893	0.022681206	0	0.006422506	0.407712338	0	0.208590662	0.024876558	0.015608671	0.007621127	0	0	0	0.056387818	0	0.077421564	0.129003712	0.013557609	0	0.03011623	0	0	0	0	0.258327	1.000042258
TCGA_TCGA-B0-4822	0.037742705	0	0.008108219	0.320401555	0	0.166809349	0	0.026615078	0.045041833	0	0	0.074481821	0.011230197	0	0.019916902	0.246412153	0	8.84E-05	0.040291685	0	0	0.002860114	0.01	0.186994095	1.029762571
TCGA_TCGA-BP-4173	0.013382594	0	0.002740309	0.511083473	0	0.068794768	0.020556011	0.040414021	0.019244	0.048456662	0	0.015353157	0.076186571	0	0.073213123	0.10605153	0	0	0	0	0	0.004523783	0	0.447850371	0.901480363
TCGA_TCGA-AK-3434	0.004716458	0	0	0.308515265	0	0.22053693	0	0	0	0.11148108	0	0.037275936	0	0.021012391	0.155048071	0.120025213	0.010715846	0	0.01067281	0	0	0	0	0.343546439	0.964950456
TCGA_TCGA-BP-4329	0.014412678	0	0	0.108789924	0	0.258550124	0.014456404	0.002342235	0.000921629	0	0.007515026	0.018233371	0.09400185	0.059783095	0.122367301	0.197965693	0.019578091	0	0.08108258	0	0	0	0.01	0.18878157	1.008694154
TCGA_TCGA-B8-4148	0.034284892	0	0.011454642	0.529716008	0	0.08382151	0.018919927	0.027393223	0.017449414	0	0	0.039948769	0.040025168	0	0.096801147	0.081915199	0.009909666	0	0	0.008360434	0	0	0	0.291054829	0.997196595
TCGA_TCGA-BP-4787	0.013079162	0	0.000915739	0.061638	0	0.206227307	0	0	0.004208898	0.012246022	0	0.047681089	0.100342734	0.012635575	0.073500452	0.355597809	0.001512251	0	0.059869088	0	0	0.050545874	0	0.368493646	0.930575154
TCGA_TCGA-DV-5566	0.035102716	0	0	0.142607918	0	0.23907962	0	0.030006748	0.006615681	0.002669223	0	0.05109338	0.062566805	0.046714854	0.141343317	0.183165218	0.01333899	0	0.030673462	0	0	0.015022068	0.01	0.170250094	1.024807746
TCGA_TCGA-B8-5545	0.087909552	0	0.035551077	0.109187697	0	0.161987939	0	0	0.010261429	0	0	0.055773751	0.025117664	0	0.08234138	0.293446359	0.026098499	0	0.097901971	0	0	0.014422681	0	0.317617607	0.950894496
TCGA_TCGA-BP-4165	0.015864369	0	0.008821108	0.411613557	0	0.065102975	0	0.025455865	0	0	0.058616241	0.107159151	0.044657436	0.030590463	0.085683994	0.030551027	0.018359525	0	0.097524288	0	0	0	0.02	0.167796154	1.057356713
TCGA_TCGA-DV-A4VX	0.020106923	0	0.00020659	0.34817229	0	0.090126988	0.0354298	0.060580942	0.021904414	0	0	0.00407924	0.037092458	0.162936837	0.07211946	0.112102765	0	0.02422839	0.002362402	0	0	0.0085505	0.03	0.161425223	1.036490193
TCGA_TCGA-BP-4798	0	0	0.050242692	0.531032856	0	0	0.00341788	0.018671134	0.040180422	0.021889957	0	0.019993594	0.090523807	0	0.086190647	0.131768216	0	0	0.005992208	0	0	9.66E-05	0	0.202502667	1.033255362
TCGA_TCGA-B0-5075	0.005879875	0	0.003360048	0.217539393	0	0.125720411	0.002753297	0.016481934	0.021106218	0	0	0.023036368	0.014612121	0.161994494	0.028601014	0.372984757	0	0	0	0.00180769	0	0.004122381	0	0.395165828	0.921580815
TCGA_TCGA-BP-4341	0.01326461	0	0	0.055018634	0	0.386468149	0	0	0	0	0.03408035	0.070119158	0.092876988	0.026034149	0.037142555	0.119941163	0.001168871	0	0.158344152	0	0	0.005541221	0.76	-0.010575708	1.096263575
TCGA_TCGA-B0-4714	0	0	0.002121473	0.577063298	0	0	0.035021426	0.009583029	0.022294117	0	0.023954976	0.025471247	0.019312337	0	0.106381185	0.135740127	0.001753428	0	0.041303356	0	0	0	0	0.512273928	0.859875941
TCGA_TCGA-3Z-A93Z	0.074814219	0	0.05610622	0.145767505	0	0.160992742	0	0.013005361	0.038637563	0	0.083033201	0.019252996	0.064271459	0	0.10478416	0.160132166	0.012308298	0.000700131	0.066193978	0	0	0	0.05	0.13660583	1.031027618
TCGA_TCGA-CJ-4882	0.132459369	0	0.051124281	0.187606735	0	0.339152013	0.030191536	0	0.059807524	0	0.000707702	0	0.004632775	0.028440689	0.060207983	0.063073897	0.017152994	0	0.018565728	0	0	0.006876773	0	0.321169355	0.962969904
TCGA_TCGA-AK-3451	0.016442691	0	0	0.316358948	0	0.133734615	0.014157862	0.009378863	0	0.009552642	0	0.026829047	0.041045702	0.038359451	0.04642097	0.189998187	0.084663014	0	0.072550023	0	0	0.000507986	0	0.264875166	0.979061208
TCGA_TCGA-DV-5574	0.110218237	0	0.085815601	0.230502606	0	0.078816837	0.036423263	0	0.000401434	0.018595768	0	0	0.021675874	0.047519406	0.053900216	0.260062773	0.037164627	0	0.018107009	0.000796349	0	0	0	0.386939516	0.921929074
TCGA_TCGA-BP-5194	0.114701239	0	0.035529292	0.126799574	0	0.155169836	0	0	0.007916824	0	0	0.066088296	0.014078997	0.022584729	0.095950482	0.189769084	0.037746595	0	0.133665051	0	0	0	0	0.227071512	0.989206067
TCGA_TCGA-DV-A4W0	0.050236538	0	0.020454756	0.157411158	0	0.131670183	0	0	0	0	0.001048302	0.018757041	0.02550636	0.067151952	0.079928457	0.303151613	0	0	0.143323783	0	0.001359855	0	0.05	0.135705281	1.026150419
TCGA_TCGA-B0-4846	0.004305721	0	0.001793806	0.274514231	0	0.345735663	0.005489352	0.000827427	0	0.01915222	0	0.012490641	0.013115034	0	0.157197691	0.148618706	0.011134286	0	0	0.002492705	0	0.003132516	0	0.259479797	1.007712943
TCGA_TCGA-B0-5693	0.080154946	0	0.010914184	0.06639523	0	0.184948949	0.023300344	0	0	0	0.047233575	0.023286705	0.030293827	4.81E-06	0.100814289	0.236482271	0.02553393	0	0.142024895	0	0	0.02861205	0.06	0.118369983	1.028802276
TCGA_TCGA-B0-4838	0.009647464	0	0.008772428	0.685370065	0	0	0	0.038994104	0.037017365	0	0	0.067241141	0.011819637	0.000204672	0.057648506	0.030298611	0.01448417	0	0.035937762	0	0	0.002564074	0	0.359010098	0.97889902
TCGA_TCGA-B0-5092	0.024801334	0	0.008947033	0.590775731	0	0.01727827	0.000776639	0.058652077	0.035963166	0.040250761	0	0.061577443	0.002237253	0	0.068273318	0.077262953	0.001519507	0	0.011684516	0	0	0	0	0.567786909	0.825280822
TCGA_TCGA-B0-4712	0.034993425	0	0	0.18235194	0	0.216043258	0.032676225	0.00372459	0.042666576	0.0294204	0	0.034285823	0.018556376	0.086270917	0.123420946	0.170586978	0	0	0.02431257	0	0	0.000689976	0	0.301091338	0.967053851
TCGA_TCGA-BP-4164	0	0.006239841	0.003199075	0.200412801	0	0.207357853	0	0.044782283	0.000674962	0.032936602	0	0.021167346	0.120219916	0	0.107912672	0.215479636	0	0	0.039215516	0	0	0.000401497	0.11	0.100745899	1.05522063
TCGA_TCGA-CZ-5454	0.006475209	0	0	0.134733959	0	0.106502911	0.004385828	0	0	0.006331985	0	0.020791941	0	0.18263486	0.021095275	0.452547369	0.02135365	0.006826995	0.022018507	0	0	0.014301512	0	0.427722843	0.905910979
TCGA_TCGA-B0-5697	0.036109109	0	0.005778913	0.390780978	0	0.111412119	0.013518488	0.022781215	0.023202213	0.016845525	0	0.051056616	0.016214504	0	0.049282821	0.177771652	0.019369382	0	0.055983996	0	0	0.009892468	0	0.418312419	0.910969626
TCGA_TCGA-B0-4841	0.0023738	0	0.001029575	0.297811532	0	0.115762135	0	0	0.007917917	0	0.059929378	0.077893574	0.044274178	0.004066938	0.106083921	0.206136792	0	0	0.076720261	0	0	0	0	0.300571036	0.971944168
TCGA_TCGA-B2-A4SR	0.038714161	0	0.007284576	0.157140831	0	0.262282218	0.015557326	0.022398606	0	0	0.040572407	0	0.014425279	0.011139656	0.123588002	0.178730949	0.070873358	0	0.05729263	0	0	0	0	0.244178697	0.988240541
TCGA_TCGA-BP-4976	0	0	0.004715103	0.0506554	0	0.325598314	0	0	0.003722672	0	0.014665106	0.027158463	0.142107826	0	0.086977094	0.225973563	0.046196125	0	0.06647011	0	0	0.005760225	0.16	0.07418738	1.053037507
TCGA_TCGA-B0-4818	0.129561006	0	0.196021608	0.175652816	0	0.23704327	0	0	0.008730138	0.001198053	0	0.068007839	0.037038508	0	0.074141181	0.032857503	0.011102934	0	0.028645144	0	0	0	0	0.409069711	0.920616377
TCGA_TCGA-B0-5709	0.067970849	0	0.026830569	0.207407863	0	0.264433172	0	0.012127139	0.013985915	0	0	0.0212112	0.073465532	0	0.101445019	0.125359499	0.035902197	0	0.049675045	0	0	0.000186003	0	0.300889247	0.96419261
TCGA_TCGA-BP-5202	0.002487491	0	0.003561506	0.124826791	0	0.229447678	0.004287975	0	0	0.017148991	0.020091076	0.024135192	0.1101838	0.06600069	0.110082554	0.229939308	0.008758524	0	0.049048424	0	0	0	0.02	0.166323554	1.02034318
TCGA_TCGA-BP-4795	0.079197785	0	0.011876302	0.093953865	0	0.265698409	0.025552439	0	0.03061495	0	0	0.056406253	0.050878577	0	0.026662614	0.162203648	0.073777128	0.000356402	0.120255765	0	0	0.002565863	0	0.250249777	0.978891
TCGA_TCGA-CZ-5987	0.014721238	0	0.003456441	0.188507057	0	0.292782843	0.029607175	0.036280387	0.038276112	0.018254766	0	0	0.077791426	0	0.110798413	0.145078725	0.005406242	0	0.02505488	0	0.005447409	0.008536885	0.01	0.18050826	1.027331451
TCGA_TCGA-MM-A564	0	0.002202808	0.004668021	0.081345262	0	0.141759792	0	0	0	0	0.217475127	0.091594412	0.178242702	0.037437696	0.040769538	0.126494685	0	0	0.078009958	0	0	0	0	0.229016608	1.010185078
TCGA_TCGA-B2-3923	0.010654317	0	0.008840746	0	0	0.370793182	0	0.047953251	0	0	0	0.082176268	0.036213221	0.058576817	0.012708592	0.046287548	0	0.002944721	0.301884147	0	0	0.020967192	0.68	0.001620041	1.100760747
TCGA_TCGA-CJ-4902	0.028547364	0	0.000638118	0.160852457	0	0.257146264	0	0	0.01706399	0	0.000537861	0.049323722	0.021332534	0.062354941	0.086648529	0.198439871	0.003322293	0	0.112368369	0	0	0.001423685	0	0.24284991	0.988037984
TCGA_TCGA-BP-5185	0.041391608	0	0.008637358	0.318511584	0	0.213925829	0.000373222	0.021100189	0.067200304	0	0	0.057596648	0.01366617	0.013046486	0.06460199	0.136234633	0.001035037	0	0.042678942	0	0	0	0.06	0.114754628	1.071806759
TCGA_TCGA-AK-3450	0.105922235	0	0.020602586	0.124838034	0	0.251334828	0	0.003247234	0.007057288	0	0	0.081681528	0.060466668	0.004968315	0.093703941	0.124889902	0.022347272	0.001946702	0.092808296	0	0.004185171	0	0.62	0.008138336	1.084069006
TCGA_TCGA-BP-4960	0.030563855	0	0.003050162	0.187699387	0	0.215680303	0	0.021865315	0.029946458	0	0.024813718	0.004827118	0.091202586	0.120858973	0.059706625	0.17031626	0	0	0	0.039469239	0	0	0.09	0.105293491	1.048785617
TCGA_TCGA-G6-A5PC	0.034559561	0	0.018349545	0.526863497	0	0.067219925	0	0.01836405	0.072930388	0	0	0.028248379	0.053248867	0	0.062582121	0.108238084	0	0	0.009395584	0	0	0	0	0.34488008	0.963391025
TCGA_TCGA-B0-5812	0.046059828	0	0.008501252	0.143276452	0	0.220196558	0.032459328	0.003068592	0.021976093	0.003224068	0.05960599	0	0.054942801	0	0.136138519	0.160821644	0.055323018	0	0.050851194	0	0	0.003554662	0.06	0.119886812	1.040097868
TCGA_TCGA-CJ-5683	0	0	0.004414027	0.210805357	0	0.145208454	0	0.011942798	0	0.022616	0	0.092254332	0.033963022	0.045760128	0.075946732	0.281097846	0.008422407	0	0.067568896	0	0	0	0.65	0.005639249	1.094998019
TCGA_TCGA-BP-4331	0.038695159	0	0.005349894	0.141079801	0	0.219515377	0.014018352	0.010238239	0.01136321	0	0.015077134	0	0.177197823	0	0.064306806	0.254344967	0.009240846	0	0.038216184	0	0	0.001356207	0	0.288474966	0.965143601
TCGA_TCGA-CZ-5453	0.006593377	0	0	0	0	0.262014809	0	0	0	0	0.025922562	0.068992843	0.130211062	0	0.073068913	0.34123499	0	0.005067662	0.07500964	0	0	0.011884143	0.33	0.045160492	1.066925245
TCGA_TCGA-CZ-4858	0.017370246	0	0.037626133	0.378707334	0	0.023123856	0.116049477	0.035927403	0.051654878	0.029659273	0	0	0.010112564	0.057116305	0.076601969	0.147090495	0.00937244	0	0.008507317	0	0	0.001080311	0	0.379642491	0.929378176
TCGA_TCGA-B0-5097	0.048781977	0	0.003803209	0.043660603	0	0.240695736	0.040644041	0	0.013145415	0	0.004232367	0	0	0.314227508	0.052520694	0.192905092	0	0	0.033083834	0	0	0.012299525	0	0.407253689	0.914975647
TCGA_TCGA-CW-6090	0.071279279	0	0.006118941	0.126716418	0	0.147921608	0.003400519	0	0.026888882	0.002295832	0	0.024220971	0.03124411	0.08809988	0.029796175	0.350182023	0	0	0.083410326	0	0	0.008425036	0	0.415497292	0.90899534
TCGA_TCGA-B2-4102	0.035203553	0	0.008295486	0.076482369	0	0.299143841	0.007244882	0	0.011158216	0	0.011192852	0.014651243	0.034806458	0	0.127656454	0.266997972	0.00792686	0	0.07967254	0	0	0.019567273	0.05	0.137565713	1.031479105
TCGA_TCGA-BP-4177	0.219295968	0	0.017071738	0.11814746	0	0.231320186	0	0	0	0	0	0.02403414	0.031703715	0	0.079539652	0.169512849	0.068188617	0	0.041185675	0	0	0	0.09	0.107548788	1.044818878
TCGA_TCGA-CW-5583	0.083421908	0	0.004903864	0.164232995	0	0.149365352	0.001476701	0.017051318	0.020372885	0	0.073839454	0.019991348	0.039624968	0	0.11477508	0.166226879	0	0.007264516	0.102518499	0	0	0.034934231	0.05	0.1462093	1.027695184
TCGA_TCGA-BP-4959	0.055068398	0	0.003751459	0.104396175	0	0.244996561	0.008850346	0	0	0	0.0049681	0.000268382	0.055086484	0.11269814	0.019998616	0.300347114	0.022052099	0.02293412	0.042695386	0	0	0.001888617	0	0.271903956	0.973099771
TCGA_TCGA-B0-5102	0.046354735	0	0.008213313	0.210124319	0	0.304221227	0.002172883	0.0060659	0.003020878	0.0026076	0	0.026331584	0.005284675	0.029493215	0.090089536	0.234811085	0.006254408	0	0.024954642	0	0	0	0	0.249641467	0.992520293
TCGA_TCGA-BP-4167	0	0	0.004307337	0.324244216	0	0.15281779	0.002536307	0.008074649	0.049483664	0.043708039	0	0.048123703	0.009834946	0.008816219	0.059158814	0.254723691	0.00553513	0	0.028590345	0	0	4.51E-05	0	0.410203016	0.915927216
TCGA_TCGA-B0-5095	0.032131728	0	0.002506875	0.215525455	0	0.168297	0	0.020388007	0.030729322	0	0	0.113939221	0.033441147	0.062801436	0.090679805	0.207617819	0	0	0	0.016682884	0	0.0052593	0	0.241451662	0.998902524
TCGA_TCGA-CJ-4905	0.019687025	0	0	0.155279851	0	0.2248474	0.031601345	0	0	0	0.135469646	0.006612981	0.074225537	0.020434251	0.070170306	0.156803931	0.022549059	0	0.080500975	0	0	0.001817693	0.01	0.185683499	1.013946638
TCGA_TCGA-CJ-4876	0.004847424	0	0.010976495	0.5788205	0	0.07991256	0.075266054	0.023421575	0.059228391	0	0	0.030788569	0.012535164	0	0.072304984	0.038227475	0.004407192	0	0.009263619	0	0	0	0	0.224399214	1.05293648
TCGA_TCGA-BP-4337	0.060837631	0	0.013106574	0.13448833	0	0.207646374	0.010165329	0.009201523	0.032782703	0	0	0.047307774	0.022529012	0.081032162	0.073344034	0.17763125	0.002373656	0	0.127553647	0	0	0	0.03	0.160598118	1.017388547
TCGA_TCGA-BP-4985	0.077543161	0	0.004954858	0	0	0.294380009	0	0.010864667	0.022384524	0.029944159	0	0.040023541	0.012977	0.156721495	0.052639285	0.159270846	0	0.061094422	0	0.062056511	0	0.015145521	0.05	0.14260549	1.028878866
TCGA_TCGA-BP-4989	0.098354884	0	0.01749819	0.381759202	0	0.06586019	0.023274195	0.039914257	0.032958885	0.075298806	0	0.08253744	0.010073194	0.003065638	0.04311169	0.069395934	0.016603043	0	0.037534317	0	0	0.002760135	0	0.563520857	0.825544133
TCGA_TCGA-BP-5200	0.060247654	0	0.009128098	0.298931347	0	0.159877174	0	0.029882904	0.019702429	0	0	0.069077839	0.032321055	0.036203342	0.062598079	0.166761248	0.004379077	0	0	0.027784583	0	0.023105172	0.02	0.165004507	1.034530075
TCGA_TCGA-A3-A8CQ	0.024110729	0	0.007106175	0.111686821	0	0.18794252	0	0	0.001488985	0	0.019200019	0.053699657	0.078663266	0	0.10406148	0.191800853	0.084329881	0	0.135909615	0	0	0	0.09	0.106511852	1.036175068
TCGA_TCGA-BP-4160	0.021540117	0	0.004405175	0.523405943	0	0.030084159	0.002666555	0.036164032	0	0.054457881	0	0.064273468	0.011176752	0	0.072429392	0.109409453	0.01434584	0	0.052962448	0	0.000177421	0.002501364	0	0.437208995	0.909093354
TCGA_TCGA-A3-3328	0	0.000975989	0	0	0	0.111835882	0	0.018095749	0.022872932	0	0.10784259	0.032279628	0.136280594	0.200251479	0	0.0655374	0	0	0.192163046	0	0.035759242	0.076105467	0.49	0.017393071	1.081999608
TCGA_TCGA-AK-3440	0.013750878	0	0	0	0	0.199790514	0	0.03175418	0	0.012326812	0	0.041335012	0.037518955	0.037738121	0.050873996	0.255144619	0	0.240726791	0	0	0.079040121	0	0.38	0.036398987	1.083044925
TCGA_TCGA-B8-5549	0.020694093	0	0.006098423	0.417438802	0	0.178548297	0	0.004655796	0.011673047	0.024789981	0	0.022223775	0.050200762	0.002779319	0.073488183	0.153407514	0	0	0.021230444	0	0	0.012771564	0	0.266040898	0.998182817
TCGA_TCGA-A3-3374	0.004772691	0	0	0.012152668	0	0.024786163	0.00080958	0	0.005380813	0.011804374	0	0.000329163	0	0.701246576	0.005476611	0.194283991	0	0	0.038957369	0	0	0	0	0.845749072	0.547573135
TCGA_TCGA-A3-3373	0.031368703	0	0	0.1009252	0	0.154223547	0.033028172	0	0.005853504	0	0.031776237	0	0.049832753	0.020961614	0.116558516	0.248728049	0.089271074	0	0.104084284	0	0	0.013388347	0	0.223937606	0.989097587
TCGA_TCGA-B0-5706	0.117291922	0	0.225515822	0.235606319	0	0.18238607	0.041584287	0.025875155	0.02461981	0	0	0.025341873	0.007992641	0.025682258	0.032989768	0.033820814	0	0.00399635	0.013737005	0	0	0.003559907	0	0.474672099	0.883590093
TCGA_TCGA-A3-3365	0.082374959	0	0.009589658	0.1421582	0	0.211493532	0	0	0	0.059368268	0	0.029191654	0.010044201	0	0.093944882	0.193724018	0	0.003964256	0.164146371	0	0	0	0	0.194007251	1.007349189
TCGA_TCGA-A3-3357	0.006129552	0	0.002994473	0.249571056	0	0.161697073	0.011010654	0.02659653	0.016782427	0.013837434	0	0.040327468	0.027361391	0	0.026465605	0.322692468	0	0	0.077816186	0	0	0.016717682	0.01	0.178798438	1.019456124
TCGA_TCGA-CJ-5679	0	0.002610016	0.002555024	0.128281533	0	0.141337885	0.013998488	0	0.025671399	0.015170484	0.025341587	0	0	0.491114662	0.017739929	0.10202305	0	0.009491427	0.024664515	0	0	0	0	0.23551372	1.022155079
TCGA_TCGA-B4-5378	0.128956615	0	0.013527012	0.136673136	0	0.127090667	0.000974299	0	0	0	0.086656336	0.036450212	0.026440725	0	0.025067556	0.279086027	0	0	0.09373328	0.008474165	0	0.036869971	0.28	0.051269091	1.060969153
TCGA_TCGA-CZ-5470	0.020835801	0	0.032667502	0.279611749	0	0.167077398	0.012566993	0.032583838	0.042603036	0	0	0.020718292	0.083634003	0	0.085598754	0.145838985	0.037057419	0	0.039206231	0	0	0	0	0.241875458	0.992369554
TCGA_TCGA-AK-3453	0.081711702	0	0.025992988	0.429992692	0	0.125537387	0.005197714	0.033685994	0.052773133	0.010119618	0	0.058120899	0.032458186	0	0.066398909	0.053025533	0.017293299	0	0	0	0.004672334	0.00301961	0	0.436627691	0.90776948
TCGA_TCGA-BP-5008	0.056075798	0	0.001157443	0.204872043	0	0.352159863	0	0.004176736	0	0	0	0.016353985	0.016422939	0.060743375	0.110345653	0.108724157	0.014269919	0	0.02740931	0.007975789	0	0.019312991	0.03	0.157249006	1.039888414
TCGA_TCGA-B0-4691	0.011433338	0	0.053850676	0.341521619	0	0.1568194	0	0.065946774	0.022616623	0.065219231	0	0.05909787	0.018938978	0	0.094758877	0.076592197	0.015272479	0	0.017931937	0	0	0	0	0.283258218	0.994929539
TCGA_TCGA-B0-5119	0	0	0	0.441487063	0	0.138016253	0	0.016922608	0.012481642	0	0	0.043381052	0.060091794	0	0.058579906	0.177127475	0	0.000770743	0.047521349	0	0	0.003620115	0.11	0.097878203	1.080928957
TCGA_TCGA-A3-3307	0.004689078	0	0.001391566	0.294000177	0	0.14072422	0.001640834	0.015036497	0.008612464	0.003151529	0	0	0.14182178	0	0.109458487	0.224095679	0	0	0.044334316	0	0	0.011043373	0	0.299551644	0.965592378
TCGA_TCGA-B0-4688	0.006242668	0	0.010236577	0.038972595	0	0.250670102	0.030093416	0	0	0	0.023437171	0.058236009	0.142396164	0.019163889	0.008488528	0.265111366	0	0.036437924	0.110513593	0	0	0	0.12	0.093999313	1.040054289
TCGA_TCGA-CJ-5689	0.05579706	0	0.004195557	0.275539835	0	0.051735538	0.011679421	0	0.016935151	0	0	0.080798775	0.027737295	0.041226038	0.028192706	0.240511807	0.021182179	0.020424507	0.117261402	0	0	0.006782729	0	0.255468047	0.980326202
TCGA_TCGA-CW-6097	0.098056745	0	0.034079536	0.140212693	0	0.398046738	0.020307941	0	0	0	0	0	0.021916695	0.012336456	0.062926084	0.142524049	0.031275693	0	0.033584195	0	0	0.004733175	0	0.331077726	0.951529992
TCGA_TCGA-B8-5162	0	0	0.089284768	0.295824418	0	0.115017789	0.022824351	0.017433579	0.012890836	0.011708451	0	0.003085063	0.100693542	0.033060124	0.065818372	0.229463464	0	0	0.002895244	0	0	0	0.01	0.177884343	1.017914659
TCGA_TCGA-B0-4847	0.076604658	0	0.027446525	0.443057633	0	0.117528598	0.012482264	0.029450514	0.069044342	0.010729946	0	0.041258784	0.030967635	0	0.067697612	0.051362984	0.011530482	0	0	0	0.007664278	0.003173746	0	0.434271724	0.909543821
TCGA_TCGA-BP-4769	0.04461676	0.001106649	0	0.032959816	0	0.367383946	0	0.009491712	0	0	0.019378639	0.013393847	0.031014508	0	0.116497829	0.159272339	0	0.098260711	0.106623241	0	0	0	0.25	0.05831309	1.069036851
TCGA_TCGA-CZ-5982	0.037673732	0	0.000741069	0.119780318	0	0.287476991	0	0.004614938	0	9.02E-06	0.037953227	0	0.103705059	0	0.09464951	0.145514226	0.03650012	0	0.098428391	0	0	0.032953399	0.23	0.060462481	1.058279129
TCGA_TCGA-BP-4992	0.075086917	0	0.018936102	0.306975343	0	0.245824038	0.015903929	0.05614207	0.018369756	0	0	0.059877762	0.020386319	0.009377552	0.071213323	0.044173664	0.006040932	0	0.049952404	0	0	0.00173989	0	0.395135172	0.928345503
TCGA_TCGA-CJ-4908	0.032075695	0	0.009548467	0.242309541	0	0.207204642	0	0.026497166	0.005537003	0	0.009240274	0.013604493	0.057473886	0	0.087225759	0.228445764	0.006713511	0	0.074123799	0	0	0	0	0.201737228	1.007771114
TCGA_TCGA-B0-4690	0.009060649	0	0.004077551	0.23079835	0	0.169961097	0.053069859	0.023195355	0.011150265	0.017685945	0	0.025119181	0.101051611	0	0.101854779	0.192846807	0.00422088	0	0.016767117	0	0	0.039140553	0	0.332167349	0.949888729
TCGA_TCGA-CZ-5458	0.038830662	0	0.003947249	0.190636943	0	0.41475671	0.010784686	0	0	0	0	0.010208717	0.08330441	0	0.071771841	0.145813855	0.001241148	0.002158386	0.023460205	0	0	0.003085186	0	0.289206749	0.977707945
TCGA_TCGA-BP-4335	0.148277022	0	0.141764624	0.234151077	0	0.168977218	0.00845589	0.060085197	0	0	0	0.02293544	0.00600201	0	0.108462133	0.094865052	0.002604543	0	0.003419795	0	0	0	0	0.429112662	0.907161195
TCGA_TCGA-B0-4827	0.101882126	0	0.141504683	0.213079596	0	0.147883711	0	0.019818689	0.010592651	0	0	0.05509009	0.030215326	0	0.058445623	0.173249316	0	0	0.042743144	0	0	0.005495044	0	0.371626592	0.932083527
TCGA_TCGA-BP-4760	0.075129633	0	0.005314829	0.02976894	0	0.102421886	0	0	0	0	0	0.012659189	0	0.500308911	0.032049477	0.141143966	0	0	0.10056652	0	0	0.000636648	0	0.272655648	1.002274054
TCGA_TCGA-CW-5581	0.025526935	0	0	0.175161761	0	0.399268052	0.02205855	0.01664145	0	0	0	0.012312466	0.021412195	0	0.100911557	0.125107251	0.04666321	0.007272733	0.044454116	0	0	0.003209725	0.02	0.165515536	1.037230231
TCGA_TCGA-B8-4622	0.006271904	0	0.000986808	0.082317861	0	0.286184257	0.002351668	0	0.019276819	0	0.080556463	0	0.137704834	0	0.062503237	0.265599913	0.001152366	0	0.048217528	0	0	0.006876341	0	0.286864341	0.967165414
TCGA_TCGA-BP-4995	0.077362255	0	0.011749012	0.302873912	0	0.103687196	0	0.013048968	0.018689542	0	0	0.070632186	0.077682875	0.075969242	0.087330386	0.094662887	0.014058827	0	0.049806174	0	0.00244654	0	0.01	0.169523733	1.025396872
TCGA_TCGA-BP-5004	0.013737634	0	0.000179656	0.026232569	0	0.204318042	0.011682481	0	0.010117387	0.002820482	0.01031607	0	0	0.354343414	0.047494214	0.250940611	0	0	0.065740788	0	0	0.002076653	0	0.495349125	0.868709927
TCGA_TCGA-B0-4843	0.049753423	0	0.003257913	0.03531271	0	0.25197028	0.008458215	0.001195748	0.068208191	0	0.035470531	0.024275703	0.040951516	0.230237351	0.047190259	0.162557201	0	0	0.034503732	0.000931206	0	0.005726021	0	0.22904384	0.994458233
TCGA_TCGA-CJ-4886	0.014009057	0	0.002669823	0.285439703	0	0.210946795	0	0.008044228	0.012694977	0.04828667	0	0.054323864	0.020032047	0	0.109432162	0.211089244	0.003059875	0	0.019971555	0	0	0	0	0.338455349	0.955963167
TCGA_TCGA-BP-4986	0.020675258	0	0.006105185	0.081658711	0	0.28262892	0	0	0.012223846	0	0	0.038752674	0.117044362	0	0.069403756	0.367640093	0	0	0	0.00211276	0	0.001754433	0.08	0.111477308	1.046692868
TCGA_TCGA-B0-5083	0.046177015	0	0.003914357	0.151705678	0	0.170378266	0.007491311	0	0.001454373	0	0	0	0.027298387	0.170182586	0.055138273	0.307864277	0.030771708	0	0.027623768	0	0	0	0	0.374844592	0.928961299
TCGA_TCGA-CZ-4866	0.046181713	0	0.006975101	0.059106035	0	0.154552107	0	0	0	0	0	0.025345228	0.101659866	0.099009605	0.053634146	0.411261629	0.004120527	0	0.031707814	0	0	0.006446229	0	0.201937145	1.00852787
TCGA_TCGA-B8-4621	0.031787439	0	0	0.065050685	0	0.156063682	0.000584649	0	0.017175066	0	0	0.016152843	0.094818417	0.058237585	0.035556262	0.417787307	0	0	0.080909378	0	0	0.025876687	0	0.272178567	0.974860603
TCGA_TCGA-B0-5106	0.131880536	0	0.03020487	0.290960894	0	0.13409859	0	0.010280843	0.021917218	0	0	0.062825277	0.053977488	0	0.038581064	0.158530563	0	0.000386434	0.059373517	0	0	0.006982706	0	0.306430398	0.963274218
TCGA_TCGA-B8-A54K	0.002051116	0	0	0.07911574	0	0.213021956	0	0	0	0	0.108643012	0.02283616	0.088488509	0.093341236	0.02422554	0.06224413	0	0.022422756	0.279990722	0	0	0.003619122	0.7	-0.002972566	1.091002881
TCGA_TCGA-B8-A54H	0.014347712	0	0.007472992	0.46620362	0	0.150777448	0	0.017218732	0.035398068	0	0	0.072787561	0.025028397	0	0.030828872	0.09169602	0.013790584	0	0.071477142	0	0	0.002972852	0	0.244487164	1.020825071
TCGA_TCGA-A3-A8OW	0.040086303	0	0.013280289	0.426375549	0	0.092291345	0	0.023413483	0.039139792	0.022183604	0	0.037197191	0.029416166	0	0.0519897	0.151178964	0.020336775	0	0.046364534	0	0	0.006746306	0.03	0.162687465	1.045409733
TCGA_TCGA-B0-4701	0.046116291	0	0.006059792	0.167611467	0	0.366602382	0.010436218	0	0.015978877	0	0	0.017360448	0.02899732	0.011835373	0.104316815	0.106479753	0.018494879	0	0.097028796	0	0	0.00268159	0	0.243707138	0.995052186
TCGA_TCGA-BP-4999	0.049137224	0	0.00175128	0.069570957	0	0.285271448	0	0	0	0	0.040447312	0.012516229	0.102435443	0	0.060020299	0.294325296	0	0.00165433	0.073281253	0	0	0.009588929	0.06	0.122749115	1.031800143
TCGA_TCGA-BP-4774	0.047306649	0	0.005043278	0.164289146	0	0.244226434	0	0.019750437	0	0	0	0.088484979	0.046014668	0	0.087205178	0.126906402	0.015817253	0	0	0.154955575	0	0	0.14	0.080384533	1.073424251
TCGA_TCGA-B0-5113	0.038835167	0	0.006704161	0.156901878	0	0.369604108	0.006772406	0.011399973	0.00943774	0.000251914	0	0.028180937	0.008545536	0	0.106175863	0.147943221	0.018848232	0	0.090398864	0	0	0	0	0.199885615	1.01627715
TCGA_TCGA-BP-4161	0.03568717	0	0.006223628	0.30246402	0	0.197229101	0.018370995	0.017646659	0.02285035	0	0	0.020611391	0.013808758	0.023119777	0.087044945	0.188921682	0.019699278	0	0.042723507	0	0	0.00359874	0	0.233995699	1.00037907
TCGA_TCGA-A3-3322	0.024716904	0	0.006205769	0.045129659	0	0.175599856	0	0.005678517	0.010980156	0	0.012027672	0.018833957	0.049477267	0	0.043614769	0.527368129	0.044691556	0	0.02454043	0	0	0.011135358	0.03	0.15746961	1.03202196
TCGA_TCGA-BP-4351	0.005508522	0	0.003278898	0.212193103	0	0.277212161	0	0.012566029	0	0	0.117105365	0.00849769	0.050024032	0	0.055505457	0.224860308	0.001123019	0	0.032125417	0	0	0	0.05	0.134023629	1.050642566
TCGA_TCGA-BP-4776	0.050728081	0	0.091379933	0.242731254	0	0.16330709	0	0.057372232	0.000989594	0	0	0.104475124	0.010321257	0	0.088080076	0.115963588	0	0	0	0.07465177	0	0	0.01	0.171242722	1.037602781
TCGA_TCGA-B0-4852	0.03234863	0	0.002647969	0.167032921	0	0.24761587	0.008876682	0.017735264	0	0.020012526	0.03459707	0	0.137503024	0	0.14193597	0.134024679	0.015184902	0	0.036272437	0	0.000762926	0.003449131	0.04	0.147624114	1.035487375
TCGA_TCGA-B0-5690	0.143829438	0	0.000331151	0.054328169	0	0.194516062	0.019778365	0	0.03886174	0	0.045419546	0.023780249	0.098037668	0.060836908	0.09624847	0.113258475	0.027786461	0	0.082987297	0	0	0	0	0.232531521	0.985199321
TCGA_TCGA-BP-4975	0.10496018	0	0.022896698	0.08775728	0	0.196284081	0	0	0	0	0	0.043446078	0.059304755	0	0.042738735	0.312532282	0	0.003647993	0.12479463	0	0.001637287	0	0	0.229526218	0.986449141
TCGA_TCGA-B0-5705	0.026908103	0	0.008232861	0.304177211	0	0.176089126	0	0.036436242	0.016960525	0	0	0.058357265	0.042023739	0.021652317	0.097365549	0.096428548	0.026348571	0	0.08490742	0	0.004112523	0	0.12	0.094760392	1.067213411
TCGA_TCGA-BP-4346	0.009733601	0	0.008335666	0.60988279	0	0.029956124	0	0.069331116	0.031973332	0	0	0.049994956	0.044340704	0	0.063827379	0.079017774	0.002420565	0	0.001185993	0	0	0	0	0.410786231	0.934778029
TCGA_TCGA-B0-4839	0.011770882	0	0.004192723	0.182565681	0	0.185255211	0.003097699	0.000343061	0.008283083	0	0.010361031	0.094035713	0.101525795	0	0.03809693	0.189595267	0.020862683	0.005119165	0.135914177	0	0	0.008980899	0	0.206480755	1.00247747
TCGA_TCGA-AK-3445	0.011678436	0	0.002662481	0.197113718	0	0.230111239	0.014026973	0.004231218	0.053743158	0	0	0.021240453	0.003551534	0.010108365	0.105694544	0.242831144	0.016126448	0	0.084771557	0	0	0.002108732	0	0.314818657	0.958106165
TCGA_TCGA-CJ-5684	0.033338854	0	0.006873104	0.365751512	0	0.13598203	0.018562779	0.020121116	0.015772508	0.089803426	0	0.035379683	0.002622664	0.007376638	0.06378776	0.13983441	0.007344795	0	0.057448718	0	0	0	0	0.395325703	0.927079416
TCGA_TCGA-B0-5702	0	0	0.118486811	0.297133223	0	0.117189812	0	0	0	0	0.013035035	0.050869997	0.046955739	0.002228004	0.023447261	0.251060608	0	0.01306421	0.0665293	0	0	0	0	0.410805829	0.911494652
TCGA_TCGA-CJ-4638	0.009329882	0	0.044056947	0.30943545	0	0.159554136	0	0.036331194	0.129545143	0	0	0.055109324	0.025235354	0.030371869	0.055018134	0.112520233	0.000994407	0	0.032497926	0	0	0	0.05	0.144087235	1.057068382
TCGA_TCGA-DV-5573	0.008193165	0	0.005955664	0.604289841	0	0	0.012137913	0.034532744	0.029872961	0.080465029	0	0.064064027	0.017857955	0	0.040445855	0.063980585	0.01163568	0	0.026568582	0	0	0	0	0.557849162	0.833735122
TCGA_TCGA-A3-3359	0.03681168	0	0.003657421	0.205826714	0	0.316859303	0.006715089	0.002162056	0.009472941	0	0	0.006017564	0.04479728	0	0.138749121	0.164648613	0.007284249	0	0.056115077	0	0.000882893	0	0	0.341585757	0.949083016
TCGA_TCGA-CJ-4907	0.057000863	0	0.00768017	0.113763414	0	0.165365009	0	0.000931462	0.017447379	0	0.023730269	0.031281495	0.132382653	0	0.09380162	0.266571143	0.015054367	0	0.074990157	0	0	0	0	0.192028044	1.003215437
TCGA_TCGA-CZ-5460	0.040986923	0	0.016447322	0.288418282	0	0.224721304	0	0.044421167	0.057952332	0	0	0.037345752	0.046822289	0.026231053	0.063244011	0.109461461	0.003794568	0	0.022940047	0	0	0.017213488	0.04	0.152905976	1.047419892
TCGA_TCGA-BP-4994	0.038245753	0	0.009975634	0.209424597	0	0.198569772	0	0.022587979	0	0.004178028	0	0.092557062	0.077172539	0.028429893	0.074678298	0.1850508	0	0	0	0.04381845	0	0.015311194	0.11	0.099195741	1.05810696
TCGA_TCGA-B0-4703	0.044312955	0	0.008145999	0.225056422	0	0.264742204	0	0.036246215	0.008226619	0.006984966	0	0.021036701	0.010295866	0.034425945	0.116299319	0.192363124	0	0	0.030490676	0	0	0.001372989	0	0.304336796	0.967843632
TCGA_TCGA-CW-5585	0.01533696	0	0.000738022	0.094654472	0	0.248885379	0	0	0.00384253	0	0.095035405	0.054430336	0.112370803	0	0.074842412	0.201672701	0	0.004025575	0.089238851	0	0	0.004926554	0.68	0.000661272	1.089247245
TCGA_TCGA-B2-4098	0	0.025252699	0.044792373	0.04445208	0	0.091143463	0.040166475	0.013525703	0.006517601	0	0	0.002888027	0	0.275567957	0.044272804	0.319592	0.004538324	0	0.026662148	0	0	0.060628346	0.01	0.18264041	1.027502037
TCGA_TCGA-CJ-4870	0.030897119	0	0.007451402	0.05253453	0	0.278486532	0	0	0.003701657	0	0.011488059	0.018139347	0.111180537	0.140686592	0.027755837	0.166212159	0.007212363	0.00069172	0.129363442	0	0	0.014198703	0.05	0.13834611	1.023862002
TCGA_TCGA-BP-4758	0.015539218	0	0.009400963	0.474116782	0	0.142954231	0.014480225	0.068705908	0.030666562	0.022036452	0	0.026487754	0.006543095	0	0.06907336	0.103837264	0.002031196	0.00475003	0.00937696	0	0	0	0.04	0.155326624	1.078289677
TCGA_TCGA-BP-4355	0	0.044949643	0.016487023	0.078653876	0	0.225289399	0	0	0.004490047	0	0	0.036507352	0.121245149	0	0.043783622	0.329517129	0	0.001102328	0.097974431	0	0	0	0.05	0.131538492	1.026467137
TCGA_TCGA-BP-4789	0.049188701	0	0	0.128187894	0	0.256638602	0.002268539	0	0.0056766	0	0.07642457	0.018420512	0.021785411	0.002688028	0.084573816	0.187470665	0.028013943	0	0.130004263	0	0	0.008658454	0.09	0.105838274	1.042956806
TCGA_TCGA-A3-A6NL	0.087835109	0	0.027718979	0.122493148	0	0.221534026	0	0	0.009108276	0	0.009832096	0.080566466	0.065980523	0.01474146	0.083837387	0.138300942	0.025738174	0	0.106638333	0	0	0.005675081	0	0.301249321	0.959385057
TCGA_TCGA-BP-4338	0.021585218	0	0.004966405	0.091403842	0	0.225071472	0	0	0.031575448	0	0	0.034256223	0.007035077	0	0.024848074	0.462992326	0	0.008113115	0.08100328	0	0	0.00714952	0.06	0.116287319	1.043480846
TCGA_TCGA-B0-5085	0	0.005968784	0.008892642	0.16475523	0	0.314022805	0.065298586	0	0	0	0.090800869	0.033931457	0.020784184	0.002142672	0.109865102	0.180453512	0	0	0	0.003084155	0	0	0.33	0.044905161	1.097484
TCGA_TCGA-A3-3380	0.048471521	0	0.008149815	0.130879293	0	0.20971856	0.029475819	0	0	0	0.073262468	0	0.018426581	0.010905517	0.060400581	0.31243553	0.004122989	0.001357278	0.079662504	0	0	0.012731543	0	0.281916563	0.967189758
TCGA_TCGA-AK-3454	0.061743169	0	0.009831334	0.281555181	0	0.115848045	0	0.00150616	0.048715707	0.001220243	0	0.101912264	0.009782661	0	0.040014831	0.263764552	7.80E-05	0	0.063298697	0	0	0.000729158	0	0.211660143	1.009982863
TCGA_TCGA-B0-5402	0.051783511	0	0.011626172	0.134943413	0	0.194349018	0	0	0.014957545	0.029489185	0	0.056208449	0.045541057	0	0.195708473	0.165764441	0.008740066	0	0.077025547	0	0	0.013863122	0	0.307826333	0.965616141
TCGA_TCGA-A3-3351	0	0	0.001439632	0.382045137	0	0.156417921	0	0.014802127	0.013219009	0	0	0.0190102	0.121813512	0	0.06922776	0.204271489	0	0	0.016333167	0	0	0.001420046	0	0.325757679	0.959315043
TCGA_TCGA-AK-3429	0.01135259	0	0.010857382	0.444997227	0	0.128142339	0.015801259	0.038470239	0.02546978	0.078228234	0	0.034093103	0.006390731	0	0.098559377	0.050325073	0.020693535	0	0.036619131	0	0	0	0	0.439809288	0.909803089
TCGA_TCGA-CZ-5985	0.069364751	0	0.035155889	0.116975103	0	0.25643747	0.010144511	0	0.008213541	0.003506149	0	0.005767351	0.007986092	0.058152385	0.092708604	0.252824533	0.020630381	0	0.058318416	0	0	0.003814824	0	0.282270914	0.967753066
TCGA_TCGA-CZ-4865	0.089867445	0	0.057030113	0.227792302	0	0.142857878	0.043037897	0	0.005509804	0	0.027286273	0.00961104	0.024662599	0.042386731	0.078033833	0.187478176	0.017662997	0	0.046644736	0	0	0.000138176	0	0.340057075	0.942926814
TCGA_TCGA-CZ-4862	0.014127821	0	0.000920223	0.427657236	0	0.172075349	0.005079425	0.013750455	0.006956705	0.056791701	0	0.006843158	0.035247582	0	0.113757469	0.114156421	0.008141632	0	0.024494823	0	0	0	0	0.32611801	0.972262402
TCGA_TCGA-CJ-5680	0	0.011985372	0.00063789	0.134327461	0	0.181764018	0	0	0.001090429	0	0	0.042518629	0.183994185	0	0.056700921	0.275927272	0.001169917	0.001496437	0.077374237	0	0.002730881	0.02828235	0.05	0.136881695	1.028488056
TCGA_TCGA-A3-3347	0.03098675	0	0.001560642	0.099117146	0	0.167938126	0.006794556	0.016230574	0.019602617	0.012224479	0	0	0	0.190054558	0.076579296	0.306418533	0	0	0.03485524	0	0	0.037637482	0	0.325091302	0.95342633
TCGA_TCGA-CJ-4900	0.053920395	0	0.127199547	0.353654925	0	0.06116436	0.035041938	0.039292497	0.045416441	0	0	0.002713782	0.033271396	0.015344123	0.076778049	0.122342979	0.005740424	0	0.016622539	0	0	0.011496606	0	0.294766242	0.972537633
TCGA_TCGA-BP-5196	0.022132047	0	0.001560265	0.434724652	0	0.076622554	0	0.066385638	0.01717364	0.022905239	0	0.040557534	0	0.079355849	0.069270023	0.125380196	0	0	0	0.040759056	0	0.003173306	0	0.318051134	0.971530385
TCGA_TCGA-B8-A54D	0.000430327	0	0.002618392	0.57190971	0	0.033227175	0.00080956	0.037840608	0.014649353	0.030396562	0	0.066567802	0.017044081	0	0.034079824	0.179920104	3.98E-05	0	0	0.003741397	0	0.006725279	0	0.378851928	0.950405626
TCGA_TCGA-B0-4697	0.034933899	0.021560757	0.089417002	0.36022413	0	0.094304917	0.063081766	0.021458332	0.08520673	0.021713285	0	0.015438942	0	0.030608792	0.090253741	0.048063171	0.002186903	0	0.021547634	0	0	0	0	0.210815331	1.024644172
TCGA_TCGA-CZ-4859	0.063066276	0	0.008313712	0.173456386	0	0.190714132	0.017447904	0	0.006901623	0	0.041207613	0.027604273	0.103824297	0	0.112157903	0.140472142	0.028281742	0.004928011	0.069535459	0	0	0.012088526	0.11	0.099560467	1.045507179
TCGA_TCGA-CJ-6031	0.045916171	0	0.033332505	0.255856115	0	0.143212751	0.022024882	0.012786791	0.011250752	0.001409183	0	0.020432543	0	0.098195694	0.063695455	0.213747695	0.008971527	0	0.053520384	0	0	0.015647553	0	0.337433534	0.945027663
TCGA_TCGA-CJ-5678	0.030496648	0	0.078291987	0.285827573	0	0.210740423	0.014610694	0.020800531	0.045601528	0.003803194	0	0.044670074	0.024764831	0	0.076127399	0.118314514	0.022284486	0	0.023666117	0	0	0	0	0.274996811	0.984960786
TCGA_TCGA-B0-5695	0.091053597	0	0.004831414	0.240761877	0	0.198757374	0.023296084	0	0.031996233	0	0.047945752	0	0.04075226	0.001346503	0.086606008	0.105871465	0	0	0.117219291	0	0	0.009562142	0.23	0.06177706	1.070116068
TCGA_TCGA-A3-3367	0.044150926	0	0.006032542	0.069579079	0	0.275690688	0	0	0	0	0.038383987	0	0.036529815	0	0.107031772	0.307504569	0.06372017	0	0.048511278	0	0	0.002865175	0.12	0.09529812	1.045528676
TCGA_TCGA-CW-6088	0.039880234	0	0.00571465	0.100205706	0	0.221965944	0.01630792	0	0	0	0.062905966	0	0.082232513	0	0.076015493	0.253137149	0.025037653	0	0.09198052	0	0	0.024616252	0.12	0.092506975	1.04010009
TCGA_TCGA-CZ-5989	0.001508147	0.004959076	0	0.061284543	0	0.326887503	0.059747732	0.007374672	0	0.124846766	0	0.017160966	0.009937504	0	0.073642243	0.207301001	0.001739308	0.005032676	0.057934769	0	0.039328129	0.001314963	0.05	0.140680532	1.036691893
TCGA_TCGA-A3-3317	0.023692638	0	0.000705331	0.126851249	0	0.241227551	0.002191173	0.001159965	0.001932477	0	0	0.042609382	0.032551556	0.022194309	0.141762077	0.260154821	0.028639375	0	0.074328094	0	0	0	0	0.344905502	0.942786067
TCGA_TCGA-CJ-5675	0.008169119	0	0.005308636	0.560338075	0	0.046955352	0.016421197	0.027410967	0.038888753	0.065454162	0	0.037573298	0.001885714	0	0.054082151	0.08972049	0.013669743	0	0.032969242	0	0	0.001153099	0	0.528623022	0.852124978
TCGA_TCGA-B0-5117	0.032907413	0	0.028793515	0	0	0.247498014	0	0.035277381	0.001540901	0.019012382	0	0.138675779	0.029078927	0	0.099020881	0.218819407	0.022686607	0	0.107911038	0	0.018777754	0	0.4	0.03067865	1.074546034
TCGA_TCGA-BP-4325	0.026347375	0	0.004973315	0.494143873	0	0.045712236	0.007165108	0.026884793	0.014130628	0	0	0.075790672	0.023128191	0	0.078662638	0.162079916	0.01488733	0	0.01454593	0	0.003386114	0.00816188	0	0.32134004	0.972009581
TCGA_TCGA-CW-5580	0.00369732	0	0	0.029064194	0	0.174769585	0	0.000952944	0	0	0.035545896	0.016898624	0.213277508	0	0.086244228	0.330823224	0.018918548	0.075622135	0	0.007421699	0	0.006764094	0	0.222107897	0.999581325
TCGA_TCGA-BP-5000	0.002185579	0	0.003532948	0.344344794	0	0.195284382	0.005490619	0.062934731	0.035125176	0	0	0.034213451	0.048606085	0	0.096269558	0.133600925	0	0.01074351	0.027668239	0	0	0	0	0.361680096	0.946157351
TCGA_TCGA-B4-5843	0.021340849	0	0	0.084470311	0	0.19855915	0.005126769	0	0	0	0.040060984	0.007079603	0.073557395	0.004869658	0.058186311	0.435318884	0	0	0.070764283	0	0	0.000665803	0.11	0.096942628	1.048443844
TCGA_TCGA-B2-4101	0.027289095	0	0.004894011	0.217576325	0	0.26125614	0	0	0.013284794	0	0.015367595	0.040485211	0.051458977	0	0.105698516	0.12999535	0.043203692	0	0.089490295	0	0	0	0.03	0.15807778	1.031073847
TCGA_TCGA-A3-3320	0.06465267	0	0.015954143	0.152584404	0	0.305523994	0	0	0	0	0	0.011907301	0.03556631	0.005986442	0.127011045	0.205513674	0.014070998	0	0.021007622	0.012068626	0	0.028152771	0.13	0.091085049	1.057791565
TCGA_TCGA-AK-3427	0.014939976	0	0.001220535	0.020899471	0	0.279622608	0	0	0	0	0	0.081621863	0.179861184	0	0.073419965	0.216338931	0.000172735	0.067991382	0.063142567	0	0.000768784	0	0.53	0.01455711	1.076712165
TCGA_TCGA-BP-4763	0.022023136	0	0.00517101	0.188543265	0	0.220872151	0.003489702	0.052442417	0	0.03375588	0	0.011471182	0.006577478	0	0.158693249	0.230933277	0.01036884	0	0.051076649	0	0	0.004581765	0.01	0.175185764	1.029238233
TCGA_TCGA-CJ-5672	0.026761967	0	0.004763528	0.447013692	0	0.072759371	0.014970877	0.032803036	0.035370088	0	0	0.0605577	0.03531286	0	0.075345717	0.102650749	0.022064134	0	0.064937584	0	0.001067234	0.003621461	0	0.376408732	0.937350316
TCGA_TCGA-CJ-5677	0.076504176	0	0.007764687	0.09366575	0	0.048000898	0	0.010126696	0.042355915	0	0	0.03238194	0.019808542	0.317432266	0.031144757	0.295902813	0	0	0.024911559	0	0	0	0	0.345345424	0.949348547
TCGA_TCGA-B8-4143	0.017226478	0	0.062084184	0.38713248	0	0.055888458	0.115500632	0.011319805	0.030078812	0	0.011607363	0	0.011298831	0.028779993	0.094987703	0.163408482	0	0	0.002139621	0	0	0.008547159	0	0.304746855	0.966982814
TCGA_TCGA-BP-4349	0.029360056	0	0.001162655	0.228339671	0	0.283315302	0	0.00909619	0	0	0.067316693	0	0.036465079	0	0.105790745	0.203283547	0	0	0.035870061	0	0	0	0.14	0.081268249	1.073459786
TCGA_TCGA-AK-3461	0.02676406	0	0.008906462	0.183054288	0	0.315275219	0.033348696	0	0	0	0.093229076	0.004476191	0.119475084	0	0.060968363	0.075657055	0.000667262	0.004401758	0.062616782	0	0	0.011159703	0.1	0.101982408	1.059670217
TCGA_TCGA-A3-3383	0.01409207	0	0.002751648	0.232663221	0	0.13502728	0	0.020252315	0.037011045	0	0	0.048276682	0.036779819	0	0.101944536	0.181752065	0.104173456	0	0.080093784	0	0	0.005182079	0.41	0.029556116	1.0763213
TCGA_TCGA-BP-4159	0.01071517	0	0	0.082686526	0	0.188557571	0.000284867	0	0.003173775	0.034618442	0.08396817	0.046143863	0.102154969	0.044347229	0.088738975	0.194812479	0.001344996	0.006656014	0.111796954	0	0	0	0	0.330669355	0.947761668
TCGA_TCGA-CJ-6028	0.028819575	0	0.030284638	0.334500401	0	0.205085546	0.036794927	0.010600472	0.020129035	0.032883412	0	0	0.020312367	0.054582543	0.055176613	0.159096637	0	0	0.00808701	0	0	0.003646824	0.05	0.139821804	1.051315003
TCGA_TCGA-BP-4804	0.023875195	0	0.000144256	0.322877806	0	0.120843414	0.005456236	0.014548364	0.046798853	0.020589935	0	0.025774831	0	0.123410165	0.091143641	0.180768182	0.002193874	0	0.021575247	0	0	0	0	0.47123775	0.881307617
TCGA_TCGA-CJ-4912	0.044530557	0	0.066496985	0.12850991	0	0.215591064	0	0.017551354	0.046314566	0	0.098682095	0	0.02675099	0.077728972	0.026799531	0.23867297	0	0	0.012371006	0	0	0	0.01	0.173926128	1.017985822
TCGA_TCGA-CZ-5461	0.041374709	0	0.005900846	0.080551058	0	0.349820815	0.006266324	0.015366201	0.020894969	0.003129093	0	0.005443362	0.098758621	0	0.120431676	0.196948929	0	0.002970678	0.05214272	0	0	0	0	0.252308847	0.985398834
TCGA_TCGA-CZ-4864	0.004105991	0	0.005200928	0.417031441	0	0.092366207	0	0.035939117	0.02346551	0.047510053	0	0.010535755	0.052634869	0	0.098015082	0.18929532	0	0	0.023899728	0	0	0	0	0.361871378	0.944683049
TCGA_TCGA-AK-3436	0.075357793	0	0.026337437	0.229393858	0	0.244189767	0.018543987	0	0.016466652	0.000418227	0.016062591	0	0	0.125520991	0.036568494	0.180021435	0	0.004025596	0.027093172	0	0	0	0	0.215558177	1.004254876
TCGA_TCGA-BP-4771	0.008076718	0	0.007813021	0.59997137	0	0.004199928	0	0.045763783	0.041992947	0.035232632	0	0.107707824	0.009703217	0.00367183	0.054877199	0.041694723	0.013337309	0	0.025957498	0	0	0	0	0.58435579	0.814144127
TCGA_TCGA-BP-4803	0.035071334	0	0.001078918	0.164844932	0	0.221355455	0	0.009558494	0	0	0.050192827	0.016622102	0.059300445	0.057203133	0.082800657	0.278146004	0.015454111	0	0.006707245	0.001664342	0	0	0	0.229553681	0.995354898
TCGA_TCGA-CJ-4894	0.03084686	0	0.033354448	0.528723078	0	0	0	0.065658871	0.016132899	0.045974144	0	0.043772028	0.054073359	0	0.066982445	0.090832409	0.012866294	0	0.010783167	0	0	0	0	0.268059598	1.007486726
TCGA_TCGA-CW-5588	0.039685109	0	0.001650101	0.108111423	0	0.209884106	0.010721637	0	0.003515175	0.00634236	0	0.001005454	0.101400092	0.075946544	0.061089641	0.329906407	0.00619591	0	0.032562716	0	0	0.011983326	0	0.288184704	0.966473093
TCGA_TCGA-CJ-4873	0.027197694	0	0.037739393	0.207726474	0	0.227064168	0.028024935	0.008383334	0.057073285	0	0.00710988	0	0.040529806	0.028217442	0.065236985	0.24897142	0.003593261	0	0.013131923	0	0	0	0	0.290415689	0.968749091
TCGA_TCGA-B0-4824	0.007319318	0	0.005397228	0.395849814	0	0.164999368	0.011096865	0.027211783	0.033407004	0	0	0.066299361	0.025884363	0	0.090021835	0.103058922	0.019600025	0	0.047899594	0	0.000572707	0.001381811	0.04	0.147326414	1.063579888
TCGA_TCGA-BP-4962	0.01952809	0	0.013092515	0.333654742	0	0.179850304	0.008734624	0.00348579	0.033566813	0.010781424	0	0.017106294	0.06634171	0.008603206	0.063296271	0.180279622	0.039318583	0	0.022360011	0	0	0	0	0.326991944	0.955760659
TCGA_TCGA-CJ-4640	0.008731055	0	0.001488908	0.332549071	0	0.171438531	0.016187843	0.006160474	0.009383915	0.030869847	0	0.009694549	0.078479774	0	0.106685182	0.175225277	0.009953021	0	0.043152553	0	0	0	0	0.393315791	0.923083753
TCGA_TCGA-BP-4762	0.093487205	0	0.027412301	0.150193547	0	0.146837408	0.003618337	0	0.027284306	0.020819994	0	0.026870389	0.060946462	0	0.04975158	0.225330254	0.073571241	0	0.090898638	0	0.001847723	0.001130617	0	0.349251501	0.937044711
TCGA_TCGA-B0-5094	0.09511186	0	0.019189687	0.157016168	0	0.214014526	0	0	0.007920906	0.056111191	0	0.08617129	0.005470055	0.055404349	0.043544609	0.176581701	0	0	0.068377678	0	0	0.015085981	0.05	0.133364987	1.039055971
TCGA_TCGA-CZ-5467	0.045375997	0	0.00474349	0.127921288	0	0.179182611	0.02590957	0	0.007346709	0.026792711	0.025142724	0	0.028802357	0.011640482	0.175857319	0.277355712	0	0	0.06392903	0	0	0	0	0.196374693	1.013171969
TCGA_TCGA-AK-3431	0.055617152	0	0.004840634	0.117247149	0	0.250276547	0.001568281	0	0	0	0.092752664	0	0.076036785	0.137203529	0.049555629	0.166746564	0	0	0.042830733	0	0	0.005324333	0	0.304635861	0.959008746
TCGA_TCGA-A3-3325	0.012102109	0	0.005486561	0.046590434	0	0.312893627	0.009742989	0	0	0	0	0.015728164	0.113401789	0	0.047790581	0.298898088	0.068827056	0	0.065421962	0	0	0.00311664	0	0.216217522	0.994258651
TCGA_TCGA-CJ-4871	0.013861496	0	0	0.189197359	0	0.197946567	0.017204185	0.015184482	0.010754418	0	0.005278055	0.013882967	0.060434636	0.05324549	0.118707378	0.232296213	0.000106345	0	0.053040781	0	0	0.018859627	0	0.218804778	0.999584316
TCGA_TCGA-B0-5701	0.025312463	0	0.027431458	0.220524728	0	0.119263206	0.041808768	0.037957497	0.038774452	0.011614524	0	0.012468471	0.027523645	0.116314612	0.099527533	0.17923581	0.002060487	0	0.026833861	0	0	0.013348483	0	0.20376411	1.005496733
TCGA_TCGA-B0-4816	0.01327159	0	0	0.097819438	0	0.206661794	0	0	0.010304188	0	0.087640818	0	0.251609316	0	0.041202616	0.252749522	0	0.001699582	0.034583899	0	0	0.002457238	0	0.263661226	0.977876646
TCGA_TCGA-CJ-4897	0.097460909	0	0.015643525	0.216082021	0	0.16401838	0	0	0.011759699	0	0	0.045563174	0.027489914	0.028743284	0.094229875	0.136588053	0.029169912	0	0.133251253	0	0	0	0	0.249282059	0.983001283
TCGA_TCGA-BP-4759	0.025046373	0	0	0.228690931	0	0.266190578	0	0	0.000713082	0	0.069764965	0.02439428	0.032446736	0.041368826	0.074401402	0.165379221	0	0.009362913	0.062111726	0	0	0.000128967	0	0.301730131	0.967729342
TCGA_TCGA-B0-4815	0	0.019073689	0.083270125	0.412371441	0	0.052047273	0.023779828	0.048912414	0.034801197	0.051783094	0	0.0039636	0	0.009595918	0.100579273	0.136270816	0.016090495	0	0.005023061	0	0	0.002437776	0.02	0.167985719	1.045361321
TCGA_TCGA-CJ-5671	0.03803055	0	0.011629071	0.144588761	0	0.214483071	0.028439054	0.001069174	0.035758605	0.003507062	0	0.006016738	0.034529927	0.182712212	0.047006081	0.209125742	0.004803673	0	0.038300279	0	0	0	0	0.25370077	0.98294663
TCGA_TCGA-B0-5116	0.047557042	0	0.004210917	0.199519722	0	0.245998877	0	0	0.020208906	0	0	0.085616176	0.017866095	0.049882659	0.07028454	0.111530309	0	0.001982479	0.145342278	0	0	0	0.18	0.073291553	1.068365358
TCGA_TCGA-BP-4174	0.007222865	0	0.000304868	0.193918565	0	0.146356651	0.005845268	0	0.014093912	0.010541639	0	0.041336079	0.059898914	0.01742331	0.111870446	0.228989175	0.027303627	0	0.110431345	0	0.004216447	0.020246888	0	0.332284688	0.946793921
TCGA_TCGA-B0-5110	0.058855537	0	0.000738719	0.14357927	0	0.208381123	0	0.02065307	0.033734146	0	0.019679768	0.01276741	0.060617852	0	0.112634539	0.2355629	0.048194099	0	0.013006109	0.014984105	0	0.016611353	0.15	0.077582221	1.056588157
TCGA_TCGA-B8-4151	0.002369508	0.024474179	0	0.10024112	0	0.215751759	0	0	0	0.007510214	0.009210562	0.006828069	0.114581457	0	0.109747165	0.308557173	0	0.003593968	0.083314596	0	0	0.013820229	0.08	0.111329667	1.039705969
TCGA_TCGA-EU-5905	0.013184396	0	0.001047981	0.092810762	0	0.26408389	0	0	0.001554743	0.00066134	0	0.045436552	0.091244864	0	0.057691978	0.319071019	0	0.031457163	0.076786441	0	0	0.004968872	0.02	0.167525153	1.016224812
TCGA_TCGA-CJ-4881	0.024154031	0	0.018415374	0.166411961	0	0.247122073	0.005189493	0.025439819	0.034754434	0	0	0.03614636	0.095537428	0.02814477	0.05685903	0.195981796	0.001828613	0	0.033654505	0	0	0.030360313	0.05	0.138128451	1.033148605
TCGA_TCGA-A3-3331	0.039633557	0	0.000365811	0.151758048	0	0.174025325	0	0.035346829	0.000145215	0	0	0.05417462	0.068836802	0	0.109973587	0.261451733	0.012776494	0	0	0.083476534	0	0.008035443	0.05	0.13086986	1.037878245
TCGA_TCGA-A3-3385	0.006050184	0	0.004095195	0.051563923	0	0.181230678	0	0	0.013527037	0	0	0.016911479	0.051367238	0.03246995	0.042090274	0.206966308	0.208879384	0	0.156303246	0	0.002755161	0.025789941	0.24	0.059565969	1.050842097
TCGA_TCGA-BP-5174	0	0.008271589	0.005337619	0.276466414	0	0.103183255	0	0.058769978	0.022893809	0	0	0.028377732	0.148205426	0.017936109	0.080388897	0.214729624	0	0	0.035439547	0	0	0	0.1	0.103407361	1.051153045
TCGA_TCGA-B0-4811	0.058579009	0	0.003696324	0.082358888	0	0.313511455	0	0.011269514	0.040696519	0	0	0.074304913	0.020738309	0.011357298	0.163752112	0.102257008	0.035318853	0	0.082159799	0	0	0	0	0.218819031	1.007949244
TCGA_TCGA-A3-3313	0.020547999	0	0.005863459	0.042280289	0	0.22397904	0	0.003439961	0.002065184	0	0.058909805	0.027304355	0.09500631	0.013553277	0.061456355	0.311581529	0.023209944	0	0.039892249	0	0.070910244	0	0.23	0.060006094	1.055025486
TCGA_TCGA-CZ-4856	0.055193306	0	0.0110146	0.27368488	0	0.178064604	0	0.001062032	0.028070098	0.022259799	0	0.042165966	0.011522121	0	0.106841388	0.133371029	0.028363768	0	0.10838641	0	0	0	0	0.228137392	1.001691667
TCGA_TCGA-B0-5081	0.00926404	0	0.020779012	0.244791206	0	0.307622433	0.019780943	0.051903143	0.047954666	0.017199842	0	0	0.020115175	0.026000596	0.105562067	0.123126831	0.001279111	0	0	0.004620936	0	0	0.01	0.181649871	1.041606495
TCGA_TCGA-CJ-4903	0.027482345	0	0.004875567	0.253083872	0	0.219096511	0	0.029323958	0	0.035857198	0	0.045822927	0.081288224	0	0.05826676	0.176218994	0.015063195	0	0	0.05362045	0	0	0.05	0.132415645	1.047928015
TCGA_TCGA-CJ-4889	0.040848458	0.092572911	0.081678451	0.170587122	0	0.203410211	0	0.016322494	0.01609047	0.02108898	0	0.049951789	0.007618077	0	0.099733244	0.140299337	0.023386157	0	0.032092278	0	0.001235807	0.003084215	0	0.288806363	0.971644231
TCGA_TCGA-A3-3376	0.047392149	0	0.001757808	0.071357145	0	0.208168235	0.003987643	0	0.007712446	0	0.056737822	0.006220533	0.20399162	0	0.022874514	0.274381674	0.014860732	0	0.080557678	0	0	0	0	0.229750403	0.987679175
TCGA_TCGA-B0-5080	0.119779498	0	0.066348326	0.272121856	0	0.183849621	0	0.010887651	0.080931298	0	0	0.040680632	0.020152057	0.017385521	0.051881004	0.096156766	0	0	0.036548025	0	0	0.003277744	0.01	0.177895644	1.032619944
TCGA_TCGA-B0-5698	0.079189554	0	0.012232883	0.166786154	0	0.270584138	0.014518322	0.018545544	0.017599448	0	0	0	0.088847179	0.040438933	0.100239158	0.116884734	0.008328083	0.005776145	0.042765135	0	0.003678708	0.013585882	0	0.245763913	0.987028503
TCGA_TCGA-A3-3352	0.041076875	0	0.004535956	0.045831442	0	0.252934819	0.003026446	0	0.005186515	0	0.08240763	0.025243785	0.105901615	0	0.127085084	0.197766905	0.016232542	1.12E-06	0.092769265	0	0	0	0.11	0.09713164	1.044797285
TCGA_TCGA-A3-3319	0.077736903	0	0.020032828	0.076376212	0	0.275194766	0.002616036	0.021034386	0.018088073	0	0	0.024263147	0.166239595	0	0.103175136	0.162822553	0	0	0.040006783	0	0	0.012413582	0.02	0.163569675	1.018416334
TCGA_TCGA-MW-A4EC	0.026551015	0	0.003383058	0.132949637	0	0.19081586	0	0.030506539	0.025479696	0	0	0.0557679	0.066318247	0.016317549	0.084021975	0.244041351	0.03253806	0	0.087998243	0	0	0.003310869	0.01	0.174193584	1.01257186
TCGA_TCGA-GK-A6C7	0.026094222	0	0.010184326	0.165094515	0	0.236427461	0	0.01785146	0	0	0.067678205	0.060488494	0.079910105	0	0.092027956	0.121198103	0.027474996	0	0.095570157	0	0	0	0.01	0.179839833	1.019630913
TCGA_TCGA-B8-A7U6	0.150171914	0	0.03754272	0.159487501	0	0.115825565	0	0	0.000635519	0	0.010937574	0.038506567	0.077672185	0.105475706	0.072938752	0.109590862	0	0	0	0.094471154	0.021354323	0.005389658	0.14	0.084826663	1.051354844
TCGA_TCGA-B2-5636	0.088227075	0	0	0.029394012	0	0.202524985	0	0	0.014148781	0	0	0.057544136	0.131555388	0	0.054948174	0.241485929	0	0	0.165253505	0	0	0.014918016	0.05	0.135539625	1.02202433
TCGA_TCGA-A3-3382	0.002999637	0	0.00377619	0.249276785	0	0.294945382	0	0.000860239	0	0	0	0.016071138	0.004793504	0.024925433	0.086405615	0.296909549	0	0	0.017086498	0	0	0.00195003	0	0.212851335	1.01397016
TCGA_TCGA-CZ-5464	0.009470324	0	0.01230308	0.191404894	0	0.195612148	0	0.036646547	0.034479363	0.061814666	0	0.063236862	0.052541978	0.042926335	0.076551868	0.164108934	0.00760086	0	0.051302141	0	0	0	0	0.296730357	0.969098895
TCGA_TCGA-A3-A6NJ	0.038400994	0	0.008088905	0.402664116	0	0.184919184	0.004378384	0.005012755	0.031761926	0	0	0.049289977	0.032142197	0	0.09727003	0.066834639	0.02129122	0	0.057647644	0	0.000298028	0	0	0.364226664	0.946595519
TCGA_TCGA-CZ-5468	0.003044809	0	0.000438582	0.198960946	0	0.107536408	0	0	0.095730097	0	0	0.058020448	0	0.33466426	0.01836446	0.178555434	0	0	0.001174183	0	0	0.003510373	0	0.242249706	1.006166237
TCGA_TCGA-BP-5169	0.074281559	0	0.289804535	0.129116334	0	0.222666664	0.005872731	0.032912125	0.034343458	0	0	0.024114427	0	0.07220777	0.03300256	0.062560607	0	0	0.01508869	0	0	0.004028541	0	0.425090366	0.916232273
TCGA_TCGA-B0-4700	0.048568295	0	0.011944261	0.334298454	0	0.127547394	0.033799381	0.048045204	0.034980421	0.021290108	0	0.018899588	0	0.08456582	0.106499626	0.103172487	0.00810895	0	0.015038567	0	0	0.003241445	0	0.321109747	0.963009764
TCGA_TCGA-AK-3433	0.013565844	0	0.015578967	0.108136539	0	0.259749001	0	0.004219908	0.021114798	0	0	0.071858322	0.027734395	0.028332617	0.043052659	0.204923407	0.000483049	0	0.200724525	0	0	0.000525969	0.49	0.016631164	1.078561936
TCGA_TCGA-CJ-4875	0.000422119	0	0.004639407	0.681949839	0	0.001624374	0	0.024413424	0.016814908	0	0	0.096820797	0.031222978	0.016087205	0.018388246	0.068558404	0.004177247	0	0.034881053	0	0	0	0	0.459741232	0.907909384
TCGA_TCGA-B0-4828	0.035474718	0	0.012076975	0.225828524	0	0.323101429	0	0.039329191	0.029157519	0	0.065522985	0.00035516	0.080548891	0	0.075419832	0.08481784	0	0	0.028366936	0	0	0	0.01	0.172093623	1.041230877
TCGA_TCGA-CJ-6027	0	0	0.01136354	0.371087312	0	0	0.059786463	0.025528499	0.013659083	0.12093146	0	0.024520653	0	0.088384643	0.107348944	0.149134492	0.001784744	0	0.026470168	0	0	0	0	0.537041355	0.843167254
TCGA_TCGA-CZ-5466	0.021061698	0.012204135	0	0.192937545	0	0.18603211	0.00292341	0.013098052	0.045332214	0	0	0.055345225	0.01750976	0.084956129	0.071794455	0.196128772	0.053213566	0	0.04746293	0	0	0	0	0.406743263	0.913242837
TCGA_TCGA-B0-4819	0.068016292	0	0.050088942	0.397539081	0	0.14090278	0.019590727	0.0482007	0.03588621	0.034167557	0	0.041922754	0.001705347	0.021726036	0.065423065	0.071798864	0.003031644	0	0	0	0	0	0	0.385361351	0.937793393
TCGA_TCGA-CJ-4635	3.24E-06	0	0.00096584	0.464211458	0	0.05349236	0	0.046406575	0.053149014	0.007354056	0	0.014854831	0.006596449	0.10142182	0.032747439	0.208285717	0	0	0.010511201	0	0	0	0	0.386999164	0.931728877
TCGA_TCGA-BP-5183	0.015253915	0	0.006781996	0.400749075	0	0.146426468	0.014403442	0.003786507	0.018367038	0	0	0.053813217	0.012190606	0	0.091577753	0.141402535	0.022151835	0	0.072717414	0	0	0.000378196	0	0.310241992	0.971023322
TCGA_TCGA-A3-A8OV	0	0.00583281	0	0.0878952	0	0.097596481	0	0	0	0	0.139276667	0.032318659	0.198968497	0.015702813	0.081383084	0.235825238	0.00873782	0	0.096462732	0	0	0	0.28	0.051998793	1.067080769
TCGA_TCGA-BP-4970	0.011972207	0	0.003989134	0.273238995	0	0.212465248	0.006864246	0.014149104	0.000243015	0.027827177	0	0.003047298	0.113591935	0	0.068385636	0.218186388	0.018816293	0	0.025435871	0	0	0.001787452	0	0.286513096	0.972808729
TCGA_TCGA-A3-3358	0	0.003037758	0.023669856	0.22694097	0	0.22321633	0.009606538	0.024929669	0.011774517	0.005707146	0	0.008364001	0.035717725	0	0.061170409	0.311386267	0.020118872	0	0.033080418	0	0	0.001279523	0.04	0.15099712	1.031298306
TCGA_TCGA-B8-5552	0.081078979	0	0	0.132736974	0	0.235493084	0.005843925	0	0.022040463	0.002060714	0	0.015956113	0.011500113	0.125089701	0.047412657	0.274909748	0.022255327	0	0.018456084	0	0	0.005166118	0	0.353028422	0.938418059
TCGA_TCGA-BP-4797	0.026758715	0	0.004653815	0.205249951	0	0.230780615	0.002450123	0.011713965	0.01116594	0.003507896	0	0.04975955	0.072587112	0.037335373	0.06313584	0.215437208	0.001860322	0	0.035818096	0	0	0.027785478	0	0.350871106	0.940241374
TCGA_TCGA-B0-4836	0.095117409	0	0.015373937	0.207793652	0	0.271232688	0.00579959	0.008209942	0.052132511	0	0	0.024912857	0	0.117008652	0.108700479	0.06115419	0.002192263	0	0.029266412	0	0	0.001105419	0	0.23311055	1.003959953
TCGA_TCGA-CJ-4634	0.023976417	0	0.007669071	0.114682531	0	0.197079198	0.004250562	0	0	0	0.010384007	0.020025305	0.121461305	0.021146539	0.050677929	0.318991708	0.005073518	0	0.10458191	0	0	0	0.03	0.160797643	1.015804503
TCGA_TCGA-CZ-4861	0.011270643	0	0.003495155	0.108151198	0	0.249885275	0.016688775	0.017818146	0.000738704	0	0	0	0.094887067	0.034130769	0.109522347	0.289428956	0.003300617	0	0.010343808	0	0.010677027	0.039661514	0	0.409826398	0.911797424
TCGA_TCGA-BP-5181	0.016798306	0	0.000216605	0.15541933	0	0.310828161	0.016991701	0	0	0	0.012845201	0.017959061	0.074278443	0	0.11429731	0.189826547	0.000552585	0.006251729	0.080111592	0	0	0.003623429	0	0.228212216	0.997210592
TCGA_TCGA-B8-5553	0.14260202	0	0.021259588	0.242015523	0	0.222757481	0.014451628	0	0.01705669	0	0	0.009629339	0.026449642	0	0.080894185	0.181989026	0.005780445	0	0.016600323	0	0	0.018514111	0	0.303771367	0.964607041
TCGA_TCGA-BP-4761	0	0	0.111541706	0.294381244	0	0.191771324	0.01121576	0.037119411	0.034622417	0	0	0.060674238	0.031167424	0.033889486	0.064185171	0.083586482	0.006498512	0	0.039346825	0	0	0	0	0.20760241	1.019277795
TCGA_TCGA-B2-5639	0.061729277	0	0.059710391	0.072734452	0	0.226811847	0	0.026746748	0.084147529	0.001468173	0.000584356	0.015703562	0.121222642	0	0.069135598	0.144798653	0.083067136	0	0.026874584	0	0	0.005265053	0	0.234935085	0.985738201
TCGA_TCGA-CZ-4863	0.009131544	0	0.004534957	0.564543548	0	0.026266041	0.000548545	0.037153809	0.016198352	0.060510555	0	0.028586265	0.001748103	0	0.085412274	0.088364767	0.020845553	0	0.054814724	0	0.001340961	0	0	0.425606607	0.919245067
TCGA_TCGA-A3-3335	0.068728918	0	0	0.080008928	0	0.40033362	0.013809713	0.006846634	0.009170564	0	0.019721265	0	0.061953704	0.064693231	0.053304007	0.162333996	0	0.019538457	0.015259555	0	0	0.024297408	0.15	0.078605883	1.06110645
TCGA_TCGA-B8-5159	0.012200106	0	0	0.460684006	0	0.11813256	0.007048129	0.016513298	0.01206908	0	0	0.019143325	0.024965527	0.028158517	0.086581529	0.113262945	0.01328322	0	0.080361401	0	0	0.007596358	0.05	0.13913362	1.059251625
TCGA_TCGA-BP-4347	0.020272065	0	0.004690619	0.20301907	0	0.304412594	0.010173039	0.015435134	0.004722218	0	0	0.028428399	0.031050175	0	0.080421384	0.22086065	0.013172686	0	0.063341967	0	0	0	0.32	0.046563022	1.080658236
TCGA_TCGA-CJ-5682	0.135991421	0	0.025944526	0.208260829	0	0.281986236	0	0	0.008869777	0	0	0.087218045	0.021584188	0.00011558	0.105663718	0.073268317	0.020753162	0	0.025162729	0	0	0.005181474	0	0.294156423	0.977703624
TCGA_TCGA-B8-5163	0.021666931	0	0.008574217	0.220127724	0	0.285582875	0.033907254	0.02105783	0.033670538	0.017652007	0	0	0.037229411	0	0.07973408	0.224611887	0	0	0.011548818	0	0	0.004636428	0	0.234855332	1.001658158
TCGA_TCGA-BP-5186	0.141190141	0	0.063101424	0.215234013	0	0.112292542	0	0.006381842	0.013413239	0.003338371	0	0.080635675	0.011312163	0	0.067013948	0.096360006	0.025181472	0	0.164545163	0	0	0	0	0.297496333	0.965252053
TCGA_TCGA-A3-3363	0	0.002634535	0.001047294	0.074887203	0	0.187448541	0	0	0.003692548	0	0	0.03260774	0.053448134	0.004345306	0.009118049	0.455257955	0.003266528	0	0.142625535	0	0	0.029620633	0	0.209818848	1.002796922
TCGA_TCGA-B0-4710	0.053664278	0	0.010874332	0.260179599	0	0.21732496	0	0.006812632	0.005566176	0	0.073708803	0	0.094028928	0.046388136	0.047649894	0.124138481	0	0	0.034726918	0	0.018499827	0.006437036	0.05	0.13478435	1.041052554
TCGA_TCGA-B0-5694	0.037592662	0	0.012328458	0.058338925	0	0.217761845	0.012221506	0	0.003665392	0	0.090172328	0.039636779	0.066328515	0.078677032	0.078956444	0.213044486	0.029935156	0	0.061340471	0	0	0	0	0.245541942	0.982258416
TCGA_TCGA-BP-4756	0.026263974	0	0.009525955	0.234661658	0	0.180112982	0	0.031729799	0.001803689	0	0	0.053033819	0.007028039	0.074645188	0.092322362	0.204153751	0.080320116	0	0	0.004398668	0	0	0.02	0.166302556	1.027096098
TCGA_TCGA-CZ-5469	0.013495853	0	0.00165449	0.159704481	0	0.21058539	0.009345661	0	0.010624936	0	0	0.035308655	0.025466822	0.124810302	0.035476614	0.328468296	0.003567358	0	0.041491142	0	0	0	0.16	0.074551535	1.06332312
TCGA_TCGA-BP-4330	0.06605975	0	0.099182123	0.36604704	0	0.122418251	0.004726365	0.023515609	0.014445447	0.003268306	0	0.023135235	0.035113223	0	0.09126112	0.090149393	0.015282314	0	0.045276071	0	0	0.000119754	0	0.314467721	0.965231194
TCGA_TCGA-B0-5115	0.06514938	0	0.014314024	0.076456663	0	0.393876528	0.016802456	0.002145476	0.008752796	0	0.062367208	0	0.028549081	0.033935005	0.084220278	0.15500853	0.017881318	0.000241382	0.040299876	0	0	0	0	0.226020915	0.997700136
TCGA_TCGA-CJ-4878	0.01146964	0	0.014462661	0.028625729	0	0.203014344	0	0	0	0	0.054952442	0.018199817	0.145829094	0	0.151825817	0.199472459	0.003877456	0	0.099625764	0	0.062248724	0.006396053	0.19	0.070350978	1.055768329
TCGA_TCGA-BP-5184	0.037489277	0	0	0.249131144	0	0.211245713	0.023384213	0	0.001605917	0.005142815	0.000644124	0	0.026840552	0.006465706	0.08062456	0.304726767	0.019633043	0	0.032047354	0	0	0.001018814	0.02	0.166162108	1.024820854
TCGA_TCGA-CJ-4899	0.062010865	0	0.00927852	0.1350894	0	0.208266261	0.006750058	0	0	0	0.035345155	0	0.016928788	0.012508981	0.050228981	0.406925327	0.002309041	0	0.054358623	0	0	0	0	0.222523322	0.995154477
TCGA_TCGA-DV-5567	0	0	0	0.110651491	0	0.191755079	0	0	0.012720548	0	0.035051861	0.038057264	0.025395546	0.056558428	0.033331725	0.256067147	0	0.057515657	0.182895254	0	0	0	0.41	0.028926725	1.069459806
TCGA_TCGA-CZ-5986	0.021437088	0	0	0.050337389	0	0.26375037	0.032976466	0	0.005215896	0.026102736	0.015400626	0.002145516	0.02027684	0	0.117922543	0.294131878	0.084863024	0	0.058900106	0	0	0.006539521	0.06	0.117287161	1.036864207
TCGA_TCGA-CZ-5455	0.01627633	0	0.002312541	0.432609529	0	0.028010708	0.012228523	0.049130156	0.014380698	0	0	0.015398348	0.0380835	0	0.12527114	0.218662577	0	0	0.038914637	0	0	0.008721313	0.01	0.170869164	1.036858888
TCGA_TCGA-B0-5107	0	0.007264719	0	0.525922543	0	0	0.011482248	0.03204777	0.101726764	0	0	0.022401678	0.049139872	0	0.12936135	0.120202699	0	0	0	0.000450358	0	0	0	0.249096669	1.020380201
TCGA_TCGA-B0-4837	0.009473632	0	0.000624926	0.096125084	0	0.178003903	0.004134935	0.002649972	0.062935265	0	0	0.024648735	0	0.430664861	0.002143927	0.16065737	0	0.004376503	0.016447349	0	0	0.007113536	0	0.518419032	0.85528659
TCGA_TCGA-CJ-5681	0.016561115	0	0	0.027919673	0	0.081478209	0.001539734	0	0.019244247	0	0	0.021071728	0.051678511	0.048145683	0.004238018	0.118600613	0.541348952	0.010585618	0.046940074	0	0.010647824	0	0	0.325241772	0.960760168
TCGA_TCGA-B0-4696	0.006643604	0	0.001966957	0	0	0.483554741	0	0	0	0	0.028527084	0.017919239	0.026175025	0.304895676	0.003770909	0.110594918	0	0	0	0.015951846	0	0	0.15	0.078005672	1.084213671
TCGA_TCGA-BP-4342	0.05970941	0	0.001507934	0.110634039	0	0.372697284	0.003668574	0	0.00574959	0	0	0.034354071	0.032678436	0.02046051	0.15739844	0.16040868	0.009808936	0	0.027760535	0	0	0.003163563	0	0.21148729	1.013189124
TCGA_TCGA-BP-4983	0	0	0.011318858	0.409794847	0	0.117663018	0.012231781	0.039434303	0.034731465	0	0	0.029827923	0.014865625	0.123975181	0.075991908	0.114710636	0.013979355	0	0.001475101	0	0	0	0.14	0.080077478	1.08908484
TCGA_TCGA-B0-4833	0.094574154	0	0.021219613	0.416348191	0	0.093570315	0	0.037052047	0.017793244	0	0	0.057411139	0.01867002	0.014394623	0.078318439	0.080428431	0.018670492	0	0.051549291	0	0	0	0	0.395879721	0.925479129
TCGA_TCGA-AS-3777	0.047168729	0	0.004565874	0.075091933	0	0.235753737	0	0	0	0.010411553	0	0.035837863	0.01509563	0.068803049	0.090938776	0.239201514	0.007553121	0	0.157186385	0	0	0.012391835	0.15	0.078194361	1.048690416
TCGA_TCGA-CJ-4874	0.010481064	0	0	0.427173965	0	0.079016768	0.006836877	0.017229705	0.021432409	0.062702955	0	0.04101714	0.007002057	0	0.128015858	0.155286003	0.009694355	0.000441184	0.032807443	0	0	0.000862217	0	0.337627258	0.964142486
TCGA_TCGA-CJ-4887	0.00665426	0	0.00402191	0.424844331	0	0.065661123	0.005645947	0.041325729	0.040044279	0.012651665	0	0.037090996	0.049549204	0	0.079640525	0.213505099	0.00485075	0	0.014514181	0	0	0	0	0.457381554	0.89021771
TCGA_TCGA-MM-A563	0.018933628	0	0.06419904	0.162246446	0	0.175400681	0	0.002593418	0.058886919	0.021424989	0	0.029510473	0.063470423	0.056743491	0.107486989	0.157489943	0.024637803	0	0.056975758	0	0	0	0	0.32066531	0.951713293
TCGA_TCGA-B8-A54F	0.079197927	0	0.016090825	0.061683186	0	0.174548194	0	0	0	0	0.006393409	0.018989611	0.222873206	0	0.020389868	0.347426658	0.009892603	0	0.042514513	0	0	0	0	0.220184095	0.995040553
TCGA_TCGA-B4-5832	0.015915266	0	0	0.001479238	0	0.418006079	0.020435582	0	0	0.010261008	0	0.043948307	0.024001893	0	0.091315518	0.216007264	0	0.002341681	0.095539202	0	0.044349068	0.016399894	0.12	0.0927305	1.049734535
TCGA_TCGA-BP-4993	0.027694157	0	0.007552566	0.370036203	0	0.180293583	0.036818312	0.002939639	0	0.016013175	0	0.039433848	0.023357557	0	0.065707338	0.155666539	0.00870264	0	0.065784441	0	0	0	0	0.280256798	0.983841355
TCGA_TCGA-BP-5187	0.089711403	0	0.010672004	0.230452551	0	0.314508668	0.020261265	0.020922918	0	0.044904741	0	0	0.011032289	0.013144115	0.121563415	0.099194129	0	0	0.022837725	0	0	0.000794778	0	0.230563285	1.012539951
TCGA_TCGA-DV-5576	0.063787681	0	0.005760195	0.038177668	0	0.240027731	0	0	0	0	0.084345197	0.023874096	0.051688191	0.043343881	0.077450642	0.257279073	0	0	0.102692548	0	0	0.011573097	0.56	0.011429433	1.072032559
TCGA_TCGA-BP-5192	0.035651626	0	0.016223776	0.181358894	0	0.282921013	0.003196258	0.004377332	0.003827798	0	0.022338601	0.016397619	0.020174467	0	0.096770204	0.193631424	0.021755177	0	0.101375812	0	0	0	0.43	0.022985496	1.082565488
TCGA_TCGA-CJ-4868	0.02744284	0	0.005545277	0.257035433	0	0.140995462	0.032801597	0.018193355	0.025506373	0	0.00083674	0	0.021363258	0.099065	0.085162475	0.209954133	0.026986287	0	0.031953294	0	0	0.017158474	0	0.455312151	0.88969288
TCGA_TCGA-A3-A8OU	0.049549073	0	0.016761064	0.112542491	0	0.223713479	0.011330789	0.010301292	0.019832043	0	0.108335716	0	0.132955963	0	0.049890744	0.189776414	0.038564657	0	0.036446274	0	0	0	0.05	0.132977413	1.028767742
TCGA_TCGA-B0-5109	0.073519748	0	0.011677385	0.37744461	0	0.046010096	0.153210288	0.029853646	0.006909773	0	0	0.038012067	0.02874664	0.044284043	0.088888284	0.051806862	0.013159141	0	0.019986624	0	0.00297399	0.013516803	0.05	0.13232348	1.051269887
TCGA_TCGA-B8-A8YJ	0.134909073	0	0.029520653	0.096865766	0	0.273514915	0.030353069	0	0.011180373	0	0.057166017	0	0.057839908	0	0.01731902	0.195010774	0	0.010429042	0.063709725	0.000354665	0	0.021826998	0	0.265714905	0.974182264
TCGA_TCGA-BP-5001	0.001284822	0	0.007630617	0.332956815	0	0.219939719	0.021417549	0.052786447	0.029241554	0	0	0.090427803	0.013194191	0	0.095268996	0.089792224	0.008691243	0	0.037368019	0	0	0	0.2	0.066772464	1.111914812
TCGA_TCGA-B0-4694	0.078481015	0	0.028938746	0.266766619	0	0.10185229	0.018539285	0.040841054	0.026049153	0.012484397	0	0.007544413	0	0.126378752	0.071539125	0.181665546	0.015519844	0	0.016698095	0	0	0.006701666	0	0.349975716	0.940564977
TCGA_TCGA-CW-5587	0.000618092	0	0.00117134	0.46339476	0	0.002980192	0.000897606	0.0176367	0.01405795	0.074144216	0	0.046136678	0.061487972	0	0.080062833	0.201425807	0.000502085	0	0.035483769	0	0	0	0	0.439110218	0.902137099
TCGA_TCGA-BP-5201	0.034488132	0	0.007591341	0.407848023	0	0.093695992	0.028236868	0.060131246	0.03103316	0.094626222	0	0.027545173	0.018455887	0	0.090935001	0.089320678	0	0.000431187	0.015661088	0	0	0	0	0.297258565	0.99189271
TCGA_TCGA-CW-5590	0.020976062	0	0.001317273	0.165582697	0	0.307736964	0	0.030268041	0.000834378	0	0	0.06778125	0.028019581	0.044208744	0.138400386	0.171217666	0	0	0.023656956	0	0	0	0	0.389715532	0.925786063
TCGA_TCGA-A3-3370	0.000111078	0	0.004361353	0.454559931	0	0.09805222	0	0.014938739	0.006881306	0.040486478	0	0.024053001	0.022174269	0	0.090404636	0.185802701	0.015702481	0	0.039008723	0	0	0.003463082	0	0.382614746	0.934561483
TCGA_TCGA-B0-4848	0.025313017	0	0.001313321	0.272423407	0	0.142042025	0.003489749	0	0.033736321	0	0	0	0.096434451	0.048934935	0.110745891	0.236889766	0	0	0.025740142	0	0	0.002936975	0	0.257629606	0.984442586
TCGA_TCGA-B0-4698	0.0060912	0	0.003971891	0.487382033	0	0.021828688	0.172562204	0.040081442	0	0	0	0.002644232	0	0.039585646	0.078071226	0.124878073	0	0	0	0	0	0.022903366	0	0.387908933	0.930529897
TCGA_TCGA-B0-5096	0.046165467	0	0.091275209	0.000541266	0	0.146582563	0.009343182	0.004804162	0.00552417	0	0	0.017496267	0.055730684	0.195931755	0.065682313	0.29646391	0	0	0	0.032043413	0	0.032415638	0	0.27437133	0.977158068
TCGA_TCGA-BP-5175	0.003151492	0	0.001534363	0.284930685	0	0.132810645	0	0.032339406	0.084749197	0.018362131	0	0.038043601	0.017806427	0.084575822	0.054990525	0.176453067	0	0	0.048979335	0	0	0.021273303	0	0.235326991	1.000621289
TCGA_TCGA-DV-5569	0.044197136	0	0	0.215740288	0	0.177880016	0.005762078	0.010882937	0.01780707	0	0	0.042153587	0.060016107	0.066981048	0.109685673	0.177622071	0.009137989	0	0.058433307	0	0	0.003700691	0	0.224742402	0.996927551
TCGA_TCGA-AK-3443	0.062504893	0	0	0.003905882	0	0.141421436	0	0	0.031823595	0.004140792	0.022052642	0.012377016	0.051596021	0.249971645	0.00909206	0.100459156	0	0.070546802	0.183177189	0	0.033684655	0.023246217	0.68	0.001972355	1.080425795
TCGA_TCGA-CW-5589	0.059626806	0	0.03208648	0.083065789	0	0.150966808	0.034362174	0	0.009412771	0	0.039363107	0.010541998	0.023942457	0.071923462	0.040182581	0.359528177	0.034463658	0	0.047365724	0	0	0.003168008	0	0.289109143	0.963777612
TCGA_TCGA-B0-5692	0.023419303	0	0.011233541	0.56658443	0	0.012848582	0.016560599	0.063700956	0.044220303	0.020181621	0	0.074632389	0.005813781	0.001880107	0.065544828	0.031871473	0.015793389	0	0.042175678	0	0	0.00353902	0	0.466341886	0.896849762
TCGA_TCGA-B0-4849	0.007446659	0	0.00262744	0.156094247	0	0.247444804	0	0.023249708	0.017118757	0	0.0547844	0	0.173716442	0	0.112401971	0.146528203	0.00115093	0	0.057436439	0	0	0	0.01	0.183882324	1.016254715
TCGA_TCGA-CJ-4642	0.155525203	0	0	0.092567765	0	0.102535317	0	0.013518085	0	0	0.043522012	0.001210329	0	0.210350803	0.044759156	0.22222107	0.013438119	0	0.100352143	0	0	0	0	0.298097601	0.961747058
TCGA_TCGA-BP-5178	0.13006695	0	0.018177807	0.105850713	0	0.197280825	0.012480331	0	0.059449008	0	0.027560498	0	0	0.129346556	0.032132924	0.257032099	0	0	0.020242839	0	0	0.010379449	0	0.329419137	0.948483601
TCGA_TCGA-CJ-4636	0.037675494	0	0.004097842	0.361511281	0	0.124893503	0.003087915	0.014532645	0.0069441	0.017280252	0	0.004546542	0.038523864	0	0.063793571	0.300932601	0	0	0.021754923	0	0	0.000425467	0	0.442889566	0.896300356
TCGA_TCGA-BP-4790	0.033560456	0	0.000760677	0.249061769	0	0.276925032	0.018007852	0.004734588	0.01001707	0	0	0.046609459	0.019084954	0.066464965	0.080962936	0.113590296	0.025616828	0	0.054603117	0	0	0	0	0.19361919	1.02068089
TCGA_TCGA-BP-4982	0.092695199	0	0.015267333	0.139044979	0	0.241428643	0.002151367	0.009129426	0.006379614	0	0.02040429	0.002765832	0.050281073	0	0.073160694	0.30102155	0.001406684	0	0.041961983	0	0	0.002901333	0	0.25300734	0.981065772
TCGA_TCGA-BP-4974	0.073577312	0	0.005970642	0.148293026	0	0.404752004	0	0.01783726	0	0	0.012069581	0.032989923	0.022326434	0	0.092889257	0.169147576	0	0.002928998	0	0.017217988	0	0	0.09	0.107662441	1.066039346
TCGA_TCGA-BP-4770	0.023789007	0	0.000110024	0.175607059	0	0.181368385	0.042054119	0	0	0	0.007502013	0	0	0.221960927	0.028490458	0.288160009	0	0	0.030957998	0	0	0	0	0.561438061	0.833362503
TCGA_TCGA-B0-4810	0.053710424	0	0.010658116	0.339569028	0	0.132423848	0.014805862	0.021091308	0.018275367	0.006185329	0	0.089179958	0.027497326	0	0.073143463	0.151313568	0.003058912	0	0.059087491	0	0	0	0	0.323203178	0.961720417
TCGA_TCGA-G6-A8L6	0.033782851	0	0.012639573	0.157499569	0	0.269229343	0	0	0.036453667	0	0.05336693	0.001228128	0.201114438	0.010565946	0.057666109	0.149871338	0	0	0.016582109	0	0	0	0	0.246240821	0.988155253
TCGA_TCGA-AK-3456	0.081572354	0	0.013398752	0.035625889	0	0.125982765	0.004687215	0	0.001721289	0	0.020678959	0.000342002	0.0235857	0.094043674	0.029972372	0.444162796	0.063620523	0	0.039230834	0	0	0.021374878	0	0.29915372	0.965213142
TCGA_TCGA-DV-5568	0.050488294	0	0.009024024	0.331081434	0	0.073497812	0	0.017081832	0.052632394	0	0	0.020588362	0	0.257555077	0.051049929	0.126595669	0	0	0.008415219	0	0	0.001989952	0	0.491944825	0.869856227
TCGA_TCGA-CW-5591	0.084827411	0	0	0.083478902	0	0.14479467	0	0	0.017309326	0	0	0.061563778	0.09741908	0.01211115	0.038800969	0.2946766	0.043534078	0	0.108451098	0	0	0.01303294	0.43	0.022814804	1.064494811
TCGA_TCGA-EU-5906	0.055017596	0	0.001377835	0.069054751	0	0.274135465	0.0287435	0	0	0	0.032537109	0	0.062514487	0.01626733	0.078397916	0.258451334	0.035017105	0	0.062558482	0	0	0.02592709	0	0.195997643	1.000557981
TCGA_TCGA-AK-3426	0.011023741	0	0.008766545	0.48694652	0	0.037663289	0.036724346	0.024026307	0.059458158	0	0	0.010920466	0.012834452	0.091885217	0.065986914	0.13851646	0.002522664	0	0.012724922	0	0	0	0	0.51476664	0.856561758
TCGA_TCGA-B4-5377	0.014973813	0	0.005317446	0.282059944	0	0.224671617	0	0.006597299	0.008740177	0	0	0.045739521	0.094080318	0	0.079989604	0.185788974	0.005845253	0	0.038483706	0	0	0.007712327	0.27	0.056290372	1.080587874
TCGA_TCGA-BP-5189	0.034440745	0	0.009548012	0.09197213	0	0.276164947	0.023753396	0	0.009063526	0	0	0.001712227	0.158797534	0	0.075671025	0.250811644	0	0.002064697	0.047737989	0	0	0.018262128	0	0.265116575	0.974733422
TCGA_TCGA-BP-5195	0.017299679	0	0.001915747	0.127176715	0	0.246235352	0	0.0181819	0.025351481	0	0.039529413	0.003944058	0.133441892	0	0.081041289	0.260050033	0	0	0.035214278	0	0	0.010618164	0	0.236974552	0.989718518
TCGA_TCGA-BP-4354	0.006251215	0	0.002947241	0.075502192	0	0.094423649	0.016959407	0	0.016369721	0.031393028	0	0	0.070369127	0.002442903	0.07582041	0.473917327	0	0	0.006910915	0	0	0.126692863	0	0.558066469	0.832679025
TCGA_TCGA-BP-4768	0.001207023	0.001420669	0.001414653	0.24869068	0	0.166084192	0	0.012802301	0.033692775	0	0	0.054926131	0.059814377	0.175472335	0.045318238	0.191115188	0	0	0	0.008041438	0	0	0.11	0.098263026	1.062699699
TCGA_TCGA-B8-4146	0.004634362	0	0.003868864	0.101789588	0	0.255360215	0.018824411	0.068721349	0	0	0	0.077762502	0.01665804	0.02923053	0.139294056	0.122858974	0.005031339	0.007394193	0.13598291	0	0.007550542	0.005038126	0	0.231220623	0.998514296
TCGA_TCGA-CZ-4854	0.036686842	0	0.01488167	0.140349516	0	0.197164401	0	0.011393331	0.043149861	0.021756895	0	0.038028769	0	0.242591349	0.076665994	0.147369399	0	0	0.029961973	0	0	0	0.09	0.108006855	1.053435541
TCGA_TCGA-B4-5838	0.055722251	0	0.011956342	0.172634842	0	0.190226263	0.006198461	0	0	0.030136747	0	0.036475073	0.02009403	0.058497461	0.109510846	0.20313159	0.003619238	0	0.089216359	0	0	0.012580496	0	0.222708805	0.995285057
TCGA_TCGA-MM-A84U	0.05544605	0	0.033424261	0.124257444	0	0.261981305	0	0.010856351	0.028921798	0	0	0.07293509	0.067295296	0	0.071853287	0.189179741	0.008806689	0	0.075042687	0	0	0	0	0.240513165	0.987413154
TCGA_TCGA-CJ-4637	0	0.001761177	0.03469794	0.498664337	0	0.01195626	0.017617651	0.056354012	0.036609627	0.066605828	0	0.018097703	0.056933716	0	0.109594897	0.084787007	0.00022972	0	0.006090124	0	0	0	0	0.308956167	0.985207636
TCGA_TCGA-CJ-4641	0.045079391	0	0.014309849	0.30567299	0	0.173477069	0.003858919	0.059584854	0.028892075	0.010960058	0	0.007143422	0.011071279	0.00908458	0.100863214	0.123673875	0.082659798	0	0.023668627	0	0	0	0	0.440518737	0.897925147
TCGA_TCGA-CZ-5459	0.010293288	0	0.001091451	0.273370703	0	0.275309462	0	0.034157962	0.003051119	0.004264775	0	0.008516358	0	0.02861021	0.134707334	0.174971886	0	0.000450594	0.049325536	0	0	0.001879322	0	0.222825035	1.01489395
TCGA_TCGA-BP-4987	0.039588169	0	0.004940979	0.34099887	0	0.127465326	0.006358972	0	0.028086641	0	0.038643523	0.014567878	0.060686753	0	0.07144203	0.183991613	0.02035686	0	0.056421032	0	0	0.006451354	0	0.217616347	1.005615332
TCGA_TCGA-B2-5641	0.035148156	0	0.001142011	0.43060821	0	0.023504278	0	0.04263296	0.049317084	0.087029927	0	0.023141055	0.054029971	0.002893695	0.060282973	0.158059136	0	0	0.028686913	0	0	0.00352363	0	0.457716156	0.891115844
TCGA_TCGA-BP-4327	0.013705478	0	0.015635621	0.264426664	0	0.174018132	0	0.009878014	0.019678428	0	0.059825912	0.038660598	0.031662733	0.00498229	0.07227928	0.247385443	0.004293286	0	0.043568121	0	0	0	0.05	0.144575809	1.040340449
TCGA_TCGA-CW-6093	0.02098964	0	0.000662213	0.120016516	0	0.180597904	0.023815722	0	0	0.077985271	0.035445899	0.004485957	0.143766131	0	0.041827461	0.173883283	0.02875297	0.020308378	0.111712524	0	0	0.015750132	0.11	0.101491992	1.038876067
TCGA_TCGA-BP-5182	0.014765454	0	0.00208258	0.167383522	0	0.214234392	0	0.005330945	0.023457192	0	0	0.024149794	0.035801984	0.098874457	0.076451112	0.271639312	0.036591841	0	0.02769113	0	0	0.001546284	0	0.380733595	0.925769529
TCGA_TCGA-B0-5713	0.018203707	0	0.002173461	0.228794338	0	0.183540685	0	0	0	0	0.062759476	0.035164553	0.066667761	0	0.206112288	0.129503816	0	0	0.067079915	0	0	0	0.01	0.186672959	1.035486673
TCGA_TCGA-B8-A54J	0.019065229	0	0.009459446	0.358522747	0	0.174982867	0	0.0483691	0.007250647	0	0.023420891	0.04541393	0.074310505	0	0.071841052	0.109047821	0.002013679	0.00226995	0.052975475	0	0	0.001056662	0.09	0.105553478	1.073623535
TCGA_TCGA-B8-5164	0.012272836	0	0.001544305	0.538925088	0	0.057803513	0.014410738	0.03831707	0.020259788	0	0	0.043891915	0.02381368	0	0.0552663	0.116555118	0.022387758	0	0.048641773	0	0.000655456	0.005254662	0	0.420007115	0.91721065
TCGA_TCGA-B4-5834	0.053785526	0	0.006521184	0.137646318	0	0.224997761	0	0	0	0	0.007957982	0.034149724	0.050534972	0	0.185818719	0.190214076	0.005037748	0.000451333	0.102884657	0	0	0	0	0.227056779	1.000794358
TCGA_TCGA-BP-5168	0.065613827	0	0.001477886	0.219812195	0	0.274681512	0	0.011867098	0.036311544	0.011051267	0	0.019646842	0.008140334	0	0.124422372	0.161863377	0.033967034	0.002948272	0.028196441	0	0	0	0.01	0.183253382	1.027975188
TCGA_TCGA-B0-5710	0.030078227	0	0.000257233	0.102034747	0	0.274178566	0.015818733	0.047071147	0.000640992	0.047875664	0.025326625	0	0.014261681	0.155958036	0.109894491	0.134130865	0.006931736	0	0.035541258	0	0	0	0	0.334177142	0.949404238
TCGA_TCGA-CJ-4884	0.021771328	0	0.005467884	0.205803492	0	0.251011423	6.10E-05	0.018914571	0.026366861	0.005736598	0	0.052118154	0.011802571	0.023588919	0.073246903	0.204786993	0.014360674	0.00144771	0.082103303	0	0	0.001411614	0	0.21515257	1.005221349
TCGA_TCGA-CJ-5676	0.0432993	0	0.055015949	0.21338727	0	0.232264199	0.009789713	0.04108221	0.017375688	0.012067678	0	0.022555212	0.016904202	0	0.047670425	0.243728829	0	0	0.030316305	0	0	0.014543019	0	0.257626215	0.984673982
TCGA_TCGA-DV-5565	0.021861998	0	0.002355801	0.143505042	0	0.164919247	0	0.017672598	0.012047414	0	0.026577091	0.027919132	0.124960556	0.100087586	0.082846686	0.204174235	0.001236211	0.018810215	0.045176826	0	0	0.005849363	0	0.199912602	1.003122954
TCGA_TCGA-BP-4158	0.005346541	0	0.000272335	0.134573737	0	0.217438466	0	0	0.007841703	0	0	0.102418425	0.022077314	0.01358304	0.091629638	0.147435511	0.030019567	0	0.227363724	0	0	0	0.37	0.040266189	1.077779997
TCGA_TCGA-CJ-4885	0.04885479	0	7.00E-05	0.212911565	0	0.248695517	0.013566073	0	0	0	0.009361808	0.012142221	0.128795184	0	0.05494561	0.19800972	0	0.012768086	0.05987946	0	0	0	0.13	0.087843761	1.052902623
TCGA_TCGA-B0-4707	0.062712845	0	0.060472915	0.454897554	0	0.130058702	0.039338569	0.038569302	0.05978857	0	0.002004464	0.01552786	0.017543257	0.017510305	0.072836077	0.016641522	0.00398865	0	0.008109407	0	0	0	0	0.239841053	1.025361896
TCGA_TCGA-BP-4775	0.064502859	0	0.010255397	0.094834248	0	0.338206585	0	0.008052206	0	0.026718874	0	0.042465577	0.082445818	0	0.089933723	0.17141476	0.025992041	0	0	0.027681574	4.39E-05	0.017452481	0.14	0.08681961	1.057202857
TCGA_TCGA-DV-5575	0.029822149	0	0.008942028	0.286487236	0	0.260146961	0.00557491	0.015445476	0.002050265	0.018774342	0	0.012226725	0.058112413	0.007439655	0.071688311	0.185359505	0.006249857	0.007475004	0.024205163	0	0	0	0	0.202005447	1.018428225
TCGA_TCGA-BP-4332	0.019256953	0	0.003078054	0.181206631	0	0.078292756	0.001082719	0	0.002345639	0	0.002617274	0.03844422	0.061129489	0.091902223	0.031529085	0.385149696	0.005281177	0	0.098684084	0	0	0	0	0.250153831	0.98445239
TCGA_TCGA-CJ-4890	0.111097675	0	0.063810471	0.235277428	0	0.156943077	0.028409464	0	0.016756261	0	0	0.017613284	0.005681342	0.047342387	0.042902678	0.199743795	0.016643549	0	0.048258135	0	0	0.009520453	0	0.327844549	0.949110571
TCGA_TCGA-B0-5084	0.023244418	0	0.003272352	0.191195575	0	0.044192932	0	0.048755572	0.08602312	0	0	0.053803882	0.011113334	0.245806522	0.0563356	0.166343959	0	0	0.016159726	0	0	0.053753008	0.03	0.15741283	1.032932762
TCGA_TCGA-BP-4163	0.057933517	0	0.006794999	0.104201284	0	0.210404159	0	0	0.006508959	0	0	0.035875379	0.105014179	0	0.122953358	0.249884404	0.007309214	0	0.093120546	0	0	0	0	0.269823034	0.972824801
TCGA_TCGA-B0-5099	0.047763526	0	0.013141117	0.082560263	0	0.217152902	0	0.007981295	0.019104939	0	0.048056678	0.04984608	0	0.188917413	0.07986662	0.19073668	0	0	0.054872485	0	0	0	0.62	0.008019918	1.087090426
TCGA_TCGA-B0-5703	0.023343218	0	8.38E-05	0.501839778	0	0.136368094	0.011531912	0	0.003970573	0	0.13253006	0.028491005	0.039366509	0.023473092	0.042225175	0.004527107	0	0	0.047543108	0	0	0.004706522	0	0.37152981	0.961413135
TCGA_TCGA-BP-4166	0.114030332	0	0.021127599	0.141572496	0	0.263053409	0.007098785	0	0.009324842	0	0	0.055402938	0.013773845	0.030833276	0.054032028	0.19630315	0.000149036	0	0.093298264	0	0	0	0	0.302899605	0.960101121
TCGA_TCGA-BP-4169	0.0725937	0	0.007979306	0.04782975	0	0.344858904	0.007961385	0	0.009710768	0.002102564	0	0.016675955	0.079125614	0.009964666	0.150060809	0.123187145	0.033379495	0	0	0.053869643	0	0.040700297	0	0.277557111	0.974468005
TCGA_TCGA-BP-4777	0.057581	0	0.011718486	0.442138503	0	0.062016398	0.031250423	0.048135607	0.010602244	0.022502669	0	0.03268489	0.01526397	0.01797826	0.050361713	0.181985423	0.007337868	0	0.005680864	0	0	0.002761683	0	0.498749044	0.866112794
TCGA_TCGA-B0-5399	0.009104408	0	0	0.114372453	0	0.260653105	0	0	0.059475958	0.017385698	0	0.094803785	0.01513143	0	0.107232947	0.120603144	0.106612495	0	0.094624578	0	0	0	0	0.366077228	0.933997885
TCGA_TCGA-BP-4176	0.033905988	0	0.016282477	0.086625468	0	0.245384943	0.008118477	0	0	0.021520529	0	0.011482307	0.044516904	0.139007975	0.035228191	0.276231479	0.018710104	0.01000259	0	0.012294889	0.006457901	0.03422978	0	0.301318938	0.961572067
TCGA_TCGA-B0-4823	0.116155076	0	0.029284636	0.325678749	0	0.151294929	0.000663968	0.000181202	0.01661378	0.002941713	0	0.034535459	0.010391052	0	0.039834154	0.193332934	0.009221814	0.003796679	0.066073854	0	0	0	0	0.340876924	0.947314703
TCGA_TCGA-AK-3455	0.055847571	0	0.073401745	0.605916121	0	0	0	0.057879954	0	0.091763118	0	0.036141572	0	0	0.054262326	0.02213959	0.002648003	0	0	0	0	0	0	0.466676423	0.902590425
TCGA_TCGA-A3-A6NN	0.012952344	0	0	0.099078254	0	0.235732506	0	0	0.004210474	0	0.187008387	0	0.088556087	0	0.081695462	0.231048843	0.004202404	0	0.05551524	0	0	0	0	0.283542709	0.972671129
TCGA_TCGA-AK-3428	0.069357661	0	0.008987839	0.102574501	0	0.124581547	0.004217111	0.00215093	0.00671654	0	0	0.004831217	0.302158257	0.028328965	0.079258073	0.065052257	0	0.021938155	0.038941993	0	0.040158555	0.100746399	0	0.296186382	0.965921675
TCGA_TCGA-B0-4718	0.016494037	0	0.004800889	0.278335293	0	0.292941737	0	0.03184682	0.030132693	0	0.012172534	0.009002831	0.023640251	0	0.10676672	0.132168746	0	0	0.056073129	0	0	0.00562432	0	0.261068012	0.997458044
TCGA_TCGA-BP-4334	0	0.021740181	0.009262672	0.029189969	0	0.160068169	0	0.016204392	0.024171686	0	0	0.096217731	0.085834585	0.043574457	0.042522649	0.271975776	0.002294216	0	0.185139031	0	0	0.011804486	0.27	0.055878706	1.056424024
