# Supplementary material for: Identification of pyroptosis-related subtypes and comprehensive analysis of characteristics of the tumor microenvironment infiltration in clear cell renal cell carcinoma
Source: Sci Rep. 2023 Sep 25;13:16055. doi: 10.1038/s41598-023-43023-y (PMC10519968; doi:10.1038/s41598-023-43023-y)
Supplement: Supplementary file 1 — Supplementary Information 1. [file 41598_2023_43023_MOESM1_ESM.zip › TMEscores.txt]

ID	StromalScore	ImmuneScore	ESTIMATEScore	TumorPurity
TCGA_TCGA-CZ-5451	-166.911698947669	-706.457942222821	-873.36964117049	0.888474189979414
TCGA_TCGA-CZ-5465	-610.02666639432	-869.615704092926	-1479.64237048725	0.925745933261704
TCGA_TCGA-CZ-5985	-29.9918112018919	-741.802020574911	-771.793831776803	0.881533021319596
TCGA_TCGA-CJ-5677	-59.5485749423024	-508.875960010927	-568.42453495323	0.867048434763359
TCGA_TCGA-CJ-6030	-111.010223204777	127.99299592158	16.9827727168033	0.821088996485552
TCGA_TCGA-B0-5701	954.796523599401	247.153622168499	1201.9501457679	0.709914488395819
TCGA_TCGA-B0-5699	68.5645759504725	-712.06822218678	-643.503646236308	0.872486466593135
TCGA_TCGA-CJ-5678	146.160716105302	109.491917174033	255.652633279335	0.800591849783202
TCGA_TCGA-CZ-4865	329.415674862232	-324.573834581996	4.84184028023617	0.822104942485251
TCGA_TCGA-CW-5589	-93.1526599168745	-467.635346289877	-560.788006206751	0.866489404197021
TCGA_TCGA-CJ-5680	481.6852136805	205.407113452541	687.092327133041	0.761064090174064
TCGA_TCGA-B8-5549	-485.381824347542	-815.502829032374	-1300.88465337992	0.915506008585907
TCGA_TCGA-CW-6087	-388.953700608753	-574.051716753052	-963.005417361805	0.894435433713079
TCGA_TCGA-B2-5641	-599.192476556898	-840.480779264951	-1439.67325582185	0.923511429125839
TCGA_TCGA-B8-4622	909.686811748183	1195.73072106298	2105.41753281116	0.610552680725253
TCGA_TCGA-B0-5706	-403.979191401659	-726.246957504938	-1130.2261489066	0.905141820894746
TCGA_TCGA-CZ-4864	263.513483731443	-125.888742518546	137.624741212897	0.810852570000397
TCGA_TCGA-CW-5585	119.701421126685	-384.847401187987	-265.145980061302	0.844016912802429
TCGA_TCGA-CZ-5987	1114.47091253874	901.757230195176	2016.22814273391	0.62086858074231
TCGA_TCGA-CZ-5458	-613.949361003144	-745.698523944756	-1359.6478849479	0.91894208784557
TCGA_TCGA-CW-5581	-254.139608447985	-753.957399956088	-1008.09700840407	0.897375782515761
TCGA_TCGA-CZ-5457	-310.826375784914	-77.7053160086411	-388.531691793555	0.853591500482667
TCGA_TCGA-B0-4712	-1211.50748054982	-745.75897723882	-1957.26645778864	0.949961660795475
TCGA_TCGA-CZ-5454	-461.698745305535	-663.506369985842	-1125.20511529138	0.904828256671834
TCGA_TCGA-B0-5690	-253.141542554568	-978.674691099554	-1231.81623365412	0.911380288213534
TCGA_TCGA-CZ-5470	269.514910513186	-225.163997582867	44.3509129303198	0.81878928674766
TCGA_TCGA-CZ-5463	17.4237451142539	-301.632503774718	-284.208758660464	0.845514324753786
TCGA_TCGA-CZ-4863	-273.334120293666	-534.419645333692	-807.753765627358	0.884012827360975
TCGA_TCGA-CZ-5453	-7.49577265615959	-405.012525392578	-412.508298048737	0.855419662338183
TCGA_TCGA-CZ-5462	-359.429958325235	-149.941399145863	-509.371357471098	0.862697149589715
TCGA_TCGA-A3-3387	-107.351258283706	-366.338608749705	-473.689867033411	0.860036550253462
TCGA_TCGA-B8-4620	994.785991074002	1567.59502840278	2562.38101947678	0.55609618629794
TCGA_TCGA-B0-4700	172.296968036244	-410.4766911898	-238.179723153556	0.841887386244889
TCGA_TCGA-B0-5402	914.485640210725	693.897250132333	1608.38289034306	0.66665885359021
TCGA_TCGA-CZ-5468	-354.134254707278	-214.943597857679	-569.077852564957	0.867096210168628
TCGA_TCGA-B0-5709	123.26963838447	-272.147216440161	-148.877578055691	0.834741202878356
TCGA_TCGA-CW-5580	-187.234986253051	-414.86849090496	-602.103477158011	0.869500887782075
TCGA_TCGA-CJ-5676	456.161972098266	403.219184756109	859.381156854375	0.744417434935032
TCGA_TCGA-CW-5584	335.360494654129	696.335971571959	1031.69646622609	0.727292019767384
TCGA_TCGA-CZ-5988	-244.531303171307	-777.307241092932	-1021.83854426424	0.898264035473236
TCGA_TCGA-B0-5705	-61.8287061239304	-502.395126412454	-564.223832536384	0.866741057953106
TCGA_TCGA-CJ-5679	226.058096398912	80.3694666938946	306.427563092807	0.79610364006388
TCGA_TCGA-B8-5552	1016.37107187196	887.834724952625	1904.20579682459	0.633674427251042
TCGA_TCGA-CW-6088	-599.086079001137	-956.878265576909	-1555.96434457805	0.929924188395827
TCGA_TCGA-B0-5712	1116.62364801779	709.825522003236	1826.44917002102	0.642462651635109
TCGA_TCGA-CZ-5989	296.626223033748	-73.8154237903027	222.810799243445	0.803471207684794
TCGA_TCGA-B0-5694	645.185430163506	484.108141516438	1129.29357167994	0.717385302120694
TCGA_TCGA-B2-5636	300.188092227498	119.215497263324	419.403589490822	0.785958914054721
TCGA_TCGA-CZ-5984	387.843508114554	-412.698438395055	-24.8549302805006	0.824578939853768
TCGA_TCGA-CZ-5452	-472.690278778919	-919.839189891019	-1392.52946866994	0.920834965090914
TCGA_TCGA-CW-5587	-150.262095936653	-411.152151008594	-561.414246945247	0.866535289017201
TCGA_TCGA-CZ-5467	-536.906593872957	-235.455890802727	-772.362484675683	0.881572427081348
TCGA_TCGA-CZ-5469	-625.659491891117	-778.44800748038	-1404.1074993715	0.921496367255785
TCGA_TCGA-B0-5696	-118.825731290504	-577.161814996209	-695.987546286713	0.876225020382987
TCGA_TCGA-CZ-5455	-202.022502493472	-630.16902708717	-832.191529580642	0.885684008857275
TCGA_TCGA-CZ-5456	-595.679060570187	-731.188688700704	-1326.86774927089	0.917033741527596
TCGA_TCGA-CW-5591	728.368912706883	1662.47333144147	2390.84224414835	0.576845162724781
TCGA_TCGA-CZ-5461	68.0811494505207	-329.970506105015	-261.889356654494	0.843760438537133
TCGA_TCGA-B0-5711	-204.731926973152	-663.774387796929	-868.506314770081	0.888146345145491
TCGA_TCGA-CJ-5689	220.484066754467	259.14681589131	479.630882645777	0.780462274234801
TCGA_TCGA-CJ-5681	-343.75940864095	-738.67577237055	-1082.4351810115	0.902137360652345
TCGA_TCGA-B0-5703	-278.697505269451	-310.144960226831	-588.842465496282	0.868537772685219
TCGA_TCGA-A3-3358	-157.177980293499	-210.676266100227	-367.854246393726	0.852006400283785
TCGA_TCGA-CJ-5672	-372.943436924706	-968.323484279421	-1341.26692120413	0.917874629054688
TCGA_TCGA-B0-5697	-360.453373547551	-1015.1271388764	-1375.58051242395	0.919861949411081
TCGA_TCGA-CZ-5986	111.45261164694	-697.128883263381	-585.67627161644	0.868307332890123
TCGA_TCGA-B8-4619	-2.01755701513176	397.021668003482	395.00411098835	0.788168270966881
TCGA_TCGA-CW-6090	-322.75126341824	-948.341667683045	-1271.09293110129	0.913737951643621
TCGA_TCGA-B0-5691	731.127947765569	519.073742714606	1250.20169048018	0.704908416544273
TCGA_TCGA-CZ-5466	506.939848406066	471.181163750822	978.121012156888	0.732666933655732
TCGA_TCGA-CJ-6033	-532.368309530045	-96.8948129856058	-629.263122515651	0.871463139217086
TCGA_TCGA-CZ-5982	-306.999405056304	-1022.73087001618	-1329.73027507248	0.917201234623285
TCGA_TCGA-B2-5635	674.101609399362	1915.3373567811	2589.43896618046	0.552790780562366
TCGA_TCGA-B8-4154	646.755848458251	1894.09252318053	2540.84837163878	0.558720354293984
TCGA_TCGA-B0-4821	-228.647348296326	1199.77616225398	971.128813957655	0.733365084518503
TCGA_TCGA-B8-4153	311.431489564933	1139.76258944036	1451.19407900529	0.683678003879582
TCGA_TCGA-CJ-6030-1	1035.74001812997	2676.28286814797	3712.02288627794	0.40860691632188
TCGA_TCGA-B0-5707	-261.79262787024	731.499306051914	469.706678181674	0.781372215139171
TCGA_TCGA-BP-4765	807.538991556691	1077.86352170841	1885.4025132651	0.635807226776479
TCGA_TCGA-BP-4782	834.091092448549	1876.44509643608	2710.53618888463	0.537891408384827
TCGA_TCGA-B8-5165	1162.13545412851	1163.96482435898	2326.10027848748	0.584581858249596
TCGA_TCGA-A3-3343	363.104241612507	2083.55354822322	2446.65778983573	0.570133335126927
TCGA_TCGA-B0-5100	860.205183683792	695.126124738903	1555.33130842269	0.672442988451024
TCGA_TCGA-CJ-4869	757.74511938686	2716.21302807961	3473.95814746647	0.440245759639608
TCGA_TCGA-CJ-4895	1444.53365320555	1929.26883726982	3373.80249047537	0.4533980204102
TCGA_TCGA-B0-5691-1	1253.48302681369	1379.09763012977	2632.58065694345	0.547502565702648
TCGA_TCGA-B0-4713	66.1497290567786	1407.28872790138	1473.43845695816	0.681291461356382
TCGA_TCGA-A3-A6NI	412.297699959125	1408.08001445412	1820.37771441325	0.643145352863191
TCGA_TCGA-A3-3346	59.4933651381161	2033.8609044267	2093.35426956482	0.611954111371957
TCGA_TCGA-BP-4326	847.757355203825	1181.4067594418	2029.16411464562	0.619378925473498
TCGA_TCGA-BP-5177	1161.22476922048	1054.50525586281	2215.73002508329	0.597649059106306
TCGA_TCGA-B2-3923	-621.993728233043	-58.419465056318	-680.413193289361	0.875121038451151
TCGA_TCGA-BP-4973	512.782528038846	1739.58540536605	2252.3679334049	0.593328567435998
TCGA_TCGA-CZ-5984-1	460.598108181733	1741.50901154095	2202.10711972268	0.599251125787825
TCGA_TCGA-B8-A54G	239.023736080606	3008.2695285082	3247.29326458881	0.469870564576075
TCGA_TCGA-CJ-4904	856.475832943738	1518.94385469037	2375.41968763411	0.578692918748817
TCGA_TCGA-CZ-4853	28.7569825094969	1155.99909604988	1184.75607855938	0.711689770294105
TCGA_TCGA-CZ-5463-1	304.171768475576	1277.26306047644	1581.43482895202	0.669602034838986
TCGA_TCGA-B4-5836	1017.34242767357	1590.42992436817	2607.77235204173	0.550546210257467
TCGA_TCGA-6D-AA2E	53.1464111581286	737.743598172552	790.89000933068	0.751092705888645
TCGA_TCGA-BP-4801	1507.3453777679	1955.14337295735	3462.48875072525	0.441756778261614
TCGA_TCGA-EU-5904	953.042924457849	1361.95014975298	2314.99307421083	0.58590388793165
TCGA_TCGA-B8-5158	668.193372236061	1946.02692405969	2614.22029629576	0.549755834979049
TCGA_TCGA-CJ-4639	616.405757716172	1870.69506514155	2487.10082285772	0.565246116789175
TCGA_TCGA-CZ-4860	523.026144905822	1354.9841100844	1878.01025499022	0.63664438272422
TCGA_TCGA-B0-4813	347.015174671683	960.414672651054	1307.42984732274	0.698925204365065
TCGA_TCGA-CJ-4916	835.814321708258	2763.58954459526	3599.40386630351	0.423638566388511
TCGA_TCGA-BP-4964	702.522129735247	1572.37815540476	2274.90028514001	0.590662930261924
TCGA_TCGA-B0-5712-1	-75.0501952285747	718.058857057144	643.00866182857	0.765245694605987
TCGA_TCGA-A3-3372	777.592139308756	1577.56930090038	2355.16144020914	0.581115524494734
TCGA_TCGA-CZ-5456-1	757.561226544568	1922.00390073212	2679.56512727669	0.541718341266538
TCGA_TCGA-CZ-4857	827.68439414988	1702.13332634074	2529.81772049062	0.560062491199375
TCGA_TCGA-B0-5400	857.030043989854	1921.29816187602	2778.32820586588	0.529476012425697
TCGA_TCGA-B8-5551	966.887562447755	3124.32741729767	4091.21497974542	0.357197968046678
TCGA_TCGA-A3-3349	1370.63008621929	1460.38393729601	2831.0140235153	0.522899581774638
TCGA_TCGA-G6-A8L7	-162.754868491794	1075.75641332035	913.001544828554	0.73913894939392
TCGA_TCGA-B0-5088	1114.92866659781	2070.34073972018	3185.26940631799	0.47788774035367
TCGA_TCGA-A3-3387-1	1251.93393271158	1892.36979835601	3144.30373106758	0.483161264566516
TCGA_TCGA-BP-4968	677.89997628377	1973.16566799041	2651.06564427418	0.545229984330559
TCGA_TCGA-BP-4352	-517.391998713563	251.039856553458	-266.352142160105	0.844111854744218
TCGA_TCGA-CJ-4872	1423.73680011557	2046.86195552639	3470.59875564196	0.440688467132472
TCGA_TCGA-DV-A4VZ	-392.728420706305	16.217617546709	-376.510803159595	0.852670954213832
TCGA_TCGA-BP-4807	1271.89266433664	1430.8945255322	2702.78718986884	0.538849957738689
TCGA_TCGA-A3-3378	899.300494127195	2668.85786730254	3568.15836142973	0.427788671128524
TCGA_TCGA-AK-3425	1233.87002077325	2368.28127248903	3602.15129326228	0.423273218868773
TCGA_TCGA-BP-4981	197.46586368058	1593.70835356859	1791.17421724917	0.646421975394652
TCGA_TCGA-B0-5104	298.604839686922	1121.29135644543	1419.89619613236	0.687023525126967
TCGA_TCGA-B0-4945	560.006098251033	1025.24111754533	1585.24721579637	0.669186293335133
TCGA_TCGA-B0-4842	651.460872455531	2270.73697650742	2922.19784896295	0.511444018552021
TCGA_TCGA-B0-5121	770.025753467427	1839.29616928164	2609.32192274907	0.550356312173142
TCGA_TCGA-BP-5007	459.964765431229	1489.4527228752	1949.41748830643	0.628526474782103
TCGA_TCGA-A3-3308	1239.73389775357	1300.27877170547	2540.01266945904	0.55882208835384
TCGA_TCGA-B2-5633	1015.00191969538	1793.31733376567	2808.31925346105	0.525736280828009
TCGA_TCGA-A3-3311	930.126256911322	1758.54540036394	2688.67165727526	0.540594253252041
TCGA_TCGA-BP-5173	675.322854574116	1737.52249833757	2412.84535291168	0.574203884208064
TCGA_TCGA-A3-3362	879.108514625693	1048.44368234819	1927.55219697388	0.631019599688467
TCGA_TCGA-BP-4781	880.161373493247	1279.77768963517	2159.93906312842	0.604194912894522
TCGA_TCGA-A3-3326	535.734264393945	2355.84606591217	2891.58033030611	0.515300863951342
TCGA_TCGA-BP-4971	1374.33555630161	2385.46747459011	3759.80303089171	0.402195559509201
TCGA_TCGA-B8-4620-1	1218.13686049985	1794.53463752016	3012.67149802001	0.499987113899422
TCGA_TCGA-BP-4967	345.02349314501	966.526285487164	1311.54977863217	0.69849255673365
TCGA_TCGA-AK-3447	-928.16707248619	282.380364709114	-645.786707777077	0.872650173451266
TCGA_TCGA-AK-3465	-327.530667118019	-371.197405221396	-698.728072339415	0.876418807852957
TCGA_TCGA-BP-4170	1096.34826010156	1968.0628833454	3064.41114344697	0.493395428682512
TCGA_TCGA-CJ-4643	1188.277655877	1750.07780250101	2938.35545837801	0.509404498149881
TCGA_TCGA-B0-4844	176.855157345432	1376.76664830774	1553.62180565318	0.672628696678071
TCGA_TCGA-AS-3778	836.789310986778	1257.06597157119	2093.85528255797	0.611895945135845
TCGA_TCGA-B0-5696-1	525.389123048246	986.777663513043	1512.16678656129	0.677119080718032
TCGA_TCGA-CW-6087-1	864.177997649516	3211.68403845368	4075.86203610319	0.359302018049608
TCGA_TCGA-B0-5108	1667.02515373363	2569.77712609541	4236.80227982903	0.337157239010003
TCGA_TCGA-B0-5699-1	120.297972697189	1451.19197358932	1571.48994628651	0.670685538873595
TCGA_TCGA-B0-4814	523.746942891275	917.36220730097	1441.10915019224	0.68475759021874
TCGA_TCGA-BP-4977	489.426093706674	1479.64107353756	1969.06716724424	0.626280453971099
TCGA_TCGA-B4-5835	-184.596790494888	1161.33804094899	976.741250454103	0.732804760037828
TCGA_TCGA-A3-3306	55.0322721179399	1293.39426396815	1348.42653608609	0.694608648297217
TCGA_TCGA-CJ-4918	1660.34279756365	1894.91202703896	3555.25482460261	0.429499930076435
TCGA_TCGA-BP-4344	1298.53084377435	1479.82983897668	2778.36068275103	0.529471968259715
TCGA_TCGA-CJ-4892	701.660957733875	1940.03297793595	2641.69393566983	0.546382663690665
TCGA_TCGA-BP-5198	1357.13262545041	1906.68961713084	3263.82224258126	0.467727436294263
TCGA_TCGA-A3-3323	1064.37775044227	1999.01802670595	3063.39577714822	0.49352506243166
TCGA_TCGA-B0-5120	1300.16573598444	1506.92574040345	2807.09147638789	0.525889578921599
TCGA_TCGA-BP-4965	863.060410693428	1199.30066543276	2062.36107612618	0.615545888526786
TCGA_TCGA-BP-4353	1262.65198428202	2169.14026666837	3431.79225095039	0.445794671138788
TCGA_TCGA-B0-5077	352.791322021308	1365.89328220556	1718.68460422686	0.654503819798018
TCGA_TCGA-CW-5584-1	873.899935133183	1327.7721111275	2201.67204626068	0.599302251390118
TCGA_TCGA-BP-5170	1237.36967187407	1520.817047051	2758.18671892507	0.531981798349002
TCGA_TCGA-BP-4340	-84.2390438716441	668.152900770379	583.913856898735	0.770800898217412
TCGA_TCGA-BP-5180	-17.3018149579307	1900.41910347086	1883.11728851293	0.636066103119228
TCGA_TCGA-A3-3324	657.309222099672	1697.99412121058	2355.30334331025	0.581098572696021
TCGA_TCGA-B0-4693	365.165429482492	2002.75529759874	2367.92072708123	0.579590288211395
TCGA_TCGA-BP-4784	716.285258010865	682.018880823867	1398.30413883473	0.689323114219857
TCGA_TCGA-B8-5546	-675.619560852603	-164.432178081551	-840.051738934153	0.886219109540234
TCGA_TCGA-B4-5844	703.252783322194	999.143823180353	1702.39660650255	0.656309599901192
TCGA_TCGA-CZ-5452-1	365.983643779413	2693.44226392938	3059.42590770879	0.494031797970511
TCGA_TCGA-BP-4991	838.136003811078	1358.95932855926	2197.09533237034	0.599839914162393
TCGA_TCGA-A3-3316	1526.67859426868	1496.83451890832	3023.513113177	0.498608256458291
TCGA_TCGA-B8-A54E	-592.452105946614	474.692588931637	-117.759517014977	0.832217295052397
TCGA_TCGA-BP-4766	532.588450907792	1141.48046723807	1674.06891814586	0.659441226203163
TCGA_TCGA-B8-4619-1	-212.271349738406	71.3374957257593	-140.933854012646	0.834098560797594
TCGA_TCGA-CZ-5451-1	360.333141560322	1441.94665335552	1802.27979491584	0.645177329778947
TCGA_TCGA-B0-5098	-1424.85768999683	-696.871915189117	-2121.72960518595	0.957225050575875
TCGA_TCGA-CJ-6032	345.012215983691	1151.53010788159	1496.54232386528	0.678805016719243
TCGA_TCGA-BP-4969	103.493723390232	327.361893173798	430.85561656403	0.78491846221358
TCGA_TCGA-B0-5711-1	832.555705161905	1593.9301225	2426.48582766191	0.572563456484877
TCGA_TCGA-BP-5199	1345.19071218322	2514.27314194395	3859.46385412717	0.388759316590033
TCGA_TCGA-CJ-4644	963.556302668724	1924.28645238977	2887.8427550585	0.515770969718949
TCGA_TCGA-CJ-6033-1	913.855833356333	1410.43088882633	2324.28672218266	0.58479782216442
TCGA_TCGA-EU-5907	286.521211013154	530.313411888729	816.834622901883	0.748572992793118
TCGA_TCGA-A3-3329	596.083444757238	1738.21414569267	2334.29759044991	0.583605180294069
TCGA_TCGA-B8-5550	1489.51870828705	1441.23888653354	2930.75759482059	0.510363908394465
TCGA_TCGA-BP-5006	611.720695495257	1328.89233181038	1940.61302730563	0.629531157409195
TCGA_TCGA-BP-5009	841.878483619595	2038.46532477293	2880.34380839252	0.516713705940375
TCGA_TCGA-B0-4699	516.897375092182	1830.44049552485	2347.33787061703	0.582049740753336
TCGA_TCGA-B0-4834	-570.211152258023	-419.235280516154	-989.446432774178	0.896164369266987
TCGA_TCGA-BP-4998	1399.37776832919	2150.31522314737	3549.69299147656	0.430237062033039
TCGA_TCGA-BP-5010	1309.21133749761	1465.13076034628	2774.34209784389	0.529972288898388
TCGA_TCGA-CJ-4891	787.848484179298	2114.96162365079	2902.81010783008	0.513887469369011
TCGA_TCGA-CZ-5988-1	903.551621774934	1285.06531723675	2188.61693901168	0.600835222602157
TCGA_TCGA-BP-4972	1611.9776177844	1884.35987576962	3496.33749355402	0.437293837028976
TCGA_TCGA-BP-4799	1011.90798972434	1928.2861319817	2940.19412170603	0.509172228086471
TCGA_TCGA-B0-4845	256.059866031347	861.574046369397	1117.63391240074	0.718576614797524
TCGA_TCGA-B2-4099	555.320876528453	2115.90092176841	2671.22179829686	0.542747371958781
TCGA_TCGA-BP-4345	1900.00257745547	2164.93673552455	4064.93931298001	0.360797816463338
TCGA_TCGA-B2-3923-1	-674.587030945746	33.6670346935068	-640.919996252239	0.872301087860625
TCGA_TCGA-B0-5700	398.743055018497	1251.65310879426	1650.39616381276	0.662049506256951
TCGA_TCGA-CZ-5465-1	320.892441681829	795.865918660734	1116.75836034256	0.718665988430499
TCGA_TCGA-CJ-5686	826.0356858901	1996.91023153956	2822.94591742966	0.52390870913047
TCGA_TCGA-A3-A8OX	1069.09596215818	1838.53926576255	2907.63522792073	0.513279744296841
TCGA_TCGA-CZ-5462-1	266.615437581366	1835.43653191573	2102.0519694971	0.610943862489691
TCGA_TCGA-CJ-4888	1212.44615476614	3036.76423888747	4249.21039365361	0.335441957596746
TCGA_TCGA-BP-5191	355.360178643963	2826.52913089048	3181.88930953444	0.478323517956754
TCGA_TCGA-BP-4162	638.671943162415	2244.4321894413	2883.10413260371	0.516366762275135
TCGA_TCGA-B2-5635-1	675.0880108384	2177.15897798272	2852.24698882112	0.520240343848076
TCGA_TCGA-B2-3924	710.64864562379	2448.55452194124	3159.20316756503	0.481245267007785
TCGA_TCGA-T7-A92I	-606.757201970231	574.74443796862	-32.0127640016118	0.825172907506345
TCGA_TCGA-CJ-4901	1042.12919440031	2961.38517466495	4003.51436906526	0.369192193227058
TCGA_TCGA-G6-A8L8	-266.787777376719	694.13011574407	427.342338367351	0.785237890320733
TCGA_TCGA-BP-4961	926.623399359748	1010.59037987015	1937.21377922989	0.629918766505186
TCGA_TCGA-BP-4963	790.013283402471	1981.79076190848	2771.80404531095	0.530288185741512
TCGA_TCGA-AK-3460	757.990778003329	1445.22797755869	2203.21875556201	0.599120486054539
TCGA_TCGA-B0-4817	-256.021991150332	1960.17904606586	1704.15705491553	0.656114607222936
TCGA_TCGA-BP-5190	132.15448787173	1095.60904328078	1227.76353115251	0.707240777441943
TCGA_TCGA-BP-5176	595.025313439262	1234.6242061511	1829.64951959036	0.642102584807465
TCGA_TCGA-BP-4343	1719.86083506548	2286.58306800678	4006.44390307226	0.368792517202034
TCGA_TCGA-AK-3458	62.0921857568805	1428.07974859943	1490.17193435631	0.679491380602355
TCGA_TCGA-CZ-5457-1	730.958803200245	1505.70245521719	2236.66125841744	0.59518287143649
TCGA_TCGA-B8-A54I	601.580929707244	2319.95533152027	2921.53626122752	0.511527467301117
TCGA_TCGA-B0-4706	248.943998161059	1204.32454061265	1453.26853877371	0.683455748182087
TCGA_TCGA-CJ-4920	1000.45191645297	1342.86595061264	2343.31786706561	0.582529472860706
TCGA_TCGA-CJ-4893	897.2200029193	2024.63085231024	2921.85085522954	0.511487786882983
TCGA_TCGA-B0-4822	1004.67629929045	1837.75245308685	2842.4287523773	0.521470619359415
TCGA_TCGA-BP-4173	1421.84828302971	3318.49025536407	4740.33853839378	0.266714489204518
TCGA_TCGA-AK-3434	705.079229964761	1637.00042194674	2342.0796519115	0.582677195948155
TCGA_TCGA-BP-4329	1136.18812128019	1713.1824112019	2849.37053248209	0.520600890646498
TCGA_TCGA-B8-4148	556.320445722337	2420.46065323105	2976.78109895339	0.504542670111086
TCGA_TCGA-BP-4787	1544.94680322936	2065.77273036244	3610.7195335918	0.422133388995873
TCGA_TCGA-DV-5566	380.304994783167	961.610807644827	1341.91580242799	0.695295850037722
TCGA_TCGA-B8-5545	1506.54986051425	1754.22774731513	3260.77760782938	0.468122407386397
TCGA_TCGA-BP-4165	587.726064221831	1690.63239280816	2278.35845702999	0.590253246649874
TCGA_TCGA-DV-A4VX	-435.705789267883	1112.07320257586	676.36741330798	0.762084353779251
TCGA_TCGA-BP-4798	1357.243120072	3083.87045419016	4441.11357426216	0.308775324604118
TCGA_TCGA-B0-5075	301.64083401578	2182.65747404992	2484.2983080657	0.565585422740106
TCGA_TCGA-BP-4341	177.466727812597	904.041272627	1081.5080004396	0.722254359908094
TCGA_TCGA-B0-4714	695.912288152324	2619.07184654643	3314.98413469876	0.461076449025641
TCGA_TCGA-3Z-A93Z	663.654164357678	1264.16565104032	1927.819815398	0.630989124533481
TCGA_TCGA-CJ-4882	1215.55085660799	2541.47043521831	3757.0212918263	0.402569371324042
TCGA_TCGA-AK-3451	552.772025995069	1756.86890104838	2309.64092704345	0.586540368849001
TCGA_TCGA-DV-5574	1616.77653668147	2318.0624046806	3934.83894136206	0.378541857407253
TCGA_TCGA-BP-5194	941.136628720769	1422.99065351952	2364.12728224029	0.580043966585565
TCGA_TCGA-DV-A4W0	295.232274877586	757.427874827987	1052.66014970557	0.725176593126647
TCGA_TCGA-B0-4846	874.427074889258	1897.69509586416	2772.12217075342	0.530248594525845
TCGA_TCGA-B0-5693	661.506501497905	557.314075552906	1218.82057705081	0.708168226444107
TCGA_TCGA-B0-4838	519.112195682116	2270.39979078027	2789.51198646239	0.528082647619354
TCGA_TCGA-B0-5092	703.640592256545	2700.05552635452	3403.69611861106	0.449482573972598
TCGA_TCGA-B0-4712-1	1062.07793339958	2085.8146855791	3147.89261897868	0.482699961384764
TCGA_TCGA-BP-4164	-3.28105905534449	796.185233635624	792.90417458028	0.75089748187179
TCGA_TCGA-CZ-5454-1	779.244289562816	2232.40370215579	3011.64799171861	0.500117220036667
TCGA_TCGA-B0-5697-1	552.428609933668	2260.44475304287	2812.87336297654	0.525167513594463
TCGA_TCGA-B0-4841	915.154522345699	1322.45214653255	2237.60666887825	0.595071347231419
TCGA_TCGA-B2-A4SR	663.358556027114	1508.61230175008	2171.97085777719	0.602786656048472
TCGA_TCGA-BP-4976	499.030427541162	816.869750147776	1315.90017768894	0.698035429627322
TCGA_TCGA-B0-4818	536.251045322806	1863.53430945673	2399.78535477954	0.575772345713517
TCGA_TCGA-B0-5709-1	1647.54702642482	2605.25918219261	4252.80620861743	0.334944668623992
TCGA_TCGA-BP-5202	610.833406637946	1139.14047849298	1749.97388513092	0.651024424106583
TCGA_TCGA-BP-4795	1423.56376285154	1609.9699282592	3033.53369111075	0.497332697066533
TCGA_TCGA-CZ-5987-1	199.482411724741	1805.60328054764	2005.08569227238	0.622149906810565
TCGA_TCGA-MM-A564	519.761810712517	1202.82302392003	1722.58483463255	0.654070862469212
TCGA_TCGA-B2-3923-2	384.991520215328	-135.639804071954	249.351716143374	0.801145717579555
TCGA_TCGA-CJ-4902	1364.91681679466	2088.4276713783	3453.34448817296	0.442960578644922
TCGA_TCGA-BP-5185	321.491321252328	1144.61401343846	1466.10533469079	0.682079017153055
TCGA_TCGA-AK-3450	267.246618342938	974.380351680888	1241.62697002383	0.705800630108095
TCGA_TCGA-BP-4960	1026.42959976955	2037.48259321421	3063.91219298376	0.493459132008227
TCGA_TCGA-G6-A5PC	-82.1906084679437	1582.57243067481	1500.38182220687	0.67839105153224
TCGA_TCGA-B0-5812	1201.91054616729	1572.78848937388	2774.69903554116	0.529927857009307
TCGA_TCGA-CJ-5683	488.946874420998	1016.03468254968	1504.98155697068	0.677894835844909
TCGA_TCGA-BP-4331	758.515773195582	1889.39376647177	2647.90953966736	0.545618286796806
TCGA_TCGA-CZ-5453-1	231.640792404596	387.822618571869	619.463410976464	0.76746598859201
TCGA_TCGA-CZ-4858	497.872939746418	2147.55054014763	2645.42347989405	0.545924069731249
TCGA_TCGA-B0-5097	1699.62001799992	1922.5555388165	3622.17555681642	0.420608355476303
TCGA_TCGA-CW-6090-1	1280.90179854951	2138.54575429289	3419.4475528424	0.447415975774647
TCGA_TCGA-B2-4102	729.901620672705	2042.5759097542	2772.47753042691	0.53020436808391
TCGA_TCGA-BP-4177	375.692602920153	241.054705859724	616.747308779877	0.767721525098334
TCGA_TCGA-CW-5583	721.582630463759	769.693549042518	1491.27617950628	0.679372448641825
TCGA_TCGA-BP-4959	805.218653555152	1871.87046437474	2677.08911792989	0.542023806577617
TCGA_TCGA-B2-3924-1	739.571344985858	2668.05979614748	3407.63114113334	0.448966521245724
TCGA_TCGA-B0-5102	62.8749745269247	1141.07041814798	1203.9453926749	0.709708186749728
TCGA_TCGA-BP-4167	1779.8612705063	2794.22485906171	4574.08612956802	0.290152644763384
TCGA_TCGA-B0-5095	1504.04315256218	1565.33323063057	3069.37638319275	0.49276134927539
TCGA_TCGA-CJ-4905	1280.51974016907	1221.56900944739	2502.08874961646	0.563429876824964
TCGA_TCGA-CJ-4876	-223.71764035779	1051.64337438155	827.92573402376	0.747492521113934
TCGA_TCGA-BP-4337	1071.01439779696	1190.88088928107	2261.89528707804	0.592202246466455
TCGA_TCGA-BP-4985	773.676348941968	1413.94543596914	2187.62178491111	0.600951986249068
TCGA_TCGA-BP-4989	1100.14862809744	3047.62165966629	4147.77028776372	0.349431756905994
TCGA_TCGA-BP-5200	1230.49311015996	1849.4660828531	3079.95919301307	0.491409012390872
TCGA_TCGA-A3-A8CQ	725.61290222133	981.900399243829	1707.51330146516	0.655742737659881
TCGA_TCGA-BP-4160	1125.55371088965	2396.29917940699	3521.85289029665	0.433922501712285
TCGA_TCGA-A3-3328	-1368.99319166631	-399.108311137815	-1768.10150280412	0.940923029593909
TCGA_TCGA-AK-3440	-1102.62182976726	-144.196997324505	-1246.81882709177	0.912284429301135
TCGA_TCGA-B8-5549-1	653.116779520313	1599.51763783127	2252.63441735158	0.593297079546447
TCGA_TCGA-A3-3374	171.325095149629	1915.04599239692	2086.37108754655	0.612764494969769
TCGA_TCGA-A3-3373	867.476373256808	1210.54022163704	2078.01659489385	0.613733170296841
TCGA_TCGA-B0-5706-1	746.810026581306	2307.3092127017	3054.119239283	0.494708907700173
TCGA_TCGA-A3-3365	1108.41382234387	1487.51902554822	2595.93284789209	0.551996186751727
TCGA_TCGA-A3-3357	247.159461510106	1842.29046943319	2089.4499309433	0.612407280969913
TCGA_TCGA-CJ-5679-1	370.201162138647	492.529359555054	862.7305216937	0.744089064532557
TCGA_TCGA-B4-5378	396.65349942213	544.746201039633	941.399700461763	0.736324816747257
TCGA_TCGA-CZ-5470-1	613.993204828751	2150.85252456959	2764.84572939834	0.53115386977808
TCGA_TCGA-AK-3453	192.903370439371	2563.34957558175	2756.25294602112	0.532222133142897
TCGA_TCGA-BP-5008	1214.44324202975	2020.68239235615	3235.1256343859	0.471446438691323
TCGA_TCGA-B0-4691	709.632432306452	1989.40194078554	2699.03437309199	0.539313929787809
TCGA_TCGA-B0-5119	642.840760586617	1235.87819189102	1878.71895247763	0.636564156864622
TCGA_TCGA-A3-3307	562.19430342347	1714.7146153949	2276.90891881838	0.590424989442915
TCGA_TCGA-B0-4688	242.904441561661	1115.38945938306	1358.29390094472	0.693565948166708
TCGA_TCGA-CJ-5689-1	1438.43271264917	2053.67572016299	3492.10843281216	0.437852029144537
TCGA_TCGA-CW-6097	1417.39718602752	2522.54038109172	3939.93756711924	0.377849026565469
TCGA_TCGA-B8-5162	1775.40087739324	3090.25687004646	4865.65774743971	0.248941320078241
TCGA_TCGA-B0-4847	65.8510742350767	2629.99122673154	2695.84230096662	0.539708446485985
TCGA_TCGA-BP-4769	756.41820686443	108.025464932536	864.443671796966	0.743921038444994
TCGA_TCGA-CZ-5982-1	441.139320913866	747.695611333392	1188.83493224726	0.711269039707743
TCGA_TCGA-BP-4992	39.2143414775069	2631.5434950624	2670.75783653991	0.542804571148526
TCGA_TCGA-CJ-4908	1186.29993904954	1465.92863231683	2652.22857136636	0.545086877354077
TCGA_TCGA-B0-4690	1227.30547434603	2541.37375180538	3768.67922615141	0.401002322836018
TCGA_TCGA-CZ-5458-1	694.373832575522	1728.43120849958	2422.80504107511	0.573006340825114
TCGA_TCGA-BP-4335	792.473959751329	1924.67477642202	2717.14873617334	0.537072887470609
TCGA_TCGA-B0-4827	1339.98568785011	1999.3877846146	3339.37347246471	0.457896686963823
TCGA_TCGA-BP-4760	479.099149950539	526.434496586998	1005.53364653754	0.729922423529022
TCGA_TCGA-CW-5581-1	251.859264521923	1027.94416071766	1279.80342523958	0.701819734745051
TCGA_TCGA-B8-4622-1	797.35822783611	1988.2337658553	2785.59199369141	0.528571193849238
TCGA_TCGA-BP-4995	216.29438066088	1104.35108291452	1320.6454635754	0.69753648439843
TCGA_TCGA-BP-5004	694.898522981659	1028.97390671086	1723.87242969252	0.653927881857763
TCGA_TCGA-B0-4843	1015.94599425719	1304.29266942012	2320.23866367731	0.585279728021618
TCGA_TCGA-CJ-4886	1125.04317315583	1844.56452978858	2969.60770294441	0.505451511734307
TCGA_TCGA-BP-4986	1313.61160591453	1675.75788439373	2989.36949030826	0.502946417842472
TCGA_TCGA-B0-5083	1291.911567596	1770.56560983692	3062.47717743292	0.493642332361102
TCGA_TCGA-CZ-4866	142.41383860732	1237.7307354592	1380.14457406652	0.691251777359561
TCGA_TCGA-B8-4621	-204.441255175795	1341.24105745388	1136.79980227808	0.716617249288418
TCGA_TCGA-B0-5106	862.85035589018	2103.80708896515	2966.65744485533	0.505825135478193
TCGA_TCGA-B8-A54K	-386.942965137891	-143.196777743419	-530.13974288131	0.864234857904295
TCGA_TCGA-B8-A54H	492.399464508744	1467.1903422593	1959.58980676804	0.627364398049173
TCGA_TCGA-A3-A8OW	498.210842464873	1276.040179377	1774.25102184187	0.64831531976219
TCGA_TCGA-B0-4701	525.591797649646	1916.75226531488	2442.34406296452	0.570653431795336
TCGA_TCGA-BP-4999	992.307959859193	1007.26128133134	1999.56924119054	0.622783655341987
TCGA_TCGA-BP-4774	577.445708840746	1150.24289259785	1727.6886014386	0.653503979002838
TCGA_TCGA-B0-5113	863.788243683594	1697.52240251434	2561.31064619793	0.556226763338745
TCGA_TCGA-BP-4161	641.203041630115	2466.29344339229	3107.49648502241	0.487884577696978
TCGA_TCGA-A3-3322	734.231165340948	922.855755350443	1657.08692069139	0.661313123198998
TCGA_TCGA-BP-4351	526.93864784444	1173.7025101639	1700.64115800834	0.656503995132915
TCGA_TCGA-BP-4776	611.9682030841	1492.26641854882	2104.23462163292	0.610690188301966
TCGA_TCGA-B0-4852	565.776549946257	1267.58583871346	1833.36238865972	0.641684677576133
TCGA_TCGA-B0-5690-1	909.081010230228	1605.86911832927	2514.9501285595	0.561869157840908
TCGA_TCGA-BP-4975	1046.43488012449	1069.91896404802	2116.35384417251	0.609280517322535
TCGA_TCGA-B0-5705-1	413.710947654179	1473.63162796004	1887.34257561421	0.635587395198213
TCGA_TCGA-BP-4346	818.427547733336	2853.5637255031	3671.99127323643	0.413963078695081
TCGA_TCGA-B0-4839	876.075817503547	1932.93119408106	2809.00701158461	0.525650401091863
TCGA_TCGA-AK-3445	839.176369407267	1997.53658619859	2836.71295560585	0.522186339428607
TCGA_TCGA-CJ-5684	689.360815706726	1654.07077175984	2343.43158746657	0.582515904682769
TCGA_TCGA-B0-5702	773.725814256908	1770.55683202432	2544.28264628123	0.558302195213834
TCGA_TCGA-CJ-4638	-239.261749322886	680.346936064674	441.085186741788	0.783987198707207
TCGA_TCGA-DV-5573	718.224167139754	2328.65825770405	3046.88242484381	0.495631812480795
TCGA_TCGA-A3-3359	685.31705055708	1979.6768261399	2664.99387669698	0.543514966762483
TCGA_TCGA-CJ-4907	1195.24630626695	1245.36098317545	2440.6072894424	0.570862766209759
TCGA_TCGA-CZ-5460	418.757738500288	1987.6558673273	2406.41360582759	0.574976579311984
TCGA_TCGA-BP-4994	-53.8104904077714	697.508115522763	643.697625114991	0.765180588265669
TCGA_TCGA-B0-4703	1598.4973317919	1999.30599843354	3597.80333022545	0.423851370820935
TCGA_TCGA-CW-5585-1	244.126593441048	443.731281055447	687.857874496495	0.760991191316466
TCGA_TCGA-B2-4098	71.0719634485353	1674.76031199181	1745.83227544034	0.651485764949359
TCGA_TCGA-CJ-4870	569.219965049975	1182.27298458615	1751.49294963613	0.6508551526463
TCGA_TCGA-BP-4758	683.499431583676	2252.25510431918	2935.75453590286	0.509732997606494
TCGA_TCGA-BP-4355	957.883481103665	839.633197549628	1797.51667865329	0.645711361061562
TCGA_TCGA-BP-4789	996.341244250753	806.440021639167	1802.78126588992	0.645121087478988
TCGA_TCGA-A3-A6NL	926.11790966975	1894.13552071999	2820.25343038974	0.524245311485569
TCGA_TCGA-BP-4338	-26.1163232364044	1398.28366413046	1372.16734089405	0.692097459162484
TCGA_TCGA-B0-5085	105.01709098082	1177.76995334916	1282.78704432998	0.701507684152481
TCGA_TCGA-A3-3380	805.677302114898	1344.29804614346	2149.97534825836	0.605359685770864
TCGA_TCGA-AK-3454	1026.16507659018	1690.45393351999	2716.61901011017	0.537138477204142
TCGA_TCGA-B0-5402-1	906.539578836431	1293.38371356182	2199.92329239825	0.599507723278448
TCGA_TCGA-A3-3351	823.390568390484	2489.5766373923	3312.96720578278	0.461339142308629
TCGA_TCGA-AK-3429	505.570310733197	2265.88485955382	2771.45517028702	0.530331602461921
TCGA_TCGA-CZ-5985-1	482.465561486079	2128.80310632514	2611.26866781122	0.550117700478847
TCGA_TCGA-CZ-4865-1	1124.5328768836	1869.97408839632	2994.50696527992	0.502294474212414
TCGA_TCGA-CZ-4862	839.771853904546	2622.56912847726	3462.34098238181	0.441776237621596
TCGA_TCGA-CJ-5680-1	464.688985614006	971.203948836339	1435.89293445034	0.685315394724284
TCGA_TCGA-A3-3347	1638.28769990593	2405.68330454571	4043.97100445164	0.36366669222386
TCGA_TCGA-CJ-4900	852.077549502055	2618.10307622384	3470.1806257259	0.440743561647135
TCGA_TCGA-BP-5196	1003.86613181859	1759.94183078063	2763.80796259922	0.531282930876234
TCGA_TCGA-B8-A54D	392.416927577984	2456.88839386756	2849.30532144555	0.520609063388785
TCGA_TCGA-B0-4697	1079.23608440659	3072.28190904265	4151.51799344924	0.348916262883621
TCGA_TCGA-CZ-4859	-9.50444258085854	619.831910768236	610.327468187377	0.768325031787846
TCGA_TCGA-CJ-6031	1607.11721708986	2360.23865986928	3967.35587695913	0.374119648011002
TCGA_TCGA-CJ-5678-1	469.737493596431	2520.0160851715	2989.75357876793	0.502897687050253
TCGA_TCGA-B0-5695	498.027606296688	885.909645500421	1383.93725179711	0.690849375804597
TCGA_TCGA-A3-3367	537.262653253882	1431.53825247564	1968.80090572952	0.626310923374054
TCGA_TCGA-CW-6088-1	806.090480747043	849.515864667779	1655.60634541482	0.661476129934688
TCGA_TCGA-CZ-5989-1	1041.85533458186	1700.60219800717	2742.45753258903	0.533935421002046
TCGA_TCGA-A3-3317	1076.83471272259	1548.7285651491	2625.56327787169	0.548364241659419
TCGA_TCGA-CJ-5675	362.780128056509	2536.67058946507	2899.45071752158	0.514310433208774
TCGA_TCGA-B0-5117	-415.512530591893	-253.270247571408	-668.782778163301	0.874293637639282
TCGA_TCGA-BP-4325	431.612921133155	1809.37189493169	2240.98481606484	0.594672754550954
TCGA_TCGA-CW-5580-1	882.585762569748	1315.55754265653	2198.14330522628	0.599716824392949
TCGA_TCGA-BP-5000	1012.93777777814	1955.98695050873	2968.92472828686	0.505538012788006
TCGA_TCGA-B4-5843	790.166239833127	676.475088504439	1466.64132833757	0.682021479769901
TCGA_TCGA-B2-4101	870.604589069743	2220.02351887719	3090.62810794694	0.490044472113005
TCGA_TCGA-A3-3320	535.965353133136	1188.75557309324	1724.72092622638	0.653833648042668
TCGA_TCGA-AK-3427	-1044.26392844869	-84.8662390835012	-1129.13016753219	0.905073418653695
TCGA_TCGA-BP-4763	984.211365744964	1135.35483759437	2119.56620333933	0.608906542042456
TCGA_TCGA-CJ-5672-1	816.715825670123	2524.84895995752	3341.56478562764	0.457610706374688
TCGA_TCGA-CJ-5677-1	1410.43902938858	1822.2302752543	3232.66930464287	0.47176438461984
TCGA_TCGA-B8-4143	756.584810705358	2416.92712954046	3173.51194024581	0.479403059086508
TCGA_TCGA-BP-4349	626.083764422365	1145.02128943495	1771.10505385732	0.648666845798808
TCGA_TCGA-AK-3461	783.84939689209	1490.44348620446	2274.29288309655	0.590734872414923
TCGA_TCGA-A3-3383	437.884583472754	2115.7662457125	2553.65082918526	0.557160799273174
TCGA_TCGA-BP-4159	1124.4780383755	1646.40844942075	2770.88648779625	0.530402370751121
TCGA_TCGA-CJ-6028	1028.8893628374	2490.41398560323	3519.30334844063	0.434259645775849
TCGA_TCGA-BP-4804	1382.99006319026	2558.71552499615	3941.70558818641	0.377608728167824
TCGA_TCGA-CJ-4912	144.700045983667	1136.80783015996	1281.50787614363	0.701641486207037
TCGA_TCGA-CZ-5461-1	1086.35570270366	1727.28621579125	2813.64191849491	0.525071504785131
TCGA_TCGA-CZ-4864-1	692.749262924195	2478.40377171831	3171.1530346425	0.479706906313024
TCGA_TCGA-AK-3436	267.03943790802	987.342072385983	1254.381510294	0.70447309456582
TCGA_TCGA-BP-4771	1136.82334962378	3134.40128737296	4271.22463699675	0.332396002513999
TCGA_TCGA-BP-4803	894.880830953176	1264.29813797022	2159.17896892339	0.604283814589172
TCGA_TCGA-CJ-4894	716.042460952295	2191.20455332423	2907.24701427652	0.51332864943054
TCGA_TCGA-CW-5588	1375.10380465952	1768.88194028275	3143.98574494227	0.483202130933323
TCGA_TCGA-CJ-4873	903.509754120172	2673.48500607906	3576.99476019923	0.426615907750046
TCGA_TCGA-B0-4824	788.50406659888	2248.58772497057	3037.09179156945	0.496879513237074
TCGA_TCGA-BP-4962	1443.95039088687	2186.52645204452	3630.47684293139	0.41950253923801
TCGA_TCGA-CJ-4640	928.547767377013	2311.74290842377	3240.29067580078	0.470777678773358
TCGA_TCGA-BP-4762	1614.28426254349	1892.83577093983	3507.12003348331	0.435869891634519
TCGA_TCGA-B0-5094	-178.323752780274	891.556260494704	713.23250771443	0.758569472358093
TCGA_TCGA-CZ-5467-1	655.410519459736	1006.94503352163	1662.35555298137	0.660732809869911
TCGA_TCGA-AK-3431	1433.03947976986	1511.71279850293	2944.75227827279	0.508596256771821
TCGA_TCGA-A3-3325	969.331439469155	1516.77111381843	2486.10255328758	0.565366990210991
TCGA_TCGA-CJ-4871	1003.33844272338	1324.733861381	2328.07230410438	0.584346976301822
TCGA_TCGA-B0-5701-1	217.178585350057	1601.67519130295	1818.85377665301	0.643316630961798
TCGA_TCGA-B0-4816	1009.97853393085	2234.17600213291	3244.15453606376	0.470277216400345
TCGA_TCGA-CJ-4897	729.76610461667	1017.91684571971	1747.68295033638	0.651279644919519
TCGA_TCGA-BP-4759	658.113911851008	1317.10856182525	1975.22247367626	0.625575810278831
TCGA_TCGA-B0-4815	873.188618505795	2870.17969678128	3743.36831528708	0.404403092413837
TCGA_TCGA-CJ-5671	1789.81114253596	2538.36852562787	4328.17966816383	0.324499509618428
TCGA_TCGA-B0-5116	521.152098877873	476.867020984441	998.019119862314	0.730675943906635
TCGA_TCGA-BP-4174	463.712121111043	1743.42368274171	2207.13580385275	0.598660026403188
TCGA_TCGA-B2-3924-2	755.882236438092	1694.21699547376	2450.09923191185	0.569718243998141
TCGA_TCGA-B0-5110	1046.08755439018	1278.73900030597	2324.82655469615	0.584733541564204
TCGA_TCGA-B8-4151	194.734087693773	839.50388205062	1034.23796974439	0.727035925365645
TCGA_TCGA-EU-5905	949.630420820363	1215.98143513862	2165.61185595898	0.603531177548518
TCGA_TCGA-CJ-4881	1082.99397822931	2118.16308804808	3201.15706627738	0.475837855976979
TCGA_TCGA-A3-3331	831.703364563602	1678.93652007895	2510.63988464255	0.562392426189975
TCGA_TCGA-A3-3385	-99.6005010369761	380.293878747373	280.693377710396	0.798383935577065
TCGA_TCGA-BP-5174	292.00501885299	1054.80711168503	1346.81213053802	0.694779106443533
TCGA_TCGA-B0-4811	339.155931399934	1108.32259763899	1447.47852903892	0.684075925991191
TCGA_TCGA-A3-3313	-102.424298820031	150.811830551673	48.3875317316426	0.818448975700901
TCGA_TCGA-DV-A4W0-1	-557.907776654738	86.3084481082931	-471.599328546444	0.859879936369541
TCGA_TCGA-CZ-4856	841.902430912783	1751.44902107022	2593.35145198301	0.55231210742873
TCGA_TCGA-B0-5081	1312.15336312262	2986.03561953678	4298.1889826594	0.328660410661508
TCGA_TCGA-CJ-4903	867.950204191056	1811.4034295091	2679.35363370015	0.541744436028003
TCGA_TCGA-CJ-4889	1717.27989373158	2362.49866145524	4079.77855518681	0.358765450158809
TCGA_TCGA-A3-3376	1419.19162184471	1778.50720051926	3197.69882236397	0.476284272076182
TCGA_TCGA-B0-5080	1515.82085863068	1915.11896495428	3430.93982358496	0.445906672743639
TCGA_TCGA-B0-5698	487.347516147474	2130.09601070959	2617.44352685707	0.549360553568678
TCGA_TCGA-A3-3352	490.883402628184	1627.44895420913	2118.33235683731	0.609050199561745
TCGA_TCGA-A3-3319	39.5772505777759	1576.37153482756	1615.94878540534	0.665830653215741
TCGA_TCGA-MW-A4EC	341.361337683436	1093.85309916485	1435.21443684829	0.685387921445312
TCGA_TCGA-GK-A6C7	624.95180486657	1273.30372976977	1898.25553463634	0.634349870356381
TCGA_TCGA-B8-A7U6	827.906230079094	1414.67151703442	2242.57774711352	0.594484751476882
TCGA_TCGA-B2-5636-1	848.948364307017	919.541084062419	1768.48944836944	0.648959004564822
TCGA_TCGA-A3-3382	567.020843007653	1538.59317278546	2105.61401579311	0.610529838767061
TCGA_TCGA-CZ-5464	1122.52518878079	2288.03222406207	3410.55741284286	0.448582662531939
TCGA_TCGA-A3-A6NJ	644.71262697533	2291.82679342607	2936.5394204014	0.509633873630085
TCGA_TCGA-CZ-5468-1	588.577108225703	1472.07440107657	2060.65150930227	0.615743638828355
TCGA_TCGA-BP-5169	773.620911405243	2410.47619167233	3184.09710307757	0.478038892402928
TCGA_TCGA-B0-4700-1	1533.49910679311	2703.23621324192	4236.73532003503	0.337166492415202
TCGA_TCGA-AK-3433	-779.959785584808	-109.209032048282	-889.168817633089	0.889536112842594
TCGA_TCGA-CJ-4875	335.658392227384	1944.94076821297	2280.59916044036	0.589987713203766
TCGA_TCGA-B0-4828	-424.761011836602	1185.59092811935	760.829916282743	0.753998484895017
TCGA_TCGA-CJ-6027	419.866344889695	2529.25325641501	2949.11960130471	0.508044185703886
TCGA_TCGA-CZ-5466-1	816.690609776153	2348.7860089813	3165.47661875746	0.480437841455612
TCGA_TCGA-B0-4819	1279.38448442022	3229.60598241022	4508.99046683044	0.299283483023032
TCGA_TCGA-CJ-4635	827.863878580445	2041.64625833664	2869.51013691708	0.518074563909279
TCGA_TCGA-BP-5183	133.252611507335	1927.86805140783	2061.12066291516	0.615689374398101
TCGA_TCGA-A3-A8OV	148.301864923739	1279.81806001391	1428.11992493765	0.686145868580506
TCGA_TCGA-B2-5633-1	915.860752439413	1757.9616856078	2673.82243804721	0.542426707372968
TCGA_TCGA-BP-4970	1512.78624985491	2153.95558553518	3666.7418353901	0.414664388509768
TCGA_TCGA-A3-3358-1	952.762596705208	2362.31696210011	3315.07955880532	0.46106401958825
TCGA_TCGA-B8-5552-1	1507.11185746694	1939.93010113182	3447.04195859876	0.443789813404806
TCGA_TCGA-BP-4797	1040.59461589192	1941.57025566691	2982.16487155883	0.503860199342935
TCGA_TCGA-B0-4836	870.243196112348	1960.02334065283	2830.26653676518	0.522993105360637
TCGA_TCGA-CJ-4634	1009.47606961583	997.554045902971	2007.0301155188	0.621926427643144
TCGA_TCGA-CZ-4861	599.414018024764	2521.2510187318	3120.66503675657	0.486196343985631
TCGA_TCGA-BP-5181	735.373988400597	1242.51013228535	1977.88412068595	0.625270953560347
TCGA_TCGA-B8-5553	849.18155162587	1900.46778287692	2749.64933450279	0.533042525377288
TCGA_TCGA-BP-4761	-200.345151624864	1452.34746686478	1252.00231523991	0.704720916694773
TCGA_TCGA-B2-5639	437.658644474064	1759.48431372587	2197.14295819993	0.59983432057309
TCGA_TCGA-CZ-4863-1	791.74420205114	2317.71862523413	3109.46282728527	0.487632604455763
TCGA_TCGA-A3-3335	41.7306481318911	1055.49286860697	1097.22351673886	0.720656954790622
TCGA_TCGA-B8-5159	508.285349484056	1345.31189859137	1853.59724807543	0.63940376762354
TCGA_TCGA-BP-4347	612.095160404135	1147.90978546266	1760.0049458668	0.649906050654829
TCGA_TCGA-CJ-5682	1144.29906806237	1313.17430312165	2457.47337118402	0.568828319387909
TCGA_TCGA-B8-5163	1839.58525709169	2577.12850859922	4416.71376569091	0.312179930413732
TCGA_TCGA-BP-5186	711.349207581921	1044.55543101516	1755.90463859708	0.650363368604928
TCGA_TCGA-A3-3363	-187.386091299453	1021.15087209007	833.764780790616	0.746922897732109
TCGA_TCGA-B0-4710	678.62258422275	1413.98981804531	2092.61240226806	0.612040234053928
TCGA_TCGA-B0-5694-1	790.807869156429	1442.25987115926	2233.06774031569	0.595606671861297
TCGA_TCGA-BP-4756	-629.919212160494	861.487035407916	231.567823247422	0.802705271827276
TCGA_TCGA-CZ-5469-1	83.0391530897381	946.995842335306	1030.03499542504	0.727459383028269
TCGA_TCGA-BP-4330	959.140853337474	2521.09116737451	3480.23202071198	0.439418689281945
TCGA_TCGA-B0-5115	875.674971660801	1470.44166525359	2346.11663691439	0.582195499631701
TCGA_TCGA-CJ-4878	228.358316211192	744.252644340538	972.61096055173	0.733217160946604
TCGA_TCGA-BP-5184	1097.03152046383	1567.57707324236	2664.6085937062	0.543562438192551
TCGA_TCGA-CJ-4899	1296.68890157536	1427.0852222569	2723.77412383226	0.536252269658242
TCGA_TCGA-B2-5635-2	842.83034048137	2047.03974237048	2889.87008285185	0.515515995183139
TCGA_TCGA-DV-5567	-42.6248391341069	14.9081506292816	-27.7166885048253	0.824816522047144
TCGA_TCGA-CZ-5986-1	448.788232593852	1057.91097299178	1506.69920558564	0.677709458033673
TCGA_TCGA-CZ-5455-1	882.191265117559	2308.69095777258	3190.88222289014	0.477163850439437
TCGA_TCGA-B0-5107	-683.259788312017	1802.8684739834	1119.60868567138	0.718374992506632
TCGA_TCGA-B0-4837	917.532837337557	1213.35544080766	2130.88827814522	0.607587373833096
TCGA_TCGA-CJ-5681-1	-310.883077825396	265.74221162311	-45.1408662022856	0.826259928884772
TCGA_TCGA-B0-4696	105.703448635522	97.5966722449364	203.300120880459	0.805172939395872
TCGA_TCGA-BP-4342	885.386888214978	1366.45038072317	2251.83726893815	0.593391268336889
TCGA_TCGA-BP-4983	620.406136356684	2711.64461555385	3332.05075191053	0.458852005669196
TCGA_TCGA-B0-4833	572.334126181537	1925.49546719509	2497.82959337663	0.563946279988102
TCGA_TCGA-AS-3777	-375.776472661337	358.078569125718	-17.6979035356191	0.823984129031047
TCGA_TCGA-CJ-4874	796.934333894198	1979.66026958213	2776.59460347632	0.529691870827936
TCGA_TCGA-CJ-4887	758.605495628795	2546.42381606876	3305.02931169755	0.46237261396802
TCGA_TCGA-MM-A563	1385.49954908146	2502.66975698457	3888.16930606603	0.384873696254132
TCGA_TCGA-B8-A54F	896.806966378399	1486.65395168109	2383.46091805949	0.577729879054904
TCGA_TCGA-B4-5832	1215.57256734689	1387.31194440715	2602.88451175404	0.551145022714813
TCGA_TCGA-BP-4993	1066.50775715711	1532.64085211874	2599.14860927585	0.551602519248444
TCGA_TCGA-BP-5187	900.426714514549	1227.95462065324	2128.38133516779	0.607879609910479
TCGA_TCGA-DV-5576	-57.0383236631139	-220.994492455225	-278.032816118339	0.845029918933962
TCGA_TCGA-BP-5192	127.638595217427	403.12494903209	530.763544249517	0.775747760899376
TCGA_TCGA-CJ-4868	1561.24849461881	2398.0634816169	3959.31197623571	0.375214392643953
TCGA_TCGA-A3-A8OU	658.030039409771	1509.32496140803	2167.35500081781	0.603327139815005
TCGA_TCGA-B0-5109	348.316195849653	2089.70455142519	2438.02074727484	0.571174455000404
TCGA_TCGA-B8-A8YJ	1763.78839281736	2226.08532513869	3989.87371795605	0.371052285659186
TCGA_TCGA-BP-5001	211.075808164117	1441.75879465656	1652.83460282068	0.661781206178914
TCGA_TCGA-B0-4694	1266.8903135105	2593.16136817984	3860.05168169034	0.388679816209517
TCGA_TCGA-CW-5587-1	1111.24980191376	2480.72437256825	3591.97417448201	0.424626207159112
TCGA_TCGA-BP-5201	241.61409786748	1998.12925292281	2239.74335079029	0.594819253910305
TCGA_TCGA-CW-5590	999.190127293543	1580.74005712976	2579.9301844233	0.553953372260662
TCGA_TCGA-A3-3370	1090.43700690974	2097.16628676027	3187.60329367001	0.477586776210449
TCGA_TCGA-B0-4848	1017.68831142646	1907.15055875731	2924.83887018377	0.51111084776316
TCGA_TCGA-B0-4698	-328.712385478642	2349.68588788347	2020.97350240483	0.620322383620404
TCGA_TCGA-B0-5096	957.043223224329	1849.29091526972	2806.33413849404	0.525984130286335
TCGA_TCGA-BP-5175	469.595444961306	1625.45628049555	2095.05172545686	0.611757028005034
TCGA_TCGA-DV-5569	846.673988225692	1664.39338175758	2511.06736998327	0.562340539052997
TCGA_TCGA-AK-3443	-1406.38075057366	-669.237976105781	-2075.61872667944	0.955244698871016
TCGA_TCGA-CW-5589-1	918.765542659299	1535.4410244458	2454.20656710509	0.569222645566721
TCGA_TCGA-B0-5692	178.095896358505	2347.95907025908	2526.05496661758	0.560519982594758
TCGA_TCGA-B0-4849	560.623335825996	1587.708954348	2148.332290174	0.60555163736194
TCGA_TCGA-CJ-4642	747.608341878433	796.949323879395	1544.55766575783	0.673612652464857
TCGA_TCGA-BP-5178	804.053499660907	2156.60457266256	2960.65807232347	0.506584609569083
TCGA_TCGA-CJ-4636	1302.69075473121	2382.69421585729	3685.3849705885	0.412172606571338
TCGA_TCGA-BP-4790	1374.2092905765	2126.04814564856	3500.25743622507	0.436776294793914
TCGA_TCGA-BP-4982	1286.96371123739	1659.1902804703	2946.15399170769	0.508419089660629
TCGA_TCGA-BP-4974	895.390476271725	1042.84975265855	1938.24022893027	0.629801739132746
TCGA_TCGA-BP-4770	1768.84367891157	1279.71616796298	3048.55984687456	0.495417942034698
TCGA_TCGA-B0-4810	1153.52859444378	2226.85047502895	3380.37906947274	0.452537371121557
TCGA_TCGA-G6-A8L6	453.141676016367	1925.61199502027	2378.75367103664	0.578293729567476
TCGA_TCGA-AK-3456	-259.631857197469	940.268169559393	680.636312361924	0.76167847853013
TCGA_TCGA-DV-5568	967.566475680916	1761.06852788614	2728.63500356706	0.53564988046926
TCGA_TCGA-CW-5591-1	556.522387020429	181.73963762772	738.262024648149	0.75617038045779
TCGA_TCGA-EU-5906	986.406792039295	1438.02065354619	2424.42744558548	0.572811148389907
TCGA_TCGA-AK-3426	1178.76007404527	3294.32208673253	4473.08216077779	0.304308628343815
TCGA_TCGA-B4-5377	547.401055007072	1512.61677590067	2060.01783090775	0.61581692830357
TCGA_TCGA-BP-5189	1157.88059645484	1813.9742457141	2971.85484216894	0.505166868090049
TCGA_TCGA-BP-5195	1272.7496807619	1545.56509972619	2818.31478048809	0.524487621881474
TCGA_TCGA-BP-4354	1530.96173213831	2873.98749916509	4404.9492313034	0.313820056141543
TCGA_TCGA-BP-4768	11.7716395609298	694.594599809179	706.366239370109	0.759225819237935
TCGA_TCGA-B8-4146	650.016659253905	1572.04836586923	2222.06502512314	0.596903242592736
TCGA_TCGA-CZ-4854	497.83747820771	1308.15507196541	1805.99255017312	0.644760844172823
TCGA_TCGA-B4-5838	832.194241734381	770.049832041744	1602.24407377612	0.667330234683296
TCGA_TCGA-MM-A84U	922.359458599567	1633.14046762824	2555.49992622781	0.556935385349242
TCGA_TCGA-CJ-4637	1084.37568523153	3109.30047513225	4193.67616036378	0.343110201470515
TCGA_TCGA-CJ-4641	1058.52643121595	2708.33038029586	3766.85681151181	0.401247367638446
TCGA_TCGA-CZ-5459	460.085126754155	1425.81321823042	1885.89834498457	0.635751048193028
TCGA_TCGA-BP-4987	745.883487743392	1426.03929322133	2171.92278096473	0.602792286925185
TCGA_TCGA-B2-5641-1	791.050818519356	2424.35862905713	3215.40944757649	0.473996758814359
TCGA_TCGA-BP-4327	452.459878232185	1118.18158224872	1570.64146048091	0.670777916036427
TCGA_TCGA-CW-6093	752.44816362703	1045.74585108525	1798.19401471228	0.645635438712669
TCGA_TCGA-BP-5182	1710.56542030761	2408.2858131185	4118.85123342611	0.353405982391229
TCGA_TCGA-B0-5713	536.801640722498	1345.13356991751	1881.93521064001	0.636199983962734
TCGA_TCGA-B8-A54J	673.054947524069	1643.93429996151	2316.98924748558	0.585666409060538
TCGA_TCGA-B8-5164	723.539467465062	2813.60825227373	3537.14771973879	0.431898683336204
TCGA_TCGA-B4-5834	894.756704673429	1118.61324502034	2013.36994969377	0.621197417161372
TCGA_TCGA-BP-5168	428.269835353093	1064.14458646838	1492.41442182148	0.679249836358029
TCGA_TCGA-B0-5710	836.267840108258	1420.47810642362	2256.74594653188	0.592811143973771
TCGA_TCGA-CJ-4884	677.889268535318	2180.20408775009	2858.09335628541	0.519507250489086
TCGA_TCGA-CJ-5676-1	1207.51594607171	2031.71421678879	3239.23016286049	0.470915014098657
TCGA_TCGA-DV-5565	849.360219858957	1272.57477399088	2121.93499384984	0.608630686304688
TCGA_TCGA-BP-4158	541.822800606854	1095.39627277927	1637.21907338612	0.663497905620079
TCGA_TCGA-CJ-4885	326.835630782107	888.321783033568	1215.15741381567	0.708547770736709
TCGA_TCGA-B0-4707	39.3386477904797	833.011693068199	872.350340858679	0.743144941413306
TCGA_TCGA-BP-4775	400.697718383172	1399.61656366075	1800.31428204393	0.645397737474463
TCGA_TCGA-DV-5575	948.341526702155	1625.68790657317	2574.02943327533	0.554674285397516
TCGA_TCGA-BP-4332	703.197466991468	1090.5794319206	1793.77689891207	0.646130436657295
TCGA_TCGA-CJ-4890	1978.51539243188	3114.64929021787	5093.16468264975	0.216464483830209
TCGA_TCGA-B0-5084	-383.936439114864	796.351666726144	412.415227611281	0.786592737201956
TCGA_TCGA-BP-4163	816.162316494815	1692.44805795422	2508.61037444903	0.562638733013707
TCGA_TCGA-B0-5099	-99.7477762669506	-17.2760444095937	-117.023820676544	0.832157414249881
TCGA_TCGA-B0-5703-1	96.9631321081229	1353.08980874442	1450.05294085254	0.683800237337813
TCGA_TCGA-BP-4166	1140.24978945326	1592.41145238715	2732.66124184041	0.535150718523552
TCGA_TCGA-BP-4169	1596.18047401203	2347.17892978255	3943.35940379458	0.3773839288417
TCGA_TCGA-B2-5633-2	1265.28036224474	1796.46351829147	3061.74388053621	0.493735939790187
TCGA_TCGA-BP-4777	991.056605417883	2733.04391074767	3724.10051616555	0.406988170850995
TCGA_TCGA-B0-5399	875.26607679186	1787.70558383428	2662.97166062613	0.543764108359035
TCGA_TCGA-BP-4176	1182.51149858463	2331.76226260692	3514.27376119155	0.434924565503823
TCGA_TCGA-B0-4823	1176.29519117902	1769.7959811698	2946.09117234882	0.50842703006407
TCGA_TCGA-AK-3455	39.997823237986	2001.4511502514	2041.44897348938	0.617962182251609
TCGA_TCGA-A3-A6NN	885.285777795494	1685.96901180384	2571.25478959934	0.55501312844317
TCGA_TCGA-AK-3428	524.914580489153	1417.48208200536	1942.39666249451	0.62932771054334
TCGA_TCGA-B0-4718	503.472129497709	1556.45593631636	2059.92806581407	0.615827309853043
TCGA_TCGA-BP-4334	-819.94782067183	171.553491975037	-648.394328696793	0.872837032931902
