# Supplementary material for: Identification of pyroptosis-related subtypes and comprehensive analysis of characteristics of the tumor microenvironment infiltration in clear cell renal cell carcinoma
Source: Sci Rep. 2023 Sep 25;13:16055. doi: 10.1038/s41598-023-43023-y (PMC10519968; doi:10.1038/s41598-023-43023-y)
Supplement: Supplementary file 1 — Supplementary Information 1. [file 41598_2023_43023_MOESM1_ESM.zip › risk.all.txt]

id	futime	fustat	ENGASE	LRFN1	CDKL2	IFI44	riskScore	risk
TCGA-3Z-A93Z	1.054794521	0	3.92394426	0.86813462	1.24677331	17.25351394	1.29397952840761	high
TCGA-6D-AA2E	0.991780822	0	3.05571539	1.38243142	1.55153338	14.8136548	1.19452077321086	high
TCGA-A3-3306	3.068493151	0	2.753257	0.07020772	5.373993	13.32453	0.108977325678329	low
TCGA-A3-3307	3.934246575	0	3.604323	0.2182557	1.466702	23.14031	0.957983050152376	low
TCGA-A3-3311	3.263013699	1	2.621738	0.5777873	2.007033	10.75774	0.612524787236217	low
TCGA-A3-3313	2.01369863	1	6.2813286	0.5722566	0.96518858	3.65851659	1.35417174732323	high
TCGA-A3-3316	4.090410959	0	7.23514603	0.36784899	1.41075908	12.28644496	1.32271584566313	high
TCGA-A3-3317	4.084931507	0	6.32983169	0.40076119	1.03477552	11.44380912	1.41465245103292	high
TCGA-A3-3319	3.095890411	0	3.02227	0.5434125	2.043738	8.610747	0.598882400306294	low
TCGA-A3-3320	4.131506849	0	4.86711038	0.29621091	3.84291955	13.26801036	0.315004803448159	low
TCGA-A3-3322	4.049315068	0	8.02041022	0.32038752	2.76943277	22.37579375	0.903086536548658	low
TCGA-A3-3323	3.030136986	0	9.12935626	0.66338281	3.84141579	24.3614328	0.742830541238756	low
TCGA-A3-3324	3.249315068	0	4.09697391	0.42822203	3.06335611	16.60397993	0.464713026758705	low
TCGA-A3-3325	3.205479452	1	5.56062935	0.78858057	0.9218909	18.31534469	1.80646944772327	high
TCGA-A3-3326	3.115068493	0	6.77719167	0.38785222	1.8795434	40.66118302	1.69276933051086	high
TCGA-A3-3328	3.794520548	0	3.804761	0.03949232	2.613261	1.002409	0.356715803160303	low
TCGA-A3-3329	4.449315068	0	5.36505857	0.31375305	2.04951788	17.57382401	0.844554435201723	low
TCGA-A3-3331	3.443835616	0	4.559995	0.50590332	2.41010804	14.36187181	0.66141710449019	low
TCGA-A3-3335	5.167123288	0	3.54768881	0.52221827	2.42907207	12.85844833	0.569465457458497	low
TCGA-A3-3343	2.589041096	0	6.234947	0.3514697	2.571042	23.30704	0.825824329003027	low
TCGA-A3-3346	0.375342466	1	11.86809796	0.740935	0.14040793	67.43482663	13.1481722725886	high
TCGA-A3-3347	4.410958904	1	6.31768169	1.3577083	1.48672555	24.56654053	2.14245756432403	high
TCGA-A3-3349	3.794520548	0	5.79575337	0.83434809	2.37202189	21.55481013	1.01586272972589	high
TCGA-A3-3351	2.493150685	0	7.623051	0.7597216	2.706526	45.20164	1.60446685606295	high
TCGA-A3-3352	1.536986301	1	4.65082681	0.47340184	1.5926292	32.18893565	1.33677094519689	high
TCGA-A3-3357	7.364383562	0	2.91951798	0.19290331	1.65807052	11.61224912	0.648602237535845	low
TCGA-A3-3358	3.580821918	0	3.7224133	0.28970614	1.6873746	15.81488118	0.790002937481688	low
TCGA-A3-3359	6.860273973	0	5.47300633	0.60250242	2.17797571	23.66993647	1.01197167877162	high
TCGA-A3-3362	4.271232877	0	5.44193453	0.43589474	1.89158192	23.34254672	1.07101099927193	high
TCGA-A3-3363	0.873972603	0	6.43733651	0.15424189	6.94350417	13.3790841	0.0837054033605197	low
TCGA-A3-3365	2.391780822	0	3.460345	0.2981208	2.881136	30.83493	0.575597535758117	low
TCGA-A3-3367	6.219178082	0	4.12215985	0.38703998	3.73164932	35.01622903	0.467163973349812	low
TCGA-A3-3370	6.230136986	0	6.23142617	0.37296631	3.38690143	16.23150221	0.499582237207741	low
TCGA-A3-3372	2.01369863	0	6.78400716	0.52329393	2.54438872	26.21454176	1.00927377878267	high
TCGA-A3-3373	4.44109589	0	1.852769	0.2970599	1.311565	4.860401	0.620981832971978	low
TCGA-A3-3374	3.6	0	1.460479	0.2428364	0.7808912	1.626937	0.701493955905707	low
TCGA-A3-3376	4.646575342	1	4.43141801	0.85496882	1.18958109	26.55483995	1.66138227016723	high
TCGA-A3-3378	1.726027397	0	6.72444026	0.44636634	1.36969519	15.73784074	1.39487998274667	high
TCGA-A3-3380	1.553424658	0	4.63827667	0.43197575	1.24332627	13.347399	1.09984866534623	high
TCGA-A3-3382	1.57260274	0	9.595064	0.4863336	1.370828	11.61116	1.84981002961037	high
TCGA-A3-3383	2.35890411	0	4.034664	0.7871005	0.7038315	37.46594	2.35864325639507	high
TCGA-A3-3385	5.460273973	0	3.398068	0.0990026	4.673588	7.630469	0.149222126565253	low
TCGA-A3-3387	1.690410959	0	5.09341992	0.48062959	0.914767	17.95876618	1.50198750060714	high
TCGA-A3-A6NI	2.789041096	0	3.719089	0.9437667	1.545029	9.988297	0.992956351104095	high
TCGA-A3-A6NJ	1.282191781	0	4.61676734	0.97197251	1.73829096	18.05615842	1.18086885345976	high
TCGA-A3-A6NL	1.887671233	0	3.39010103	0.7782622	1.56583844	22.82661505	1.11458802170306	high
TCGA-A3-A8OV	0.931506849	0	7.891495	0.4729972	1.670141	14.02387	1.36384809057638	high
TCGA-A3-A8OW	0.884931507	0	5.25084684	0.4801949	1.50035337	25.92338928	1.34228199989085	high
TCGA-AK-3425	9.15890411	0	2.70024429	0.71026608	0.95535689	11.48611327	1.08361665515828	high
TCGA-AK-3426	2.424657534	1	8.28288997	0.76327083	0.63752129	37.36134934	3.98415376925032	high
TCGA-AK-3427	7.030136986	0	0.9618156	0.07146814	3.578813	1.007796	0.163857103547397	low
TCGA-AK-3428	6.090410959	0	1.210269	0.1888631	2.170145	9.91658	0.403025866760552	low
TCGA-AK-3429	5.526027397	0	0.906295	0.5470659	1.401139	10.81242	0.656335823204818	low
TCGA-AK-3431	5.076712329	0	1.525161	0.7945846	1.043382	8.087332	0.880207657227233	low
TCGA-AK-3433	6.005479452	0	1.888552	0.07724872	5.607749	2.796088	0.0730524209190488	low
TCGA-AK-3434	5.717808219	0	2.56988786	0.40769585	1.38150889	17.87011728	0.866216948513083	low
TCGA-AK-3436	5.6	0	1.133381	0.639995	0.2622989	5.149431	1.07921354126805	high
TCGA-AK-3440	4.780821918	0	1.175458	0.06078393	1.095431	1.628942	0.543065857160877	low
TCGA-AK-3443	3.898630137	0	3.7533	0.0234817	3.356103	2.759358	0.25653453172333	low
TCGA-AK-3445	3.506849315	0	10.39675338	1.52155294	1.55969457	12.29277037	2.87903499476263	high
TCGA-AK-3447	3.334246575	0	0.3796846	0.0128375	0.4878741	0.7879942	0.634681974574598	low
TCGA-AK-3450	4.131506849	0	2.034457	0.2396448	1.341656	11.69362	0.691468105646807	low
TCGA-AK-3451	4.057534247	0	0.7761648	0.1397155	0.3569564	6.523098	0.826574736407983	low
TCGA-AK-3453	3.82739726	0	8.59367949	0.74761779	0.70325433	40.17226717	4.1904391490759	high
TCGA-AK-3454	2.394520548	0	6.17596956	0.95818488	0.57121098	18.56847584	2.46721824860882	high
TCGA-AK-3455	1.871232877	1	3.08520039	0.20309616	1.6932479	21.83123372	0.785967299172159	low
TCGA-AK-3456	3.131506849	0	2.235523	0.2118692	3.181732	4.093786	0.257235414558361	low
TCGA-AK-3458	3.2	0	3.67397241	0.17861289	1.56759334	22.4760498	0.895613314253355	low
TCGA-AK-3460	2.605479452	0	5.11447581	0.37908888	1.96472512	12.7962028	0.803676474833492	low
TCGA-AK-3461	2.336986301	0	5.86562188	0.31889034	0.98615848	16.48817988	1.45102030452	high
TCGA-AK-3465	1.010958904	0	2.18424156	0.16729575	1.44745379	3.60052155	0.561730463859084	low
TCGA-AS-3777	3.391780822	0	1.307837	0.06421074	1.105292	3.308911	0.566855428181651	low
TCGA-B0-4688	0.276712329	1	3.611198	1.281891	0.1555027	17.21088	2.46309513251669	high
TCGA-B0-4691	0.380821918	1	4.03890888	0.65767131	0.44917482	17.40546398	1.75509356980779	high
TCGA-B0-4694	0.290410959	1	2.007138	0.7088321	1.064691	11.69021	0.950966372623449	low
TCGA-B0-4696	2.37260274	1	5.994657	0.1143607	0.3729564	55.22027	3.64045845781523	high
TCGA-B0-4697	1.583561644	1	9.61252673	2.70389986	0.48950308	45.15985835	12.7386793597059	high
TCGA-B0-4699	0.301369863	1	4.65509157	0.29805997	1.46993995	27.96532781	1.22174468798257	high
TCGA-B0-4700	5.424657534	1	2.69868745	0.98217404	0.32203151	24.28720894	2.05473488982065	high
TCGA-B0-4701	0.652054795	1	6.92920347	0.45809279	1.36543394	25.73565554	1.72407902393635	high
TCGA-B0-4703	0.498630137	1	5.767529	0.875885	0.268408	22.93083	2.83470862670762	high
TCGA-B0-4707	1.643835616	1	4.788825	0.9802013	0.007012029	13.24323	2.49904648082831	high
TCGA-B0-4710	0.263013699	0	6.25867513	0.68281046	1.80478638	18.9322262	1.25566048941381	high
TCGA-B0-4712	3.663013699	1	1.424903	0.6503937	0.226648	8.838196	1.21963758744851	high
TCGA-B0-4713	0.553424658	1	6.68833257	0.41371537	1.44896121	19.42357119	1.4114002982003	high
TCGA-B0-4714	0.271232877	1	12.90541582	0.63366768	1.02323591	44.74410972	6.23951492854778	high
TCGA-B0-4718	1.687671233	0	8.09738508	0.69535212	1.27184185	20.56771502	2.07726207283546	high
TCGA-B0-4810	1.309589041	1	5.98715962	0.86395492	0.37407941	29.4502021	3.10001883546262	high
TCGA-B0-4811	3.882191781	1	4.01226914	1.11713687	0.53560863	24.3690161	2.29935048399584	high
TCGA-B0-4814	0.460273973	1	4.3623141	0.41060823	1.59944901	23.48707815	1.07225219197324	high
TCGA-B0-4815	4.350684932	1	10.23924875	0.76645061	1.34093383	22.82428243	2.78145411866201	high
TCGA-B0-4816	3.756164384	1	6.49119146	1.17568739	0.73732741	22.07009251	2.7588962028181	high
TCGA-B0-4817	2.791780822	1	7.01619176	1.50028211	0.94091599	13.12041502	2.59241925051805	high
TCGA-B0-4818	1.397260274	1	5.23748872	0.54301356	1.53077054	19.37587268	1.20420773438915	high
TCGA-B0-4819	0.501369863	1	8.29323737	1.02054081	0.26782111	34.10035979	4.96999038841651	high
TCGA-B0-4821	3.369863014	1	6.53701493	3.14753661	0.27096619	23.60304966	7.95319985326711	high
TCGA-B0-4822	3.043835616	1	7.79389297	0.89228958	0.38703734	21.61886244	3.35344737796065	high
TCGA-B0-4823	1.243835616	1	1.211307	0.4903968	1.220968	10.25721	0.716433831511578	low
TCGA-B0-4824	4.539726027	1	8.51580026	0.55943045	2.23891087	24.36785313	1.40468352877878	high
TCGA-B0-4827	2.424657534	1	1.873708	1.170128	0.2361526	7.569404	1.54818245656941	high
TCGA-B0-4828	0.84109589	1	7.50988	0.6869756	0.9778637	34.39968	2.84603929034466	high
TCGA-B0-4833	6.536986301	1	5.68537175	0.76453247	1.14881553	24.92229807	1.8390796356108	high
TCGA-B0-4834	5.726027397	1	2.67193669	0.14599954	3.61949545	3.31577453	0.211726198465664	low
TCGA-B0-4836	3.391780822	1	3.93003775	0.81139864	1.34282572	12.81802587	1.11621829138419	high
TCGA-B0-4837	3.775342466	1	3.135424	1.350345	0.3123621	7.680668	1.87187449201959	high
TCGA-B0-4838	2.284931507	1	3.42235115	0.94327247	1.37979951	18.77843507	1.21406617613239	high
TCGA-B0-4839	4.490410959	1	1.133205	0.7299376	0.2790923	6.948356	1.14756651249772	high
TCGA-B0-4841	0.55890411	1	0.8586846	0.6232164	0.1131985	7.899667	1.16936471287183	high
TCGA-B0-4842	4.723287671	1	2.38196862	1.21958994	0.21571654	4.36893905	1.59908895014016	high
TCGA-B0-4843	0.876712329	1	6.70582346	1.12049279	0.14051787	7.28814796	2.8030599170461	high
TCGA-B0-4844	0.857534247	1	4.336675	0.5218445	0.7316414	46.58906	2.55320329957437	high
TCGA-B0-4845	5.44109589	1	8.27767321	0.56084522	0.99246628	16.855486	2.14149550027539	high
TCGA-B0-4846	3.287671233	1	3.07346697	0.32895052	3.53412753	23.58643173	0.359391139561043	low
TCGA-B0-4847	2.17260274	1	8.81143192	0.91354719	1.08119263	39.63847474	3.81695823579799	high
TCGA-B0-4848	2.419178082	1	2.522821	1.072398	1.478858	13.28956	0.994189968628335	high
TCGA-B0-4852	3.071232877	1	3.464584	0.3203604	1.697193	19.12796	0.81994133525321	low
TCGA-B0-4945	5.876712329	1	5.509509	0.2320887	1.201522	21.79475	1.33545650427817	high
TCGA-B0-5075	1.745205479	1	3.23913	0.1903012	0.6283156	11.85718	1.09624508754099	high
TCGA-B0-5077	3.608219178	1	4.285852	0.405832	1.088694	14.89685	1.15398585908987	high
TCGA-B0-5080	0.936986301	1	2.229513	0.943622	0.1795307	9.65083	1.56975009024672	high
TCGA-B0-5081	0.991780822	1	4.55503485	0.96914706	0.62706574	15.39169609	1.88010471814116	high
TCGA-B0-5083	2.863013699	1	1.128186	0.2106647	1.104105	3.621088	0.592807886945416	low
TCGA-B0-5084	0.608219178	1	6.42364512	0.74223839	1.54090655	3.31242554	1.11970552464266	high
TCGA-B0-5085	2.109589041	1	6.7327932	0.5592201	0.8637383	10.87979685	1.69840405668554	high
TCGA-B0-5088	1.542465753	1	6.50165122	0.53860383	0.80652873	11.16915825	1.6919563974291	high
TCGA-B0-5092	1.257534247	1	7.68011723	0.68016307	0.39642075	36.86365757	3.97853670943151	high
TCGA-B0-5094	0.912328767	1	7.65255087	2.05699574	2.88635136	18.76120729	1.5597095633837	high
TCGA-B0-5095	0.671232877	1	6.43406665	0.99895399	0.15131939	28.42671672	3.76525493695643	high
TCGA-B0-5097	1.821917808	0	2.51189098	0.39086833	0.72699649	13.05530908	1.06487817133174	high
TCGA-B0-5098	4.339726027	1	5.345647	4.700051	0.407932	3.575782	8.5054765542028	high
TCGA-B0-5099	1.328767123	1	6.20048741	0.34928044	1.2860619	9.46717481	1.16968723398324	high
TCGA-B0-5100	5.24109589	1	2.869259	1.079644	0.4089983	7.517357	1.54690565188949	high
TCGA-B0-5102	7.57260274	1	3.20060077	0.97172964	0.57270274	6.42633487	1.39778988395123	high
TCGA-B0-5106	4.378082192	1	6.48503358	0.75235904	0.65845123	26.91928029	2.62645618926636	high
TCGA-B0-5107	2.539726027	1	8.64349761	0.78050758	0.63101066	9.80003301	2.55224772663282	high
TCGA-B0-5108	2.495890411	0	4.240676	0.4865434	0.8241247	13.90032	1.31926375203312	high
TCGA-B0-5109	1.608219178	1	4.10234454	3.62185789	0.94607904	5.07990327	3.76768653599911	high
TCGA-B0-5110	2.991780822	0	3.847295	0.4366924	2.095333	19.2513	0.748137936400596	low
TCGA-B0-5113	0.983561644	0	4.45117878	0.41468492	1.80570552	13.32536482	0.819897668529111	low
TCGA-B0-5115	2.183561644	0	4.45047165	0.44295649	1.61419435	19.44601978	1.01357471208336	high
TCGA-B0-5116	1.8	0	1.716577	0.525537	1.277381	6.990692	0.708498677910061	low
TCGA-B0-5117	1.465753425	0	2.051329	0.1572239	0.6929121	2.43132	0.768347733002264	low
TCGA-B0-5120	1.350684932	0	4.020491	0.5906211	2.272325	21.60563	0.781017302641778	low
TCGA-B0-5121	1.517808219	0	2.216361	0.5409462	0.8024475	12.64734	1.04742835446525	high
TCGA-B0-5399	1.78630137	0	5.278154	0.6184816	0.7931354	20.92661	1.81465430845237	high
TCGA-B0-5400	3.101369863	0	3.31789537	0.55698097	0.2203791	5.13526128	1.37884798786962	high
TCGA-B0-5402	1.230136986	0	2.435157	0.4931858	1.840308	9.369142	0.610323011477788	low
TCGA-B0-5690	6.597260274	0	2.28146526	0.69248448	1.06355453	10.97076846	0.963826442216951	low
TCGA-B0-5691	9.4	0	2.388816	0.5212312	1.891773	13.91169	0.650615938358801	low
TCGA-B0-5692	4.073972603	0	1.732284	0.6621064	1.159656	14.43379	0.907527791418676	low
TCGA-B0-5693	8.42739726	0	2.86999053	0.35966233	2.2512902	16.27538676	0.568460603248019	low
TCGA-B0-5694	1.315068493	1	2.49811	0.44275	1.659054	10.3648	0.667767239402392	low
TCGA-B0-5695	3.890410959	0	1.820465	0.4052403	1.471438	5.941916	0.61167864445087	low
TCGA-B0-5696	4.731506849	0	1.683785	0.4200271	0.7871439	8.176472	0.869314797465454	low
TCGA-B0-5697	5.02739726	0	2.345753	0.4881799	1.676438	8.929101	0.64567890910365	low
TCGA-B0-5698	7.076712329	0	1.058749	0.2416318	0.6874924	9.270847	0.80194632322465	low
TCGA-B0-5699	7.509589041	0	2.321415	0.3857438	2.725413	17.28631	0.438820905204088	low
TCGA-B0-5700	2.964383562	0	1.709376	0.4219328	0.8444236	8.577506	0.855667758551945	low
TCGA-B0-5701	4.745205479	0	1.182369	0.2858286	1.553719	8.672571	0.545816583719286	low
TCGA-B0-5702	4.397260274	0	2.200857	0.5091688	0.2214986	0.8903601	1.09603482875878	high
TCGA-B0-5703	3.295890411	0	2.642215	0.3923056	1.222328	5.491351	0.747972194371543	low
TCGA-B0-5705	10.04931507	0	1.723754	0.28792817	1.96319075	9.63958344	0.489162281675578	low
TCGA-B0-5706	6.61369863	0	2.15564418	0.33903517	0.51406735	7.0917907	0.991521494540093	high
TCGA-B0-5707	7.747945205	0	2.85615609	0.30167944	2.90684617	4.55538916	0.329599666134064	low
TCGA-B0-5709	8.539726027	0	1.518165	0.907075	0.9129744	13.40338	1.07780795384395	high
TCGA-B0-5710	3.997260274	0	1.513737	0.6141708	1.080086	13.65321	0.887488855253009	low
TCGA-B0-5711	8.030136986	0	1.638734	0.3111665	3.390339	10.53881	0.25424154604528	low
TCGA-B0-5712	7.457534247	0	2.028497	0.5257045	1.914237	8.619188	0.561551930771086	low
TCGA-B0-5713	5.109589041	0	2.00377097	0.28284729	1.54656974	18.9695158	0.726457439090754	low
TCGA-B0-5812	8.117808219	0	1.470438	0.4533786	1.315611	19.00274	0.815345444848205	low
TCGA-B2-3923	0.991780822	0	1.55848468	0.04614272	4.30491662	4.41437281	0.131656765560747	low
TCGA-B2-3924	1.016438356	0	3.07940759	0.12941483	3.39456356	23.92673549	0.356086645561101	low
TCGA-B2-4099	1.024657534	0	2.652826	0.3170692	1.334527	25.56597	0.990406497046351	high
TCGA-B2-4101	0.515068493	0	7.24959784	0.53946068	1.84004431	17.27169262	1.27147792656071	high
TCGA-B2-4102	0.553424658	0	7.246874	0.5118189	2.274768	35.3258	1.42027855821405	high
TCGA-B2-5633	0.980821918	0	2.273271	0.4039751	2.167426	12.67949	0.525591173543125	low
TCGA-B2-5635	0.863013699	0	3.833504	0.5383983	1.398468	26.85529	1.23920177342171	high
TCGA-B2-5636	0.726027397	0	2.753731	0.5830035	4.15148	11.31347	0.230118974330673	low
TCGA-B2-5639	1.142465753	0	1.470589	0.4414913	1.812788	8.863837	0.534870233870592	low
TCGA-B2-5641	0.887671233	0	2.166745	0.523729	1.455145	11.22531	0.741734928941759	low
TCGA-B2-A4SR	1.389041096	0	5.258035	0.5087983	1.224923	26.82524	1.5723176342879	high
TCGA-B4-5377	1	0	2.237357	0.2516618	3.404923	14.88485	0.286229949646666	low
TCGA-B4-5378	0.479452055	0	2.993508	0.3562648	2.923392	34.69033	0.586159661286336	low
TCGA-B4-5832	0.424657534	0	0.225822	0.4275743	2.812932	32.76884	0.441884699761284	low
TCGA-B4-5836	0.38630137	0	1.37496	0.2261197	1.617584	19.2387	0.6402047569313	low
TCGA-B4-5838	0.454794521	0	1.184274	0.4584849	0.5770101	3.267836	0.840505342788749	low
TCGA-B8-4143	1.942465753	1	8.63547372	0.39899589	0.52402836	119.767227	16.7495670194235	high
TCGA-B8-4146	1.4	0	0.4580754	0.07297014	5.230076	38.25368	0.139471283510819	low
TCGA-B8-4148	1.038356164	0	8.16285067	0.64518012	2.27885434	42.99201108	1.91730660232461	high
TCGA-B8-4151	0.767123288	0	2.50499	0.2378266	1.390511	26.58657	0.934771264307459	low
TCGA-B8-4153	1.109589041	0	2.3092548	0.67705675	0.8696169	14.37725696	1.11939974418565	high
TCGA-B8-4154	0.698630137	0	1.64144528	0.2900261	2.55638712	16.68741091	0.416830665284093	low
TCGA-B8-4620	0.619178082	0	4.690889	0.6184708	1.800703	75.26138	2.81625122381836	high
TCGA-B8-4621	1.180821918	0	3.061605	0.5046394	4.509054	6.607332	0.17949478089081	low
TCGA-B8-4622	0.495890411	0	4.73259412	0.51527281	2.53671719	18.40226412	0.686996085437552	low
TCGA-B8-5158	0.802739726	0	3.466926	0.3421558	1.067297	10.99617	0.960211194820725	low
TCGA-B8-5159	0.657534247	0	1.334433	0.4447088	3.551768	6.425471	0.222871531855999	low
TCGA-B8-5545	1.430136986	0	1.676855	0.6162299	1.158928	20.32455	0.984582341793167	low
TCGA-B8-5546	1.383561644	0	1.928707	0.09197728	2.43803	4.370568	0.336527506851297	low
TCGA-B8-5549	0.531506849	0	1.646818	0.2678277	1.346587	8.861263	0.633186886904351	low
TCGA-B8-5550	1.189041096	0	1.602737	0.9405843	0.1460205	6.740104	1.4025796053143	high
TCGA-B8-5552	1.073972603	0	2.42392624	0.47323067	1.37920966	15.90513799	0.84484613834634	low
TCGA-B8-5553	1.191780822	0	1.56733175	0.42949278	1.25934586	7.57259277	0.682058817567877	low
TCGA-B8-A54D	2.273972603	0	7.83036331	0.58622076	0.855842	51.72262005	4.10940002706412	high
TCGA-B8-A54E	2.490410959	0	3.45801182	0.36834762	1.06903824	28.45279443	1.32823080710905	high
TCGA-B8-A54F	1.421917808	0	7.79890811	0.51864555	1.68646158	31.13164216	1.85823152147055	high
TCGA-B8-A54H	0.701369863	0	4.385303	0.5643631	1.405055	15.07457	1.07741402541476	high
TCGA-B8-A54I	0.410958904	0	6.33808661	0.76291631	0.36223316	10.89813767	2.22980825761108	high
TCGA-B8-A54J	1.446575342	0	6.58317196	0.90441707	1.47962087	21.45755776	1.74228356231862	high
TCGA-B8-A54K	1.284931507	0	5.68361221	0.19922136	3.42667744	16.18498168	0.427560138361067	low
TCGA-B8-A7U6	1.356164384	0	6.26613185	0.41467722	0.96674849	22.33351195	1.77505553658164	high
TCGA-B8-A8YJ	1.180821918	0	5.69287309	0.93971389	0.41447208	23.64782842	2.72798390626521	high
TCGA-BP-4158	9.252054795	0	6.90789696	0.28423829	1.6147151	24.8254817	1.40150349740803	high
TCGA-BP-4159	7.126027397	1	1.584127	0.4871867	0.3639576	15.20296	1.22300789419564	high
TCGA-BP-4160	7.893150685	0	1.248588	0.3855308	1.386473	13.6399	0.678082452896973	low
TCGA-BP-4161	7.523287671	0	5.63504975	0.80799143	1.77343929	26.41887602	1.42596625617712	high
TCGA-BP-4162	8.421917808	0	3.423357	0.4321069	1.507478	15.44775	0.873565819172347	low
TCGA-BP-4163	7.778082192	0	3.805676	0.7651478	1.34991	17.62244	1.17326169559613	high
TCGA-BP-4164	2.717808219	1	5.90331633	0.17606472	2.53955083	20.10325647	0.707749072848919	low
TCGA-BP-4165	8.320547945	0	5.39313835	0.67385243	0.95541703	13.40481623	1.52199241582753	high
TCGA-BP-4167	7.446575342	0	1.436173	0.6795943	0.1828473	9.189077	1.26965709520849	high
TCGA-BP-4169	1.920547945	1	9.29450056	0.68334834	0.89030126	33.88183063	3.62636126211104	high
TCGA-BP-4170	6.419178082	1	1.985	0.5731094	1.913501	12.34642	0.60951357680066	low
TCGA-BP-4173	5.18630137	0	4.97915936	0.75487395	0.72056734	20.16005232	1.88962243507929	high
TCGA-BP-4174	5.147945205	0	2.027634	0.1861656	0.8466226	7.359332	0.788548454885601	low
TCGA-BP-4176	5.356164384	0	4.11249085	0.62971831	1.28524139	20.12821967	1.24173363355367	high
TCGA-BP-4177	4.575342466	0	1.624241	0.2504221	3.056441	7.798708	0.275598458605385	low
TCGA-BP-4325	8.120547945	0	5.21928469	0.25905945	3.5065905	17.92411573	0.412125240850709	low
TCGA-BP-4326	4.452054795	1	2.92639087	0.12690121	0.17999652	11.32487365	1.2581828050571	high
TCGA-BP-4327	0.298630137	1	9.12995871	0.54252668	1.96906368	18.15964228	1.52245175269556	high
TCGA-BP-4329	2.315068493	1	2.328403	0.7853054	1.702604	11.78348	0.756805587269966	low
TCGA-BP-4330	5.17260274	0	5.05454488	0.71767776	3.01978305	21.82546319	0.657510187446841	low
TCGA-BP-4331	6.723287671	1	7.09826996	0.64914079	2.04798502	28.68224036	1.45606166970455	high
TCGA-BP-4332	3.104109589	0	4.50689449	0.34557318	1.24501397	17.22388935	1.12020537179282	high
TCGA-BP-4334	1.767123288	1	3.560039	0.2295941	1.033604	2.232814	0.80396096013052	low
TCGA-BP-4335	1.301369863	1	6.7986158	0.60839033	1.06538705	30.74180986	2.2751523807205	high
TCGA-BP-4338	7.832876712	0	1.433393	0.4075774	0.3868379	8.463893	1.01842257182023	high
TCGA-BP-4340	1.539726027	1	5.06746009	0.29978032	1.6267562	10.586984	0.871232162535059	low
TCGA-BP-4341	4.353424658	1	7.00135405	0.62331226	0.9411342	8.95904709	1.67656979806526	high
TCGA-BP-4342	6.180821918	1	10.33378854	0.50109073	2.76442133	12.3285898	1.0698764829103	high
TCGA-BP-4343	5.238356164	1	0.9902566	0.5468647	1.08281	12.59949	0.79499600215665	low
TCGA-BP-4344	4.564383562	0	5.553313	0.5982916	1.903264	25.21788	1.19325893554011	high
TCGA-BP-4345	4.153424658	0	3.18708046	0.61573634	0.14290285	16.19574672	1.76136425700157	high
TCGA-BP-4346	4.090410959	1	8.73507458	0.74540373	1.60642354	44.88269444	3.03377792439362	high
TCGA-BP-4347	3.745205479	0	4.83327726	0.36299088	1.27314641	15.68628692	1.12570245410397	high
TCGA-BP-4349	1.019178082	0	5.68455645	0.65393062	1.19873732	17.8381555	1.51044713581386	high
TCGA-BP-4351	2.657534247	0	12.06253894	0.91442042	0.59467778	17.82710293	4.75961259804226	high
TCGA-BP-4352	0.942465753	1	14.67359737	0.75764161	0.26458154	26.97526142	8.38666820048516	high
TCGA-BP-4353	1.02739726	1	2.714319	0.4583968	1.994857	18.64844	0.684117462816759	low
TCGA-BP-4354	2.832876712	1	8.411707	1.033051	0.4495642	37.60099	4.95585719041319	high
TCGA-BP-4355	2.610958904	1	9.93822243	0.73912992	0.74937087	30.23190664	4.00566650394856	high
TCGA-BP-4756	1.024657534	0	7.97397502	0.16295442	2.53960647	7.85525052	0.72146195472198	low
TCGA-BP-4758	6.049315068	0	2.251556	0.6385415	0.5374012	10.82868	1.19962095729052	high
TCGA-BP-4759	6.498630137	0	1.279505	0.4243324	0.6854425	12.8832	0.947929568269334	low
TCGA-BP-4760	6.468493151	0	1.330756	0.2265775	4.013351	8.869344	0.171467109698587	low
TCGA-BP-4761	0.498630137	0	3.173576	1.16292	0.2906249	6.352236	1.71771014582881	high
TCGA-BP-4762	3.679452055	1	1.443132	0.4922263	1.126273	9.3588	0.758085359317606	low
TCGA-BP-4763	3.479452055	1	1.064389	0.8023489	2.548405	31.14209	0.625641988666735	low
TCGA-BP-4765	5.983561644	0	4.88771312	0.3458239	1.71212511	21.26942381	1.012766846531	high
TCGA-BP-4766	4.005479452	0	4.88574657	0.48515631	2.58110978	8.28536804	0.563659749680305	low
TCGA-BP-4768	1.095890411	0	8.59450792	0.31790472	2.42579544	3.48082266	0.806528707414887	low
TCGA-BP-4769	5.139726027	0	2.541565	0.4035102	3.389828	10.36713	0.293085207877726	low
TCGA-BP-4770	0.901369863	1	1.25034	0.7748119	0.1149105	11.19236	1.38228017219943	high
TCGA-BP-4771	0.443835616	1	7.28958711	1.16918186	0.55373865	31.44070739	3.90651694010743	high
TCGA-BP-4774	5.164383562	0	5.85916284	0.65343155	0.98496899	29.31525402	2.09765237590094	high
TCGA-BP-4775	5.049315068	0	4.900895	0.6659869	2.44593	10.44881	0.673714491124953	low
TCGA-BP-4776	1.126027397	0	3.761874	0.4692191	0.6004326	13.05875	1.35379437764187	high
TCGA-BP-4777	4.742465753	0	2.17079129	0.4104962	0.67506931	14.01147679	1.07468822278881	high
TCGA-BP-4781	5.698630137	0	1.584816	0.8260115	1.692125	11.97591	0.710386708503199	low
TCGA-BP-4782	0.969863014	0	1.94140904	0.3389652	1.10849958	10.7004561	0.780477102780116	low
TCGA-BP-4784	5.079452055	0	1.340585	0.2463696	2.840027	13.41675	0.325958028283416	low
TCGA-BP-4787	1.315068493	1	3.457474	1.074376	0.6930534	12.04206	1.57212119415223	high
TCGA-BP-4789	4.079452055	0	1.349208	0.3679354	1.998139	14.06147	0.515150854500678	low
TCGA-BP-4790	3.043835616	1	2.7739148	1.11349124	1.84684926	13.34793615	0.87729930510342	low
TCGA-BP-4795	1.698630137	0	1.789208	0.6057493	2.979162	11.75045	0.361994277286996	low
TCGA-BP-4797	3.032876712	0	1.147502	0.6597827	0.7210903	8.090827	0.926606600983044	low
TCGA-BP-4798	0.915068493	1	5.44199029	1.03986531	0.35147658	51.15915552	4.67252814916583	high
TCGA-BP-4799	3.104109589	1	0.675616	0.3310783	0.4679545	5.545675	0.823725098026608	low
TCGA-BP-4801	3.079452055	0	1.765871	0.4149375	2.328598	9.692604	0.43661288703442	low
TCGA-BP-4803	0.55890411	0	2.04288334	0.53084412	2.59827575	4.97495339	0.382779985959961	low
TCGA-BP-4804	3.997260274	0	4.03652007	0.95374436	0.72362667	17.71631835	1.75086889014036	high
TCGA-BP-4807	0.578082192	0	1.527536	0.3439302	2.706397	12.46962	0.363037960304268	low
TCGA-BP-4959	7.287671233	0	1.342746	0.3837571	1.012818	7.503758	0.730864481321803	low
TCGA-BP-4960	5.950684932	0	7.22171101	0.80085432	0.47082596	8.24319731	2.27830913914193	high
TCGA-BP-4961	5.301369863	0	2.839528	0.3320577	1.468679	11.49141	0.741724066871653	low
TCGA-BP-4962	4.890410959	0	1.363693	0.3268644	0.8119021	5.422614	0.757596462522073	low
TCGA-BP-4963	5.024657534	0	7.89257547	0.5871168	1.34401144	22.33220838	1.93567861996736	high
TCGA-BP-4964	5.101369863	0	3.317209	0.4409547	2.672513	14.21178	0.48991895414314	low
TCGA-BP-4965	5.126027397	0	2.038971	0.4011438	2.173975	11.71664	0.500218319384168	low
TCGA-BP-4967	0.561643836	0	3.971146	0.2024437	1.578956	8.358931	0.721978586848782	low
TCGA-BP-4968	4.783561644	0	3.472116	0.3521866	0.69907102	15.44785018	1.24295566103342	high
TCGA-BP-4969	4.915068493	0	5.604376	0.33650538	1.64310386	17.12962922	1.05293646103775	high
TCGA-BP-4970	1.18630137	0	1.80281	0.4973763	2.458916	12.53472	0.449150051174264	low
TCGA-BP-4971	4.073972603	0	11.05187807	0.55939382	0.67295025	26.05807945	4.08336437540034	high
TCGA-BP-4972	4.115068493	0	2.48004508	0.27442694	2.11786321	11.47079008	0.511585513209792	low
TCGA-BP-4973	3.791780822	0	4.87167833	0.3626207	2.72501676	16.20796066	0.577279174611519	low
TCGA-BP-4974	0.578082192	1	9.095272	0.8266804	0.50656	30.90397	4.26109262110231	high
TCGA-BP-4975	3.926027397	0	2.399627	0.3386746	2.208019	7.058932	0.460423339198518	low
TCGA-BP-4976	4.471232877	0	1.315734	0.192712	2.216451	4.095535	0.360006089381316	low
TCGA-BP-4977	1.243835616	0	4.41132333	0.32621578	3.77204387	13.13151832	0.311537040804901	low
TCGA-BP-4981	3.005479452	1	7.36565974	0.64852793	0.6518467	16.38028475	2.31717600876111	high
TCGA-BP-4982	2.778082192	0	4.26023213	0.56762505	3.08147021	20.77159993	0.536296545388414	low
TCGA-BP-4983	3.871232877	0	5.66645629	1.12971008	0.31521143	24.38529175	3.12078084892391	high
TCGA-BP-4985	2.608219178	1	1.88239856	1.43007945	0.45994566	14.28655007	1.75211135790743	high
TCGA-BP-4986	2.150684932	0	7.23651345	0.43925614	1.02675719	15.81443502	1.7387058335903	high
TCGA-BP-4987	3.079452055	0	4.93139612	0.50091909	4.72810567	13.88575428	0.230332294247345	low
TCGA-BP-4989	0.323287671	0	9.69194605	0.77651353	0.82295054	16.3787964	2.97050846843166	high
TCGA-BP-4991	3.871232877	0	5.1601519	0.36399102	2.23098496	42.275615	1.20763088821778	high
TCGA-BP-4992	1.37260274	0	12.0356265	0.6552042	0.8913521	25.9665119	4.30078191008949	high
TCGA-BP-4993	0.484931507	0	2.112151	0.4644314	1.003249	12.34503	0.907475387196166	low
TCGA-BP-4994	3.583561644	0	1.675351	0.1524555	2.587311	4.531045	0.31297674072168	low
TCGA-BP-4995	3.756164384	0	1.764867	0.281494	2.869541	6.801611	0.304322872212791	low
TCGA-BP-4998	2.553424658	0	5.93495676	0.78651333	1.54660749	26.1951311	1.62279962942864	high
TCGA-BP-4999	3.468493151	0	5.524094	0.2676458	2.447841	14.79313	0.666172976678175	low
TCGA-BP-5000	1.542465753	0	2.455545	0.7292395	0.748555	10.72349	1.15292403910374	high
TCGA-BP-5001	3.224657534	0	7.03012	0.5490582	0.9448899	11.30002	1.69953340279553	high
TCGA-BP-5004	3.084931507	0	4.079285	0.2148773	2.655939	6.002612	0.424819835236629	low
TCGA-BP-5006	2.301369863	0	2.80606096	0.4555804	1.42941609	13.16680542	0.815870403596461	low
TCGA-BP-5007	3.123287671	0	5.01885663	0.37527811	1.7958882	23.37064479	1.03974727675084	high
TCGA-BP-5008	2.934246575	0	3.44531664	0.4062015	1.74146038	12.87299564	0.741137009202201	low
TCGA-BP-5009	2.991780822	1	4.36251275	0.92382012	0.98575115	13.87710021	1.48307665401505	high
TCGA-BP-5010	2.405479452	1	4.81490861	2.01447988	0.3525605	13.34748216	3.2600458734644	high
TCGA-BP-5168	4.008219178	1	1.83699	0.4600049	1.666187	12.63526	0.645579901458946	low
TCGA-BP-5169	0.528767123	0	4.11544878	0.98589264	0.70726667	5.99711043	1.46000677231093	high
TCGA-BP-5170	6.608219178	0	1.702345	0.4248517	0.894778	8.559856	0.835708118232655	low
TCGA-BP-5174	6.183561644	0	1.823726	0.2297991	1.170025	6.66767	0.66478762157329	low
TCGA-BP-5175	2.553424658	0	2.0083138	0.36384104	0.20281529	4.48392126	1.08666850266486	high
TCGA-BP-5176	4.356164384	1	1.351476	0.4291326	0.7781267	8.582617	0.848545989225699	low
TCGA-BP-5177	0.802739726	0	2.316639	0.8123956	0.42181	9.364671	1.33463719484936	high
TCGA-BP-5178	5.238356164	1	1.141813	0.4193853	0.5170147	6.545469	0.898199246419171	low
TCGA-BP-5180	6.2	0	2.566136	0.3231192	2.969195	12.1034	0.357588768727533	low
TCGA-BP-5181	4.095890411	0	1.4228	0.427291	1.975563	18.51915	0.583286029710677	low
TCGA-BP-5182	3.191780822	0	1.728812	0.5366761	1.293953	10.32129	0.751141616527481	low
TCGA-BP-5183	3.536986301	0	4.33814295	0.76019327	0.74474891	11.41521665	1.48131986365627	high
TCGA-BP-5184	3.104109589	0	1.689132	0.473528	1.351727	8.782306	0.689590152526357	low
TCGA-BP-5185	3.101369863	0	1.850638	0.2665639	0.5798033	5.557681	0.875465522541377	low
TCGA-BP-5186	1.898630137	0	2.6088	0.4502455	1.996113	12.24208	0.599348220740588	low
TCGA-BP-5187	1.112328767	0	1.27242934	0.613986	2.18870515	17.52250309	0.549544217739393	low
TCGA-BP-5189	2.252054795	1	2.42337041	0.39057847	1.82894066	7.13747053	0.564309949570144	low
TCGA-BP-5190	2.769863014	0	2.544335	0.2317884	1.342917	8.868272	0.695415458306081	low
TCGA-BP-5191	2.649315068	0	1.77912	1.029108	0.4575478	12.50408	1.42393709971287	high
TCGA-BP-5192	1.956164384	0	1.847912	0.2391626	1.74144	8.820955	0.532090087384873	low
TCGA-BP-5194	1.117808219	0	1.561741	0.2637557	2.858914	10.59618	0.317441556214437	low
TCGA-BP-5195	2.052054795	0	2.481687	0.525887	1.482235	10.68559	0.753565965124486	low
TCGA-BP-5196	2.789041096	0	2.006099	1.200557	0.3775613	15.84921	1.73076271197135	high
TCGA-BP-5198	1.652054795	0	1.745614	1.046054	0.7323904	5.959377	1.11516931337883	high
TCGA-BP-5199	3.712328767	0	4.70634637	0.79865007	0.53468463	15.5871685	1.87099281932343	high
TCGA-BP-5200	2.912328767	0	1.765395	0.4870377	1.388197	7.760027	0.675247239038032	low
TCGA-BP-5201	2.605479452	0	3.88352921	0.84514066	1.38356986	13.45269085	1.11691217950901	high
TCGA-CJ-4634	4.98630137	0	4.92940045	0.45675024	2.95183258	18.57322199	0.566772923117262	low
TCGA-CJ-4635	3.879452055	0	7.69097341	0.59131834	3.66486435	17.22925283	0.580584992438604	low
TCGA-CJ-4636	5.271232877	0	3.35564799	0.71015635	0.80244372	17.42568404	1.40117531936962	high
TCGA-CJ-4637	6.101369863	1	6.59697939	1.01810559	0.47320124	43.45638274	4.36496426652076	high
TCGA-CJ-4638	1.180821918	1	9.40542479	0.34404517	0.56847983	34.90345034	3.78930585724332	high
TCGA-CJ-4639	6.323287671	0	3.40193147	0.41039804	2.0677977	17.76735475	0.692297119185148	low
TCGA-CJ-4640	5.473972603	0	1.414017	0.7773368	1.255394	9.285017	0.79791929465174	low
TCGA-CJ-4641	4.550684932	1	4.33529576	0.77774468	0.96181388	19.46374548	1.55795612688436	high
TCGA-CJ-4642	4.460273973	0	2.51117211	0.34215492	4.1610237	10.33082886	0.198146614574398	low
TCGA-CJ-4643	4.912328767	0	6.28124372	0.5995843	2.45949555	15.68622958	0.843844784045483	low
TCGA-CJ-4644	0.920547945	1	1.19419	0.4869251	1.514267	12.28752	0.645374282605282	low
TCGA-CJ-4868	1.769863014	1	2.26774796	0.71874007	0.69214173	17.42701864	1.30132011572483	high
TCGA-CJ-4869	6.997260274	0	1.328911	1.178378	0.1463493	8.980344	1.55799757974144	high
TCGA-CJ-4870	4.104109589	0	1.608502	0.4685787	1.471396	7.330708	0.627699535653023	low
TCGA-CJ-4871	6.638356164	0	1.285436	0.5879008	0.6633903	8.878465	0.953218761430802	low
TCGA-CJ-4872	3.931506849	0	2.383243	0.7180841	0.8717475	19.82585	1.26601656453577	high
TCGA-CJ-4873	4.865753425	0	6.57609839	1.42475248	0.41613879	22.81679823	3.63681099533808	high
TCGA-CJ-4874	6.254794521	0	1.277303	0.5042355	1.868598	19.58574	0.634204835470235	low
TCGA-CJ-4875	6.446575342	0	6.756718	0.4733514	0.9301589	16.06431	1.7505934190034	high
TCGA-CJ-4876	5.356164384	0	3.908824	0.7223597	0.7430736	7.019082	1.28114447253401	high
TCGA-CJ-4878	5.989041096	0	3.93550392	0.38727899	1.45944054	20.33015158	1.01833350531102	high
TCGA-CJ-4881	5.517808219	0	5.8197173	1.43212122	0.51320489	22.87765924	3.18923108354475	high
TCGA-CJ-4882	5.15890411	0	3.29878494	1.30496003	0.56421807	12.22812666	1.80714890378589	high
TCGA-CJ-4884	4.819178082	0	3.561284	0.8783247	0.4689553	16.75691	1.77717187544345	high
TCGA-CJ-4885	5.821917808	0	1.618649	0.3068113	1.597703	6.616918	0.547238581866715	low
TCGA-CJ-4886	5.347945205	0	2.257239	0.7013799	1.785401	14.47249	0.732206168779263	low
TCGA-CJ-4887	2.553424658	1	5.16527932	1.1429596	0.68602919	28.46817093	2.67424999551737	high
TCGA-CJ-4888	4.293150685	1	3.92597225	0.92639136	0.70843909	21.21011639	1.8332429258439	high
TCGA-CJ-4889	5.331506849	0	2.44369191	0.6723724	0.84173698	16.71584436	1.19987880145755	high
TCGA-CJ-4890	5.712328767	0	2.43553775	0.79044533	0.4762547	14.55088216	1.43621322323954	high
TCGA-CJ-4891	2.243835616	1	3.25918858	1.97430686	0.53210714	26.16441193	3.08914876585936	high
TCGA-CJ-4892	4.167123288	0	3.33659614	0.84177597	1.43147844	20.09975476	1.1524527969809	high
TCGA-CJ-4893	2.054794521	0	1.789369	0.8024245	0.9554921	8.238533	0.95218159026877	low
TCGA-CJ-4894	2.304109589	1	4.77772856	0.52576546	2.55921655	11.30111952	0.603672719300986	low
TCGA-CJ-4895	3.287671233	1	4.2665189	0.70964992	0.68338798	22.0516334	1.79474399596271	high
TCGA-CJ-4897	4.953424658	0	1.258844	0.3803553	1.776165	6.234512	0.493496080164446	low
TCGA-CJ-4899	4.18630137	0	4.75921238	0.55170337	1.36334484	21.43450546	1.28194739238446	high
TCGA-CJ-4900	4.695890411	1	8.03062269	0.71375591	0.33534968	20.61147834	3.22566177145968	high
TCGA-CJ-4901	3.97260274	0	3.37579218	1.83466766	0.94887269	13.70476741	1.94192721999377	high
TCGA-CJ-4902	4.164383562	0	6.69956995	0.394123	0.70485579	18.29579344	1.94815708765862	high
TCGA-CJ-4903	4.273972603	0	3.96568213	0.46002156	1.49332202	7.58035765	0.822906993762916	low
TCGA-CJ-4904	4.909589041	0	1.156869	0.2456047	2.503687	10.80915	0.356167366347611	low
TCGA-CJ-4905	4.098630137	0	1.990745	0.5940561	2.037469	8.299173	0.539441187775982	low
TCGA-CJ-4907	4.106849315	0	2.670392	0.5747795	1.14296	6.341423	0.852345113709646	low
TCGA-CJ-4908	4.194520548	0	5.79918788	0.55705474	1.35983871	23.40710867	1.50899250841702	high
TCGA-CJ-4912	4.539726027	0	10.0536251	0.57381219	0.49655553	9.78556049	2.95302697683027	high
TCGA-CJ-4916	3.761643836	0	5.30600222	0.84364492	1.38123335	15.65241443	1.37689584567559	high
TCGA-CJ-4918	0.254794521	1	2.618925	1.157508	0.5339557	9.022275	1.50216014582637	high
TCGA-CJ-4920	0.380821918	1	4.04093049	1.11947833	1.61597481	11.41730571	1.10029024503758	high
TCGA-CJ-5671	5.323287671	0	2.082129	1.03912	0.4921944	6.741903	1.31400054035465	high
TCGA-CJ-5672	5.402739726	1	1.89777658	0.6828191	0.72750222	9.96607864	1.05467547066205	high
TCGA-CJ-5675	6.657534247	0	1.490084	0.5766703	0.956472	8.394132	0.839831592186498	low
TCGA-CJ-5676	7.054794521	0	1.602533	1.0718	0.341503	7.8277	1.37691550332596	high
TCGA-CJ-5677	2.142465753	1	1.938132	0.9444506	0.2687157	7.996908	1.41179091087876	high
TCGA-CJ-5678	1.57260274	1	1.450082	0.8184454	0.615428	12.82695	1.17335410241856	high
TCGA-CJ-5679	1.860273973	1	2.084475	1.924085	0.8656766	4.617384	1.52439499802888	high
TCGA-CJ-5680	2.104109589	1	2.19356126	0.30392786	0.64875247	6.57912792	0.913130194238026	low
TCGA-CJ-5681	1.512328767	1	2.29917569	0.13557536	2.06544347	1.01629037	0.401345350686298	low
TCGA-CJ-5682	5.15890411	0	1.093741	0.7285265	0.9073825	8.62214	0.876030499075552	low
TCGA-CJ-5683	5.175342466	0	2.26685436	0.56513772	0.86702309	9.34794324	0.972642520761967	low
TCGA-CJ-5684	6.112328767	0	1.421696	0.4742671	1.158277	9.856143	0.746106243733562	low
TCGA-CJ-5686	5.583561644	0	2.01704821	0.41691043	1.20247757	8.92358723	0.753348041431017	low
TCGA-CJ-6027	5.082191781	0	3.500254	1.219069	1.937025	33.62645	1.38108864443586	high
TCGA-CJ-6028	4.452054795	1	1.510841	0.6299855	0.8969654	9.051055	0.895420589883416	low
TCGA-CJ-6030	6.298630137	1	1.925737	0.6614245	1.805482	11.41326	0.649103612700934	low
TCGA-CJ-6031	5.221917808	0	1.403812	0.5612234	0.533463	9.926399	1.03581705272115	high
TCGA-CJ-6032	6.980821918	0	1.80895278	0.27156997	1.79273063	13.66162877	0.571850327920473	low
TCGA-CJ-6033	0.61369863	1	2.66621611	0.83841736	0.51256327	11.38281158	1.39754291872155	high
TCGA-CW-5580	5.380821918	1	2.010405	0.451092	3.347321	13.22894	0.301423938433837	low
TCGA-CW-5581	7.668493151	0	2.004988	0.3113587	2.171672	6.013975	0.433658406954723	low
TCGA-CW-5583	6.819178082	0	2.343374	0.411476	2.410416	10.03745	0.452173255224944	low
TCGA-CW-5584	0.449315068	1	1.681634	0.6602821	3.702836	5.65693	0.233039307699469	low
TCGA-CW-5585	7.147945205	0	1.519419	0.3136696	1.47164	5.751117	0.566476692061849	low
TCGA-CW-5587	6.098630137	0	1.46060111	0.42201136	1.26457716	13.68190074	0.747977890814592	low
TCGA-CW-5588	5.526027397	0	1.279169	0.6881372	0.8157886	6.676662	0.887795408975483	low
TCGA-CW-5589	6.515068493	0	1.728401	0.6291268	1.36367	11.71458	0.774192791655886	low
TCGA-CW-5590	2.945205479	1	2.481975	0.7803607	1.766956	10.56123	0.729980289308516	low
TCGA-CW-5591	6.221917808	0	1.200065	0.3888225	2.231782	5.020919	0.388437750518986	low
TCGA-CW-6088	8.82739726	0	2.55061182	0.31551791	2.38924967	17.63123727	0.516289036308154	low
TCGA-CW-6090	6.991780822	0	2.159427	0.2909865	1.128765	10.06276	0.769036020559752	low
TCGA-CW-6093	8.619178082	0	2.2702538	0.31387599	1.80784747	18.05651669	0.660734974469783	low
TCGA-CW-6097	1.564383562	1	1.19872	1.629118	0.4414454	12.82177	1.72153307093921	high
TCGA-CZ-4853	2.120547945	0	2.496892	0.2540621	4.153313	11.46911	0.195483291490916	low
TCGA-CZ-4854	3.846575342	1	7.965589	1.686332	1.352351	10.39105	2.45708662035781	high
TCGA-CZ-4857	3.923287671	1	5.21797562	1.46839302	3.03576838	9.7928557	0.72772139630171	low
TCGA-CZ-4858	5.323287671	0	3.43076001	0.96947468	0.95516042	11.27763115	1.30925128108147	high
TCGA-CZ-4859	4.895890411	0	1.087214	0.2981174	2.509743	6.212289	0.331176785815438	low
TCGA-CZ-4860	0.564383562	1	1.820235	0.2740011	0.04742205	13.44624	1.29565551412032	high
TCGA-CZ-4861	1.221917808	1	1.518397	0.706397	1.183877	14.71875	0.895345194317548	low
TCGA-CZ-4862	5.049315068	0	5.018237	0.8007126	2.858145	24.6401	0.768848011944074	low
TCGA-CZ-4863	4.632876712	0	4.47838651	0.44291718	2.62875142	17.7214175	0.61216745845968	low
TCGA-CZ-4864	3.602739726	1	4.63756922	0.46290112	1.68676406	24.36300499	1.10373181560508	high
TCGA-CZ-4865	0.454794521	1	1.654532	0.6573827	1.645943	23.13597	0.835948571323963	low
TCGA-CZ-4866	4.843835616	0	3.36011	0.2397123	1.389322	11.43937	0.787900874398043	low
TCGA-CZ-5451	4.569863014	0	1.7283674	0.38250157	2.10031432	8.7549757	0.46944623048423	low
TCGA-CZ-5452	4.263013699	0	2.43783194	1.0670797	0.22350422	9.46532633	1.65230226588809	high
TCGA-CZ-5454	1.978082192	1	1.80769	0.2032645	1.836091	9.31047	0.503588350912325	low
TCGA-CZ-5455	1.536986301	1	1.704455	0.2881462	2.393399	17.68174	0.461231718027826	low
TCGA-CZ-5456	4.268493151	0	2.376958	1.028351	1.687265	4.992826	0.748989957057373	low
TCGA-CZ-5457	4.238356164	0	1.580429	0.2831955	2.378362	7.936073	0.382986574373589	low
TCGA-CZ-5458	4.268493151	0	1.598833	0.6547987	1.322156	9.839753	0.759395862652603	low
TCGA-CZ-5459	4.150684932	0	2.10244453	0.38564236	2.03192952	13.76003486	0.555507480466939	low
TCGA-CZ-5460	3.917808219	0	3.71696706	0.58993224	1.46533905	11.9254632	0.923464175627467	low
TCGA-CZ-5461	0.904109589	1	1.584951	0.8808769	1.474472	17.22831	0.88485476602419	low
TCGA-CZ-5462	0.852054795	1	3.279167	0.5428065	1.637258	22.45214	0.959525946391829	low
TCGA-CZ-5463	1.81369863	0	2.358408	0.1702078	2.742292	13.83619	0.376160321130562	low
TCGA-CZ-5464	4.087671233	0	1.53639526	0.81285218	0.55939625	16.96207776	1.30852915874121	high
TCGA-CZ-5465	3.77260274	0	1.879743	0.6126372	2.526703	17.86914	0.506875352502493	low
TCGA-CZ-5466	1.876712329	0	2.49646301	1.33880432	0.97406054	6.11797981	1.2304380161494	high
TCGA-CZ-5469	2.591780822	1	4.316876	0.94619	0.4681415	3.250972	1.5663625893903	high
TCGA-CZ-5982	5.594520548	0	1.997722	0.3399729	1.246427	5.430592	0.669794400036306	low
TCGA-CZ-5984	4.084931507	0	2.704485	0.4355673	1.074836	11.81168	0.921480551783368	low
TCGA-CZ-5985	4.463013699	0	2.913952	0.1785032	1.222448	16.08509	0.857197593060813	low
TCGA-CZ-5986	1.021917808	0	1.470729	0.1729989	3.578209	17.03293	0.242501492118646	low
TCGA-CZ-5987	1.219178082	1	3.32080159	0.46178685	2.17937093	12.92430408	0.608776001775077	low
TCGA-CZ-5988	1.898630137	0	1.103802	0.1189852	1.72231	12.38648	0.499041019519693	low
TCGA-CZ-5989	4.380821918	0	0.2907651	0.09652298	2.835953	46.41472	0.492379066122908	low
TCGA-DV-5565	3.64109589	0	1.438668	0.3851792	0.1482964	5.236286	1.06541496122836	high
TCGA-DV-5566	3.830136986	0	1.99007177	0.8432359	1.33027737	10.44065264	0.865356736589565	low
TCGA-DV-5567	2.493150685	0	1.709928	0.265607	4.329652	11.38432	0.164410910873582	low
TCGA-DV-5568	1.01369863	0	2.02761	0.7017513	0.3501332	12.5952	1.35137027042382	high
TCGA-DV-5569	0.97260274	0	1.410212	0.3429783	0.8855246	14.22485	0.868567390094121	low
TCGA-DV-5573	3.095890411	0	2.68083626	0.66518422	0.9616143	21.6383235	1.27146369861366	high
TCGA-DV-5574	1.980821918	0	1.147814	0.8728161	0.5243844	32.73801	1.73139771348431	high
TCGA-DV-5575	2.756164384	0	1.534613	0.4715498	1.206154	11.02485	0.754324995091153	low
TCGA-DV-5576	1.991780822	1	1.98879152	0.3532216	4.11873012	17.90777348	0.218834564068574	low
TCGA-DV-A4VX	4.454794521	1	2.884646	0.4532868	1.029416	29.26807	1.32818568824022	high
TCGA-DV-A4VZ	1	0	4.357312	0.07781944	0.5566941	9.851388	1.19255224030079	high
TCGA-DV-A4W0	5.501369863	0	3.711028	0.3519772	0.8205743	45.69197	2.08663345516207	high
TCGA-EU-5904	1.509589041	0	1.9705	0.6290057	1.444504	9.272987	0.733948817906558	low
TCGA-EU-5905	0.326027397	0	2.35661292	0.45127598	0.9670914	7.30586515	0.86281451283596	low
TCGA-EU-5906	0.564383562	0	1.308651	0.2879529	1.655291	10.53232	0.546803708672532	low
TCGA-EU-5907	0.347945205	0	2.048933	0.3129567	1.627025	12.4726	0.633097438652467	low
TCGA-G6-A5PC	0.663013699	1	1.518643	0.5126652	0.2453565	13.36844	1.25416874409644	high
TCGA-G6-A8L6	0.857534247	1	6.15390509	0.96742825	0.73607852	28.43847317	2.73270024582159	high
TCGA-G6-A8L7	5.843835616	0	7.280684	1.434273	0.5576253	6.53481	2.76740453759632	high
TCGA-G6-A8L8	2.989041096	1	17.59606178	0.99406727	1.62493694	9.52718064	5.03500250396592	high
TCGA-MM-A563	1.619178082	0	3.0411046	0.79523179	1.10474858	16.23177148	1.18674930225186	high
TCGA-MM-A564	1.663013699	0	9.28101834	1.3636545	0.45566702	15.38346808	4.19771641307733	high
TCGA-MM-A84U	1.917808219	0	4.01140534	0.97786223	0.30336747	15.84731778	2.07616447673993	high
TCGA-MW-A4EC	1.364383562	0	4.152591	0.4695655	1.008758	16.44449	1.24479705561965	high
TCGA-T7-A92I	0.975342466	0	3.756177	0.5100633	2.30351	8.668058	0.571171332998807	low
