# Supplementary material for: Identification of pyroptosis-related subtypes and comprehensive analysis of characteristics of the tumor microenvironment infiltration in clear cell renal cell carcinoma
Source: Sci Rep. 2023 Sep 25;13:16055. doi: 10.1038/s41598-023-43023-y (PMC10519968; doi:10.1038/s41598-023-43023-y)
Supplement: Supplementary file 1 — Supplementary Information 1. [file 41598_2023_43023_MOESM1_ESM.zip › TMB.txt]

id	TMB
TCGA-IN-7808	1.89473684210526
TCGA-BR-8365	0.368421052631579
TCGA-BR-8484	0.921052631578947
TCGA-RD-A7BT	4.5
TCGA-CG-4455	0.684210526315789
TCGA-CG-4441	2.05263157894737
TCGA-VQ-A8DT	2.78947368421053
TCGA-KB-A93J	3.34210526315789
TCGA-BR-A4CR	1.23684210526316
TCGA-BR-A4J7	0.315789473684211
TCGA-BR-A4PD	3
TCGA-FP-8631	1.94736842105263
TCGA-CG-4304	1.39473684210526
TCGA-CG-4477	2.89473684210526
TCGA-VQ-A94U	3.23684210526316
TCGA-BR-4366	2.52631578947368
TCGA-RD-A8MV	1.34210526315789
TCGA-F1-6874	19.9736842105263
TCGA-BR-8296	0.894736842105263
TCGA-B7-A5TJ	3.89473684210526
TCGA-CG-4449	1.76315789473684
TCGA-IN-AB1X	2.42105263157895
TCGA-BR-7723	3.05263157894737
TCGA-F1-A448	6.68421052631579
TCGA-CD-A48C	3.81578947368421
TCGA-BR-4256	21.3421052631579
TCGA-CG-5721	86.9736842105263
TCGA-VQ-A91Y	0.921052631578947
TCGA-VQ-A8PE	2.34210526315789
TCGA-VQ-AA6K	1.42105263157895
TCGA-BR-4279	0.868421052631579
TCGA-BR-8284	3.97368421052632
TCGA-CD-8526	1.05263157894737
TCGA-BR-A4IV	0.0789473684210526
TCGA-ZA-A8F6	1.07894736842105
TCGA-VQ-A91W	0.868421052631579
TCGA-HU-8610	1
TCGA-BR-8370	2.15789473684211
TCGA-VQ-A8PH	4.02631578947368
TCGA-BR-6705	0.815789473684211
TCGA-HU-A4G9	17.7368421052632
TCGA-VQ-A8PU	2.34210526315789
TCGA-D7-6526	3.86842105263158
TCGA-HU-8238	3.63157894736842
TCGA-R5-A7ZE	2.15789473684211
TCGA-VQ-AA6A	1.81578947368421
TCGA-VQ-AA6I	2.05263157894737
TCGA-VQ-A91N	2.05263157894737
TCGA-CD-8531	4.94736842105263
TCGA-D7-6818	3.28947368421053
TCGA-D7-6518	1.02631578947368
TCGA-D7-8573	1.55263157894737
TCGA-HU-A4GX	28.3947368421053
TCGA-HU-A4GT	29.3421052631579
TCGA-BR-8360	19.7368421052632
TCGA-CG-5722	1.10526315789474
TCGA-B7-A5TK	0.842105263157895
TCGA-D7-6519	1.10526315789474
TCGA-HU-A4H8	26.5789473684211
TCGA-MX-A663	1.21052631578947
TCGA-VQ-A91S	4.84210526315789
TCGA-VQ-A8PF	1.07894736842105
TCGA-CG-5724	2.18421052631579
TCGA-B7-A5TI	13.2368421052632
TCGA-BR-6452	70
TCGA-BR-4184	69.8947368421053
TCGA-CG-4444	2.92105263157895
TCGA-BR-7715	2.47368421052632
TCGA-HU-A4G8	34.1578947368421
TCGA-CD-5800	2.28947368421053
TCGA-R5-A7ZF	0.868421052631579
TCGA-FP-7829	5.18421052631579
TCGA-VQ-A91D	52.2105263157895
TCGA-CG-4301	0.973684210526316
TCGA-FP-7916	1.5
TCGA-BR-6454	2.52631578947368
TCGA-FP-7735	0.736842105263158
TCGA-CG-4442	32.0526315789474
TCGA-D7-A4YY	10.0789473684211
TCGA-BR-8289	4.28947368421053
TCGA-CD-8532	0.605263157894737
TCGA-HU-A4G2	0.842105263157895
TCGA-VQ-A925	2.34210526315789
TCGA-BR-4188	1.84210526315789
TCGA-BR-6563	0.605263157894737
TCGA-BR-6458	5.44736842105263
TCGA-CD-8534	1.05263157894737
TCGA-BR-A4IU	0.342105263157895
TCGA-RD-A8N6	3.05263157894737
TCGA-CG-5716	0.0789473684210526
TCGA-BR-8078	36.1315789473684
TCGA-HU-A4H2	3.39473684210526
TCGA-HU-8245	1.26315789473684
TCGA-BR-8680	133.657894736842
TCGA-VQ-AA6J	2.15789473684211
TCGA-CD-A487	3.5
TCGA-HU-A4H4	9.47368421052632
TCGA-D7-A748	0.289473684210526
TCGA-VQ-A8E2	2.05263157894737
TCGA-IN-8663	3.42105263157895
TCGA-3M-AB46	3.60526315789474
TCGA-BR-8676	1.71052631578947
TCGA-CG-5728	27.6052631578947
TCGA-VQ-A8DZ	1.44736842105263
TCGA-BR-7197	3.65789473684211
TCGA-FP-8210	0.0263157894736842
TCGA-BR-4371	3.15789473684211
TCGA-HU-A4GU	30.4210526315789
TCGA-CG-5719	0.947368421052632
TCGA-BR-4191	4.31578947368421
TCGA-BR-7959	1.81578947368421
TCGA-D7-6524	1.52631578947368
TCGA-IN-7806	1.47368421052632
TCGA-VQ-A8DV	1.5
TCGA-BR-4368	27.1578947368421
TCGA-D7-A6EY	26.4736842105263
TCGA-BR-8679	2.84210526315789
TCGA-D7-6822	5.5
TCGA-VQ-A8PZ	1.36842105263158
TCGA-D7-6522	0.0263157894736842
TCGA-RD-A8N1	1.55263157894737
TCGA-VQ-A8PX	11.3684210526316
TCGA-IN-8462	2.42105263157895
TCGA-BR-7717	2.55263157894737
TCGA-BR-7704	7.28947368421053
TCGA-BR-8384	0.184210526315789
TCGA-BR-8286	2.5
TCGA-EQ-A4SO	3.94736842105263
TCGA-KB-A6F7	1.63157894736842
TCGA-BR-6802	7.76315789473684
TCGA-BR-8382	18.9210526315789
TCGA-RD-A8N9	2.18421052631579
TCGA-CD-8524	2.97368421052632
TCGA-HU-A4GH	11.1578947368421
TCGA-BR-8590	1.39473684210526
TCGA-HU-8608	1.81578947368421
TCGA-BR-8373	1.55263157894737
TCGA-VQ-A91A	2.47368421052632
TCGA-VQ-A927	0.157894736842105
TCGA-R5-A7O7	2.07894736842105
TCGA-BR-6565	1.97368421052632
TCGA-CG-4465	13.5
TCGA-HU-8602	35
TCGA-D7-A6F2	1.23684210526316
TCGA-BR-A4CQ	3.05263157894737
TCGA-HU-8604	3.60526315789474
TCGA-VQ-A923	1.71052631578947
TCGA-BR-A452	2.15789473684211
TCGA-CD-8528	2.05263157894737
TCGA-CG-5732	0.605263157894737
TCGA-IN-A6RR	2.86842105263158
TCGA-VQ-AA6G	2.63157894736842
TCGA-BR-4362	32.4473684210526
TCGA-D7-8570	1.92105263157895
TCGA-CD-5798	0.921052631578947
TCGA-VQ-A91K	29.7368421052632
TCGA-D7-6528	5.71052631578947
TCGA-BR-8486	1.07894736842105
TCGA-D7-A4Z0	5.78947368421053
TCGA-CG-5734	0.684210526315789
TCGA-BR-8058	0.657894736842105
TCGA-HU-8243	2.44736842105263
TCGA-CG-4306	24.7368421052632
TCGA-BR-A4J5	0.973684210526316
TCGA-KB-A93G	0.815789473684211
TCGA-CD-5799	0.631578947368421
TCGA-BR-8381	1.44736842105263
TCGA-VQ-A8DU	3.15789473684211
TCGA-BR-8367	1.07894736842105
TCGA-BR-6801	0.815789473684211
TCGA-B7-A5TN	1.60526315789474
TCGA-BR-8363	26.6052631578947
TCGA-HU-A4H6	1.28947368421053
TCGA-CG-4475	1.15789473684211
TCGA-VQ-A94R	5.97368421052632
TCGA-VQ-A94T	1.5
TCGA-VQ-AA6D	13.0526315789474
TCGA-BR-8059	14.0526315789474
TCGA-BR-A4IZ	0.0263157894736842
TCGA-VQ-A92D	2.42105263157895
TCGA-CD-A4MH	1.47368421052632
TCGA-VQ-A8P2	144.789473684211
TCGA-CD-5803	0.526315789473684
TCGA-HF-7133	1.60526315789474
TCGA-D7-6521	1.18421052631579
TCGA-CD-8529	3.65789473684211
TCGA-IP-7968	2.26315789473684
TCGA-BR-4280	16.5789473684211
TCGA-CD-8536	20.1842105263158
TCGA-HU-A4G6	1.73684210526316
TCGA-CG-4460	43.0526315789474
TCGA-R5-A7ZR	1.47368421052632
TCGA-CG-4437	9.44736842105263
TCGA-R5-A804	1.10526315789474
TCGA-VQ-A8P8	1.02631578947368
TCGA-IN-AB1V	0.868421052631579
TCGA-VQ-AA6B	1.57894736842105
TCGA-F1-A72C	0.842105263157895
TCGA-BR-4361	47.2368421052632
TCGA-BR-6707	1.31578947368421
TCGA-BR-7851	30.3157894736842
TCGA-HU-A4GQ	41.5789473684211
TCGA-BR-6456	0.815789473684211
TCGA-VQ-A8PT	31.4473684210526
TCGA-BR-8690	2.47368421052632
TCGA-BR-7958	3.28947368421053
TCGA-BR-8687	3.05263157894737
TCGA-BR-8291	0.473684210526316
TCGA-D7-8575	1.18421052631579
TCGA-CG-5718	1.68421052631579
TCGA-D7-5577	2.76315789473684
TCGA-CG-5726	26.6578947368421
TCGA-HU-A4GF	2.68421052631579
TCGA-BR-8678	2.34210526315789
TCGA-CD-A48A	4.71052631578947
TCGA-BR-8683	2.84210526315789
TCGA-BR-4369	3.13157894736842
TCGA-BR-8080	1.78947368421053
TCGA-VQ-AA64	5.57894736842105
TCGA-VQ-A8PS	0.815789473684211
TCGA-D7-A4YU	4.63157894736842
TCGA-CG-4476	1.94736842105263
TCGA-D7-5579	2.26315789473684
TCGA-HU-A4H5	5.78947368421053
TCGA-IN-A6RO	5.65789473684211
TCGA-CG-5733	24.2894736842105
TCGA-BR-A4QM	1.86842105263158
TCGA-HU-8244	2.39473684210526
TCGA-VQ-A8PC	2.13157894736842
TCGA-BR-4363	13.3421052631579
TCGA-BR-A4IY	2.60526315789474
TCGA-BR-A4J6	0.684210526315789
TCGA-VQ-A91Q	1.97368421052632
TCGA-CD-8535	5.42105263157895
TCGA-FP-8211	2.21052631578947
TCGA-BR-4257	24.1578947368421
TCGA-BR-8588	1.86842105263158
TCGA-BR-6709	0.605263157894737
TCGA-CD-A4MI	18.7894736842105
TCGA-VQ-A922	2.10526315789474
TCGA-BR-A453	0.184210526315789
TCGA-IN-A7NU	1.68421052631579
TCGA-VQ-A8PD	0.736842105263158
TCGA-RD-A7C1	5.15789473684211
TCGA-BR-8060	4.05263157894737
TCGA-VQ-A8PP	31.8421052631579
TCGA-BR-8372	27.6842105263158
TCGA-BR-4201	32.3421052631579
TCGA-RD-A8MW	1.07894736842105
TCGA-BR-8297	1.60526315789474
TCGA-VQ-A924	30.6578947368421
TCGA-F1-6177	29.6842105263158
TCGA-BR-4253	1.78947368421053
TCGA-CD-8527	4.73684210526316
TCGA-BR-6455	1.71052631578947
TCGA-BR-7703	14.0526315789474
TCGA-VQ-A94P	0.421052631578947
TCGA-MX-A5UG	0.184210526315789
TCGA-FP-A8CX	1.23684210526316
TCGA-BR-6803	0.210526315789474
TCGA-D7-A6ET	0.0789473684210526
TCGA-BR-8361	35.3421052631579
TCGA-BR-7707	21.8157894736842
TCGA-VQ-A928	1.26315789473684
TCGA-VQ-A8PB	17.8947368421053
TCGA-BR-A4PE	4.39473684210526
TCGA-VQ-AA68	3.76315789473684
TCGA-IN-A6RN	1.81578947368421
TCGA-CG-5725	2.28947368421053
TCGA-CG-4300	1.57894736842105
TCGA-HF-7131	1.84210526315789
TCGA-CD-5801	5.31578947368421
TCGA-RD-A8NB	9.8421052631579
TCGA-D7-6527	4.02631578947368
TCGA-D7-8576	0.815789473684211
TCGA-BR-8369	2.81578947368421
TCGA-ZQ-A9CR	1.73684210526316
TCGA-VQ-A91V	5.26315789473684
TCGA-IN-A6RS	2.10526315789474
TCGA-BR-8371	0.0789473684210526
TCGA-D7-A4YV	19.3947368421053
TCGA-VQ-AA69	1.39473684210526
TCGA-VQ-A8PO	17.3421052631579
TCGA-HU-A4H0	3.05263157894737
TCGA-B7-5818	8.02631578947368
TCGA-BR-8682	1.31578947368421
TCGA-BR-8368	22.0526315789474
TCGA-VQ-A8E0	2.13157894736842
TCGA-SW-A7EB	2.26315789473684
TCGA-MX-A666	1.63157894736842
TCGA-FP-7998	0.868421052631579
TCGA-HU-8249	3.10526315789474
TCGA-D7-A6EZ	5.81578947368421
TCGA-VQ-A8PY	1.39473684210526
TCGA-CD-A4MJ	14.8947368421053
TCGA-D7-A6EX	2.21052631578947
TCGA-CD-8530	1.15789473684211
TCGA-FP-A9TM	2.47368421052632
TCGA-IN-A6RP	3.02631578947368
TCGA-BR-8285	1.60526315789474
TCGA-BR-A4PF	2.36842105263158
TCGA-BR-4294	0.657894736842105
TCGA-BR-8589	19.9736842105263
TCGA-VQ-A8DL	3.47368421052632
TCGA-CD-5804	1.44736842105263
TCGA-HF-7134	6.07894736842105
TCGA-BR-A44U	1.68421052631579
TCGA-VQ-A8PM	0.815789473684211
TCGA-CG-4438	2.81578947368421
TCGA-CD-5813	2.92105263157895
TCGA-VQ-A8P3	6.07894736842105
TCGA-CG-4466	3.92105263157895
TCGA-F1-6875	1.86842105263158
TCGA-CG-4440	2.68421052631579
TCGA-HJ-7597	15.8684210526316
TCGA-BR-4292	31.9210526315789
TCGA-BR-6566	16.2368421052632
TCGA-CD-5802	0.947368421052632
TCGA-VQ-A91E	15.1842105263158
TCGA-HF-7132	25.1842105263158
TCGA-CG-4305	26.4736842105263
TCGA-CG-5720	1.39473684210526
TCGA-D7-6815	2.34210526315789
TCGA-BR-8677	0.789473684210526
TCGA-3M-AB47	2.28947368421053
TCGA-FP-8099	2.34210526315789
TCGA-D7-5578	4.21052631578947
TCGA-BR-6852	21.1578947368421
TCGA-BR-7196	0.894736842105263
TCGA-BR-7901	1.71052631578947
TCGA-VQ-A94O	1.02631578947368
TCGA-BR-8485	5.94736842105263
TCGA-BR-8364	0.210526315789474
TCGA-CG-5717	0.342105263157895
TCGA-VQ-A91U	2.78947368421053
TCGA-BR-7957	0.684210526315789
TCGA-D7-A74A	3.05263157894737
TCGA-CD-A486	2.02631578947368
TCGA-CG-5730	2.84210526315789
TCGA-D7-8572	3.39473684210526
TCGA-KB-A93H	3.94736842105263
TCGA-BR-A4J8	1.23684210526316
TCGA-BR-A4QI	2.5
TCGA-D7-8574	0.0789473684210526
TCGA-CD-A489	1.55263157894737
TCGA-BR-8081	18.2368421052632
TCGA-HU-A4HB	0.0526315789473684
TCGA-D7-A6F0	2.31578947368421
TCGA-SW-A7EA	13.4473684210526
TCGA-RD-A7BW	0.447368421052632
TCGA-CD-A4MG	49.4736842105263
TCGA-VQ-AA6F	0.605263157894737
TCGA-BR-7716	2.28947368421053
TCGA-CG-4469	6.78947368421053
TCGA-R5-A805	2.55263157894737
TCGA-FP-A4BF	1.86842105263158
TCGA-VQ-A8P5	4.10526315789474
TCGA-D7-A74B	0.0789473684210526
TCGA-RD-A8N5	0.368421052631579
TCGA-HU-A4GD	1.52631578947368
TCGA-BR-4357	4.28947368421053
TCGA-HU-A4GP	2.89473684210526
TCGA-D7-A6EV	2.44736842105263
TCGA-BR-8592	0.315789473684211
TCGA-IN-A6RI	1.71052631578947
TCGA-BR-8380	0.842105263157895
TCGA-EQ-8122	2.86842105263158
TCGA-VQ-A8PJ	3
TCGA-BR-7722	0.763157894736842
TCGA-BR-8483	2.47368421052632
TCGA-BR-4267	1.81578947368421
TCGA-BR-A4J2	0.289473684210526
TCGA-D7-6817	1.31578947368421
TCGA-CG-4474	1.71052631578947
TCGA-HU-A4HD	3.52631578947368
TCGA-D7-6520	1.15789473684211
TCGA-BR-A4J4	1.71052631578947
TCGA-HU-A4GC	2.5
TCGA-D7-8578	1.05263157894737
TCGA-D7-A4YX	1.71052631578947
TCGA-BR-8487	64.1842105263158
TCGA-D7-6820	1.42105263157895
TCGA-VQ-A8E3	15.7631578947368
TCGA-B7-5816	17.9210526315789
TCGA-D7-A4YT	5.55263157894737
TCGA-VQ-A91X	4.34210526315789
TCGA-HU-A4GN	20.9473684210526
TCGA-VQ-A91Z	2.97368421052632
TCGA-HU-A4H3	20.5263157894737
TCGA-D7-8579	1.89473684210526
TCGA-VQ-A8E7	1.94736842105263
TCGA-BR-8366	3.02631578947368
TCGA-FP-A4BE	33.6052631578947
TCGA-IN-A6RL	6.5
TCGA-HF-7136	1.76315789473684
TCGA-BR-4255	0.815789473684211
TCGA-IN-A7NR	1
TCGA-IN-A7NT	2.42105263157895
TCGA-CG-4462	0.657894736842105
TCGA-BR-6564	0.368421052631579
TCGA-HU-A4G3	1.81578947368421
TCGA-CD-8533	2.23684210526316
TCGA-BR-8295	1.13157894736842
TCGA-HU-A4GY	0.473684210526316
TCGA-BR-6706	2.63157894736842
TCGA-BR-4183	0.842105263157895
TCGA-BR-6457	1.44736842105263
TCGA-CD-8525	1.52631578947368
TCGA-CG-4443	1.76315789473684
TCGA-BR-A4J1	1.28947368421053
TCGA-BR-4187	0.368421052631579
TCGA-BR-6453	2.81578947368421
TCGA-IN-A6RJ	1.68421052631579
TCGA-BR-4370	23.3157894736842
TCGA-CG-4436	2.21052631578947
TCGA-MX-A5UJ	30.2631578947368
TCGA-EQ-5647	1.5
TCGA-BR-8591	32.8157894736842
TCGA-CG-5727	2.68421052631579
TCGA-BR-A4QL	41.7368421052632
TCGA-RD-A7BS	0.736842105263158
TCGA-BR-A4CS	2.89473684210526
TCGA-D7-A747	0.973684210526316
TCGA-R5-A7ZI	17.6842105263158
TCGA-HF-A5NB	31.8947368421053
TCGA-VQ-A8PK	1.71052631578947
TCGA-BR-8686	1.26315789473684
TCGA-CG-5723	38.8684210526316
TCGA-BR-A4J9	0.473684210526316
TCGA-BR-8077	1.97368421052632
TCGA-D7-6525	3.13157894736842
