# Supplementary material for: Identification of pyroptosis-related subtypes and comprehensive analysis of characteristics of the tumor microenvironment infiltration in clear cell renal cell carcinoma
Source: Sci Rep. 2023 Sep 25;13:16055. doi: 10.1038/s41598-023-43023-y (PMC10519968; doi:10.1038/s41598-023-43023-y)
Supplement: Supplementary file 1 — Supplementary Information 1. [file 41598_2023_43023_MOESM1_ESM.zip › Transcriptome sequencing results.xlsx]

## Sheet: Sheet1
	P2_T1	P2_T2	P2_T3	P2_N1	P6_T1	P6_T2	P6_T3	P6_N1	P7_T1	P7_T2	P7_T3	P7_N1	P8_T2	P8_T1	P8_N1	P11_T3	P11_T2	P11_T1	P11_N1	P1_N1	P1_T1	P1_T2	P1_T3	P1_T4
DDX11L1	0	0	0	0	0	0	0.0955813	0.0712497	0	0	0	0	0	0	0	0	0	0	0	0	0	0	0	0
WASH7P	3.23734	3.75359	3.68187	2.76471	3.99989	3.98199	4.1681	3.71787	4.92987	4.50477	4.11408	3.7624	3.21908	4.68853	3.47736	3.25246	4.10535	3.00629	2.4461	2.89333	2.51878	3.15277	3.11123	3.23584
MIR6859-1	2.38967	2.44107	2.65153	0	4.478	4.49815	2.99831	3.32798	5.0313	3.57816	3.92664	3.00632	2.96529	5.82445	3.8359	0	0	1.82425	0	3.45342	5.24898	4.57357	2.84728	4.25859
MIR1302-2HG	0	0	0	0	0.161093	0.151407	0.764156	0.119064	0.48766	0.196319	0.679981	0	0	0.513786	0	0	0.414233	0	0	0	0.250597	0	0	0
MIR1302-2	0	0	0	0	0	0	0	0	0	0	0	0	0	0	0	0	0	0	0	0	0	0	0	0
FAM138A	0	0	0	0	0	0	0	0	0	0	0	0	0	0	0	0	0	0	0	0	0	0	0	0
OR4G4P	0	0	0	0	0	0	0	0	0	0	0	0	0	0	0	0	0	0	0	0	0	0	0	0
OR4G11P	0	0	0	0	0	0	0	0	0	0	0	0	0	0	0	0	0	0	0	0	0	0	0	0
OR4F5	0	0	0	0	0	0	0	0	0	0	0	0	0	0	0	0	0	0	0	0	0	0	0	0
AL627309.1	0	0	0	0	0	0.0430939	0	0	0	0	0	0	0	0	0	0	0	0	0	0.12543	0	0	0	0
AL627309.3	0	0	0	0	0	0	0	0	0	0	0	0	0	0	0	0	0	0	0	0	0	0	0	0
CICP27	0	0.211715	0.0664309	0.073141	0.0885238	0.0421358	0	0	0.147588	0.209356	0.157294	0.0445673	0	0.205108	0.306717	0	0	0	0	0.0420764	0	0.204884	0.288145	0.36474
AL627309.6	0.252121	1.84547	0.96473	0.177963	0.56488	0.201179	0.210893	0.763871	2.13722	1.36571	1.68263	1.07645	1.78799	2.03048	0.997628	0	0.535821	0.543751	0.940105	0.804976	3.78938	3.96703	3.4654	5.19308
AL627309.7	1.82304	2.65628	0.707092	1.26067	2.26972	1.37363	0.504317	1.16165	2.83689	3.23034	2.41395	2.3816	1.6032	2.48899	2.38944	0.598016	0	1.77983	0.492662	0.482574	4.59618	5.36741	4.83024	5.961
AL627309.2	0	0	0	0	1.08424	0	0	1.53783	0.709843	0.54674	0	0	0	0.536798	0.551842	0.928451	0	0	0	0.432181	0	1.13789	1.20446	0
AL627309.5	0	0.13703	0.161979	0.0916182	0	0.0837697	0.0225052	0.0166677	0	0.0827955	0	0	0	0.132648	0.110553	0.0275756	0	0.214155	0	0	0.0365003	0.269282	0.152489	0.195425
RNU6-1100P	0	0	0	0	0	0	0	0	0	0	0	0	0	0	0	0	0	0	0	0	0	0	0	0
AL627309.4	0	0	0	0	0	0	0	0	0	0	0	0	0	0	0	0	0	0	0	0	0	0	0	0
FO538757.1	0	0	0	0	0.509149	1.13042	0	0.206768	0	0	0.206738	0	0	0	0	0	0	0.382019	0.266403	0	0	0	0	0
WASH9P	4.39377	4.53683	4.17806	4.18915	4.92796	4.76135	4.76107	4.42186	5.25758	4.64831	5.05256	4.55027	4.41297	5.42626	4.78149	4.57698	4.64055	4.10469	4.06369	2.40054	3.78189	3.40283	3.32891	3.76113
MIR6859-2	0	0	0	0	0	0	0	0	0	0	0	0	0	1.65125	0	0	0	0	0	0	0	0	0	0
AP006222.1	0.0250723	0.026186	0.0915679	0	0.286873	0.318777	0.265804	0.118286	0.087342	0.100829	0.0304884	0	0.0790292	0.0746561	0.0518609	0.0747959	0	0.0593888	0	0.21985	0.0664018	0.160771	0.237959	0.242854
AP006222.2	0.476924	0.268634	0	0	0	0	0	0	0	0	0.308769	0	0	0	0	0	0	0	0	0	0	0	0	0
RPL23AP24	0	0	0	0	0.701833	0	0.693634	0.542303	0	0	0	0	0	0	0	0	0	0	0	0	0	0	0	0
AL732372.1	0	0	0	0	0	0	0	0	0	0	0	0	0	0	0	0	0	0	0	0	0	0	0	0
AL732372.2	0.158587	0.226461	0.12017	0.0453784	0.390737	0.196206	0.181533	0.243736	0.261298	0.31022	0.22635	0.206917	0.200731	0.555177	0.133612	0.0662961	0.252865	0.0782097	0.152894	0.149396	1.08671	1.10861	0.776635	0.995799
WBP1LP7	0	0	0	0	0	0	0	0	0	0	0	0	0	0	0	0	0	0	0	0	0	0	0	0
OR4F29	0	0	0	0	0	0	0	0	0	0	0	0	0	0	0	0	0	0	0	0	0	0	0	0
CICP7	0	0	0	0	0	0	0	0	0	0	0	0	0	0	0	0	0	0	0	0	0	0	0	0
AL732372.3	0	0	0.195325	0.214126	0	0	0	0.0988147	0	0	0	0.132941	0.128869	0.160285	0	0	0	0	0	0.125721	0	0	0	0.41346
U6	0.25744	0.26797	0.383227	0.0476465	0.362903	0.342438	0.215406	0.0423011	0.314314	0.436078	0.342275	0	0	0.427862	0	0	0	0.159727	0.0554172	0.205224	0.478883	0.479331	0.362299	0.188139
AL669831.3	0.336135	0.318135	0.510935	0.345482	0.546905	0.637021	0.428713	0.153019	0.12883	0.0385556	0.328513	0.0614711	0.372894	0.45516	0.219507	0.24589	0.579543	0.494484	0.250154	0.409784	0.645198	0.799918	0.997721	0.262491
AC114498.1	0	0	0	0	0	0	0	0	0	0	0	0	0	0	0	0	0	0	0	0	0	0	0	0
MTND1P23	3.46944	5.77758	3.34693	7.56921	4.68042	4.7285	3.35958	5.51925	4.32485	2.96375	5.15803	4.19856	5.43708	3.87757	6.62802	2.78281	3.13078	3.80805	4.15222	6.075	2.85755	2.37011	2.85395	4.30678
MTND2P28	10.0826	10.1909	9.33553	10.8135	9.59924	10.4424	10.0788	10.3547	10.6458	10.2213	11.3555	10.6329	11.3717	10.617	10.3846	10.1744	9.03169	9.74188	11.0425	7.61347	4.27549	4.79412	4.96671	5.9276
MTCO1P12	7.28378	7.80908	6.78093	9.24364	7.13073	7.64971	6.41117	8.2798	6.9159	6.2831	7.57391	6.91219	8.09421	7.8461	8.10272	5.29254	6.22139	6.57606	6.62598	7.46091	4.58321	4.57715	5.89333	6.70963
AC114498.2	0	0	0	0	0	0	0	0	0	0	0	0	0	0	0	0	0	0	0	0	0	0	0	0
MTCO2P12	1.82243	1.46831	1.36757	2.29987	2.34132	1.57911	0.904013	2.49481	0	0	0.599406	0.233105	0.421687	0	2.03193	2.66612	0.996981	3.14644	1.95661	4.88836	1.71015	1.09573	2.41272	3.23893
MTATP8P1	0	1.29596	0	0.56447	0	0	0	0	0	0	0	0	0	0	0	0	0	0	0	3.43429	0	0	0	0
MTATP6P1	11.934	11.953	11.4756	12.946	11.5444	12.1444	11.3876	12.4959	10.4389	9.95406	11.3082	10.6895	12.2197	11.6767	12.3812	12.5364	12.4431	12.6706	13.2469	13.7493	10.4814	11.1084	11.5985	12.468
MTCO3P12	2.92396	3.51911	3.15081	5.14688	3.56128	4.66513	2.35837	5.43939	1.61557	0.860974	3.32064	2.53857	4.60172	1.64585	4.76228	4.25807	4.15068	5.33946	4.99343	5.31374	2.57462	2.65925	3.12152	5.80416
WBP1LP6	0	0	0	0	0	0	0	0	0	0	0	0	0	0	0	0	0	0.493192	0	0	0	0	0	0
OR4F16	0	0	0	0	0	0	0	0	0	0	0	0	0	0	0	0	0	0	0	0	0	0	0	0
CICP3	0	0	0.101879	0.112033	0.198357	0.243761	0.420997	0	0	0	0.147072	0.196792	0	0.236233	0	0.0832723	0	0	0.0663815	0.186322	0.211369	0.774687	0.22852	0.0783788
AL669831.1	1.08457	1.41294	1.53561	1.17866	1.76566	1.26614	1.47183	0.87423	1.35843	1.33754	1.39223	1.00294	1.95598	2.2774	1.13314	1.88706	1.21404	2.04141	1.37826	0.881195	1.66361	1.79574	2.12887	1.4126
RNU6-1199P	0	1.9623	0	0	0	0	0	0	0	0	0	0	0	0	0	0	0	0	0	0	0	0	0	0
AL669831.2	0	0	0	0	0	0	0	0	0	0	0	0	0	0	0	0	0	0	0	0	0	0	0	0
LINC01409	0.249149	0.669811	0.534449	0.359256	0.472063	0.432048	0.225904	0.209901	0.329109	0.563305	0.513995	0.512451	0.879228	1.24315	0.478783	0.251843	0.425551	0.496515	0.49796	0.473919	1.00932	1.32081	1.63391	1.35842
AL669831.6	0	0	0	0	0	0	0	0	0	0	0	0	0	0	0	0	0	0	0	0	0	0	0	0
AL669831.4	0.220745	0.602399	0.497742	0.295536	0.500761	1.11506	0.184324	0	0.667765	1.01726	0.769775	0.630973	1.44673	2.00193	0.601971	0.739103	0.25666	0.673111	0.613787	0	0.530297	0	1.77233	1.44839
FAM87B	0.374282	0.69505	0.127318	0.139887	0.749697	0.550118	0.450196	0.293452	0	0.618326	0.23931	0.244009	0.375508	0.607336	0.107421	0.292504	0.904615	0.774022	0.43961	0.491186	0.844644	0.483723	0.148227	0.357937
LINC01128	1.62385	1.36285	1.57008	0.964046	2.21292	1.74499	2.10879	1.16094	0.887062	1.21275	0.969472	1.11089	1.27597	1.82369	1.17202	1.90778	1.71451	2.38566	1.33172	0.878412	1.90531	1.85849	2.25556	1.83076
LINC00115	1.81468	2.03146	1.67008	1.67021	2.79761	2.5996	1.81828	1.48582	2.44437	2.43492	2.60122	1.66877	3.57287	3.70595	2.25434	1.95597	1.78638	2.48345	0.909001	1.29644	2.39639	3.64196	3.26878	4.045
FAM41C	0	0	0	0	0.243162	0.080411	0	0	0	0	0	0	0	0.102815	0.10616	0	0.119214	0	0.0822256	0	0	0	0	0
TUBB8P11	0	0	0	0	0	0	0.153579	0	0	0	0	0	0	0	0	0	0.214721	0	0	0	0	0	0	0
AL669831.5	0	0	0	0	0.518345	0.182664	0.191542	0	0	0	0	0	0	0	0	0	0	0	0.351879	0	0	0	0	0
AL645608.6	0	0	1.34217	0.358841	0.426138	0.40258	0	0.585438	0	1.18401	0	1.43491	1.86337	0	1.83702	0.501403	0	0	0	0.716173	2.43681	0	1.48577	0
AL645608.2	0.13061	0.319052	0.0827455	0.406791	0.307803	0.052592	0.108501	0.15764	0.0478655	0.0688905	0.157617	0.258834	0.20436	0	0.531201	0	0.078331	0.155198	0.155705	0.493451	0.327221	0.173047	0.352686	0
AL645608.4	0	0	0	0	0	0	0	0	0	0	0	0	0	0	0	0	0	0	0	0	0	0	1.53719	0
LINC02593	2.85111	2.63792	2.7465	1.95038	2.91384	2.92828	2.94977	1.72505	1.48792	1.10237	1.5996	1.95623	4.38213	4.26032	3.61318	1.11062	1.37563	0.69981	2.03225	1.93576	1.65343	1.71733	1.39162	1.15149
SAMD11	4.4231	4.08978	3.99042	3.29459	4.03866	3.99007	4.71325	2.92777	2.42065	2.04913	2.91957	3.22784	4.71703	3.41471	4.39841	2.37705	3.29706	2.00824	2.62117	2.98565	4.61384	4.44424	3.51098	2.36136
NOC2L	4.78232	4.41354	4.82281	3.70698	5.50852	4.91854	5.20676	4.43901	4.4505	4.77937	4.45558	3.94072	4.51594	4.70293	4.51019	4.62013	4.7915	4.68392	3.61435	4.04944	5.81706	5.44258	5.52676	5.13413
KLHL17	2.92005	2.91709	2.71022	2.09195	3.21114	3.0827	2.91978	2.69458	3.85077	3.7231	3.85812	2.45013	3.57983	3.79065	2.58475	2.66898	2.21515	2.78496	2.15896	2.43575	3.98725	4.17324	3.30096	3.91275
PLEKHN1	1.95703	1.97252	2.11482	0.1569	2.59285	2.95305	2.62421	0.384526	1.87859	2.28731	2.22176	0.465936	2.05427	1.6942	0.726112	1.23427	1.49589	1.61023	0.181407	0.177295	2.33368	2.58508	2.04036	2.02085
PERM1	2.90389	0.121662	1.10714	0.334041	0.739243	1.21401	0.66906	0.884838	1.01388	1.47621	1.17429	1.30277	0.183	0.117751	1.26698	0.278596	0	0	0.306063	0.260254	0.294271	0.0794681	0	0.111113
AL645608.7	2.54548	2.24946	2.43076	1.03237	3.55517	3.06448	2.58818	0.668581	3.54581	3.16848	3.70031	1.31653	1.75974	2.94492	0.783662	1.8981	2.43169	3.87465	1.0761	0.940648	4.13914	1.92164	1.54544	2.26634
HES4	7.36321	6.92427	6.89402	5.56316	8.29251	7.82367	7.73514	4.99797	8.46291	7.46208	8.369	5.53138	8.31083	8.35582	5.68222	6.57294	6.6441	7.47805	3.99934	4.36995	7.91873	5.80678	6.12477	6.17696
ISG15	8.18821	8.54095	7.87218	5.27529	7.59336	7.50673	7.52025	5.20018	8.55949	7.74632	7.78733	5.34304	7.96131	7.69964	5.64249	6.29577	6.71407	7.24109	4.43739	4.55526	10.4617	8.09011	8.36108	8.97061
AL645608.3	0	0	0	0	0	0	0	0	0	0	0.651023	0	0	0	0	0	0	0	0	0	0	0	1.90153	0
AL645608.1	0	0.713377	0.817846	0.5068	0.328931	0.310182	0.324597	0	0.904421	1.53404	1.60932	0.326447	0	0.94661	0	0.389244	0.444118	1.50306	0.576151	0.309783	1.61168	0	0	0
AGRN	7.13398	6.19272	7.27419	6.14045	8.45877	7.60363	7.87008	6.37703	6.09584	6.72022	6.1484	6.2525	6.43291	6.15034	6.45496	7.00079	7.16005	6.90254	6.02506	6.04643	9.05751	8.80526	8.56848	7.42131
AL645608.5	0	0	0	0	0	0	0	0	0	0	0	0	0	0	0	0	0	0	0	0	0	0	0	0
AL390719.1	0.986707	1.43799	1.20454	1.81543	2.84535	2.54116	2.4535	1.76226	2.29695	1.46285	2.54194	2.27931	1.97922	2.6824	3.13557	1.75862	1.38873	1.87459	1.50415	1.67898	5.64046	4.79475	3.91246	4.16875
AL645608.8	0.430631	0.627719	0	0	0.905325	1.398	1.44374	0.145293	0.993223	0.780838	0.885583	0.365729	0.504814	0.434292	0	0.435013	0	0.874831	0	0	4.84812	4.01818	2.18837	2.40566
RNF223	0	0	0	0.143181	0.17244	0.236809	0.459731	0.548238	0.216715	0	0	0.52669	0.242194	0	0.963881	0.20608	0	0	0.935553	0.161891	0.594254	0	0.529606	0
C1orf159	2.30604	2.65843	2.30729	1.84277	2.44501	2.53337	2.17479	1.83044	2.70863	2.69192	2.90179	2.12049	2.97915	3.60517	2.1925	2.19422	2.28313	2.35822	1.53688	2.06225	3.45376	3.5106	2.87415	3.52545
AL390719.3	0.178446	0.350647	0	0	0.632969	0.389042	0	0.11132	0.357544	0.183861	0.214632	0	0.276731	0.484275	0	0.180423	0.828049	0	0.14479	0.270295	0.614133	0.772557	0.469679	0.808212
LINC01342	0	0	0.151709	0.385075	0.200262	0.354964	0.102132	0.148531	0	0.126803	0	0	0.0995797	0.124158	0.455875	0.124387	0	0	0.0994398	0.762465	0	0.163098	0	0.225541
MIR200B	3.10233	0	1.53151	2.63619	1.82345	1.13042	0	3.48163	0	1.35989	0.944451	1.17563	0	0	2.52425	1.34227	0	0	1.77975	1.1293	2.34413	0	2.93603	3.80582
MIR200A	3.40756	1.41885	0	3.82945	1.87984	0	2.31073	3.13877	2.7448	3.83082	0.982448	2.31805	2.28063	1.38829	2.94281	2.90365	1.52933	0	2.89184	0	0	0	1.74023	2.82615
MIR429	4.66211	1.49307	3.27158	4.24134	2.76824	3.86904	1.28203	2.38767	0	0	2.06155	3.80409	0	0	4.11434	1.46336	0	0	3.22598	2.96275	2.5026	2.5039	1.82306	3.21053
AL390719.2	2.50444	2.43987	2.42438	4.16768	1.30243	2.44998	1.14016	2.644	2.24617	2.54235	1.52034	3.65907	2.47881	2.72364	3.48756	0.529451	1.34948	0.609035	2.05737	3.35873	2.04954	2.41194	2.80255	1.68792
TTLL10-AS1	0	0	0.0715687	0.0399295	0.0953146	0.045424	0.093957	0.0354393	0.158667	0	0	0.0945359	0.0916028	0.0582761	0	0	0	0.0689117	0	0	0	0.0771019	0	0
TTLL10	0.242232	0.106223	0.0642723	0.23385	0.514253	0.395255	0.567772	0.123145	0.241524	0.0534533	0.236567	0.203711	0.466426	0.0523104	0.384447	0.33224	0.0608227	0.233031	0.121616	0.040698	0	0	0	0
TNFRSF18	3.63885	4.78386	3.62136	0.767127	2.68014	1.7273	2.4563	0.757948	3.82425	2.91791	3.78483	0.809639	2.91801	2.62169	0.961482	1.17789	1.97779	1.31936	0	0.340598	3.1577	3.81963	2.8006	4.71932
TNFRSF4	5.42444	4.62168	3.86405	1.44723	6.00561	5.36288	5.79852	1.55499	4.76078	5.5829	4.85287	1.25643	6.43487	4.97828	1.78543	3.33114	3.83904	2.91127	0.555732	1.56823	5.22225	4.89301	4.59965	5.81352
SDF4	7.04291	6.70725	7.06397	5.72034	7.81636	7.53379	7.68208	7.06952	6.33256	7.13427	6.66589	6.25622	6.71166	6.14389	6.48424	6.89729	7.08069	6.92576	5.88934	6.39558	7.74908	7.86077	7.66138	7.50711
B3GALT6	4.98338	4.71665	4.84446	3.82945	5.20069	4.74726	5.18158	4.02515	3.93288	4.76895	4.37983	3.75865	4.49466	3.82617	4.42602	4.56205	4.40303	4.48395	3.61481	3.68082	5.24307	5.18555	5.12407	5.06797
C1QTNF12	2.54147	1.84918	2.26452	1.99406	3.3329	3.18962	2.70004	3.59279	3.03735	2.51823	3.00887	2.46812	3.2009	3.10912	3.12402	1.60064	0.888908	2.0294	1.86469	2.62212	0.812072	0.721137	0.160191	1.24807
AL162741.1	0.127682	0.568931	0.758544	0.252006	0.472053	0.367432	0.384171	0.537071	1.17113	0.466873	0.83929	0.468651	0.975238	1.20681	0.133038	0	0.14923	0.636514	0.374943	1.00988	0.320346	0.169222	0	0.611502
UBE2J2	4.69691	4.71803	4.88713	3.91791	4.98718	4.76586	4.82473	4.51983	4.50175	4.74616	4.62144	4.1059	4.65817	4.90009	4.55961	4.21357	4.36471	4.33223	3.62746	4.21144	5.13745	5.0504	5.01536	5.02893
LINC01786	1.92994	2.08065	0.765809	1.55197	2.56984	2.49179	2.00416	2.49134	3.13817	2.9933	3.00343	2.01104	2.40263	3.84186	1.12003	2.39651	1.72978	2.42735	1.97431	2.17587	2.8911	2.8171	2.35242	1.97783
SCNN1D	1.2612	1.57701	1.33193	1.64056	2.20975	2.44967	1.71082	2.07312	2.71367	2.13812	2.97694	2.08365	2.78581	4.35222	2.04996	2.55	2.42949	2.68021	2.0761	1.70943	2.15854	2.22068	1.99405	2.38477
ACAP3	3.62555	3.63841	3.64762	2.82588	4.50771	4.11245	3.8754	3.56862	3.88003	3.67552	4.04554	3.09671	4.42463	5.16513	3.613	3.30929	3.28044	3.79291	3.02081	3.58966	4.15517	4.12203	3.95586	4.10156
MIR6726	0	0	0	0	0	0	0	0	0	0	0	0	0	0	0	0	0	0	0	0	0	0	0	0
PUSL1	2.93079	3.33146	3.0284	2.46327	2.98479	2.69317	2.86448	2.65229	3.71678	3.14866	3.75492	2.69953	2.96836	2.81541	3.44827	3.01065	3.02003	3.17172	2.1325	2.56291	3.62552	3.21403	3.17849	3.65466
INTS11	4.45331	4.6089	4.46378	3.78219	5.1526	4.92789	4.8517	4.42164	5.13516	4.77984	5.08078	4.01311	5.31062	5.88929	4.55248	4.77642	4.67927	4.95121	3.66041	3.9497	5.01621	5.09346	4.86882	5.16992
MIR6727	0	0	0	0	0	0	0	0	0	0	0	0	0	0	0	0	0	0	0	0	0	0	0	0
AL139287.1	2.80241	3.98453	3.15564	3.32014	4.25727	4.01966	3.66668	3.20038	3.47324	3.5123	3.62948	3.36388	4.31431	5.09559	3.87251	3.94115	3.99597	4.30761	2.97966	3.24423	4.17474	3.81356	4.11886	3.62794
CPTP	4.86299	4.65714	4.57589	4.85654	5.61778	5.46021	5.44028	5.13212	5.27675	5.10586	5.41598	5.62235	5.03596	4.67258	5.67107	4.95563	5.19713	5.22967	4.81256	5.31192	5.51969	5.34928	4.73128	5.57506
TAS1R3	0.115003	1.38066	0.869545	0.329658	0.760592	0.805503	0.42437	0.203716	1.02426	1.34588	1.58331	0.311404	0.262897	0.461605	0.759554	0.0593242	0.665679	0.48318	0.449878	0.176142	0.689833	0.690435	0.165113	0.67052
DVL1	5.21041	5.19462	5.21488	4.87113	6.16547	5.82608	5.8904	5.28671	4.90984	5.02642	5.00684	5.312	5.3488	5.8001	5.4388	5.26119	5.4477	5.53342	4.31967	5.0493	6.04679	5.78772	5.79692	5.60064
MIR6808	0	0	0	0	0	0	0	0	0	0	0	0	0	0	0	0	0	0	0	0	0	0	0	0
MXRA8	7.13499	6.86151	6.84136	5.34045	7.43461	6.78768	7.30317	5.52539	5.65209	6.98291	6.39395	5.34776	5.33434	5.48589	6.05049	4.33128	4.23726	3.7951	5.04211	4.86731	3.40944	2.78421	3.84582	4.52508
AURKAIP1	6.75872	6.72007	6.62852	6.31634	7.13863	7.02183	7.05078	7.43673	7.00081	6.83269	6.85702	7.26333	6.7534	6.74952	7.45821	5.95433	6.33732	6.28023	5.75636	6.88684	7.25431	6.89944	6.84373	7.04066
NDUFB4P8	0	0.496154	0	0	0	0	0	0	0.64101	0	0	0.406947	0	0	1.15722	0.482819	0.945061	0	0	0	0	0	0	0
CCNL2	5.52274	5.99861	5.50391	5.24815	6.10232	6.21692	5.4942	4.92836	6.7624	6.0187	6.76235	4.94929	6.97982	8.10844	5.48292	5.67642	5.30391	5.95564	4.93085	5.04512	5.49841	5.96519	5.59351	6.20789
MRPL20-AS1	3.9587	3.96389	4.34591	3.28497	4.2145	3.43175	3.60237	3.79657	3.21522	3.99637	3.11201	3.8521	3.34517	3.48514	4.19156	2.88899	3.11429	3.04415	3.00806	3.8293	4.23126	4.34595	4.03036	4.05965
MRPL20	5.35445	5.33485	5.41104	4.89209	5.99875	5.9186	5.91336	5.89108	5.59511	5.85569	5.56788	5.89119	5.41802	5.27917	6.02763	5.30898	5.45386	5.46651	4.7916	5.25488	6.16807	5.90695	6.02817	6.27765
RN7SL657P	0	0	0	0	0	0	0	0	0	0	0	0	0	0	0	0	0	0	0	0	0	0	0	0
AL391244.2	2.14009	2.79377	2.5738	1.90052	2.1131	1.96089	2.07013	1.28797	1.93768	2.23679	2.56108	1.90629	2.86968	4.2458	2.09122	1.84239	2.22617	2.10112	1.77773	2.30039	2.999	2.92983	2.4028	3.28239
ANKRD65	2.60196	2.51821	2.32436	2.65213	2.92878	2.26391	2.5495	2.54851	1.87929	2.03421	2.44651	2.78248	2.58291	2.37433	3.40095	1.86719	1.61113	1.82738	2.37775	2.44294	0.852631	0.910741	0.639485	1.16617
AL391244.1	1.04408	0.353224	0	0.630059	0.289394	0.272691	1.06646	0.570741	0.462679	1.06789	1.47462	1.07125	1.54537	0	0.352952	0.852736	0	1.18457	1.74062	0	0	0	0	0.32472
TMEM88B	0.37076	0	0.449015	2.89664	1.44152	0.29822	0	3.63528	0.875452	0.381288	1.16962	2.87187	0.556403	1.3101	3.11229	0.374609	0	0.43427	0.955929	2.15039	0	0	0	0
LINC01770	2.5639	2.12538	2.91526	1.18981	2.96406	2.31693	2.21128	2.20557	3.23938	3.38462	3.28866	1.49926	3.69724	4.19215	2.29008	1.44049	0.262451	1.27585	0.859996	1.57943	0.541207	0.296128	1.1621	1.29253
VWA1	7.7118	7.30865	7.18263	5.15219	8.43407	7.57487	7.89951	5.4123	6.35126	7.26435	6.73953	5.34166	7.56411	7.0064	5.63437	6.53941	6.24515	7.59127	4.7387	5.21701	5.32621	3.73209	4.10619	5.0139
ATAD3C	2.30669	1.80626	2.42677	2.33869	2.8979	2.48475	2.63786	2.67437	2.19668	2.61396	2.57085	3.42809	2.15721	2.71345	3.31065	0.286706	0.227245	0.475774	2.63174	3.14563	0.314127	0.134103	0.397832	0.229156
ATAD3B	2.50829	3.05829	2.82305	2.70478	3.0689	2.97534	2.35849	2.65858	4.09089	3.72028	3.93493	2.66738	3.49664	4.36761	3.05719	2.47377	2.37158	2.77042	2.13226	2.56489	3.60746	3.61486	3.01781	3.62757
AL645728.2	0.905946	1.71473	0.861172	1.03652	1.83127	1.68943	1.28717	1.64588	1.73684	1.70267	2.19937	1.96322	2.11526	3.35965	1.81081	1.46892	1.72913	1.20734	1.15449	1.43793	2.26753	0.666813	2.45126	1.80409
ATAD3A	3.89556	3.9878	4.44552	3.13679	4.17478	3.50311	3.80074	3.96631	4.16553	4.3126	4.00438	3.56954	3.49595	3.74974	4.04286	4.29794	4.4674	4.13227	2.76715	3.33755	4.94348	4.51107	4.59603	4.39247
TMEM240	2.19792	2.20133	2.27644	0.954143	1.39012	0.791652	1.12636	0.523277	0.734881	1.12785	1.06549	1.56779	1.69926	2.39937	1.55963	0.846956	0.591755	0.755416	0.080713	1.16053	0.973851	1.50272	0.794165	1.78915
SSU72	4.86031	4.96834	4.94143	4.47728	5.16239	5.17352	5.17766	5.24429	4.14857	4.39413	4.26127	5.01053	4.52371	4.4146	5.35764	4.82606	4.69118	4.83908	5.00867	4.82909	5.59168	5.63369	5.46324	5.57807
AL645728.1	1.03097	1.30738	0.880641	0.325596	0.443003	0.657315	0.934067	0.292027	0.837231	1.00989	0.923949	1.01313	0.624915	0.901283	0.656856	0.995371	1.0595	0.968158	0.713481	0.310495	1.35987	1.61523	1.38648	1.22778
AL691432.3	0	0	0	0	0	0	0	0	0	0	0	0	0	0	0	0	0	0	0	0	0	0	0	0
FNDC10	3.36447	2.70748	3.14817	2.28492	1.96204	1.2846	1.71984	2.07917	1.32091	1.9793	1.72922	3.46241	2.7491	3.24789	3.72885	0.694302	0.641141	0.650308	2.72373	3.60336	4.14465	3.82227	3.02532	3.71501
AL691432.4	0.395207	0.219869	0	0.46378	0.260302	0.0864245	0.256794	0.56558	0.418535	0.314972	0.25334	1.50075	1.21939	1.85815	0.990527	0	0.128003	0.130177	0.706366	1.31007	1.78	2.06303	1.10518	0.980891
AL691432.2	2.86712	2.72626	2.92802	3.27161	4.15924	3.79295	4.10524	3.79115	3.24982	3.43106	3.2463	3.82223	3.62771	4.41684	4.09584	3.04075	3.3572	3.39185	3.32463	3.81393	3.31228	3.86839	3.48982	3.2943
MIB2	3.94386	4.00926	4.03635	3.5083	4.94225	4.66276	4.52529	3.96881	3.47161	3.48141	3.77739	3.77902	4.6699	5.02324	4.2731	4.16363	4.06232	4.36128	3.5606	3.66935	4.50006	4.74351	4.13597	4.54867
MMP23B	1.43296	2.18662	3.19324	0.238556	1.40109	0.268968	0.978287	0.354844	0.949422	0.419526	1.10772	0.625167	1.39373	1.51035	1.06495	0.994454	1.30043	0.834865	0.557614	0.268617	0.610727	1.03929	0.819152	0.246691
CDK11B	4.85508	4.99841	4.85878	3.55009	4.94199	4.47769	4.4631	3.91909	4.4448	4.96197	4.69918	4.07391	4.58101	4.53123	4.43464	4.14799	4.41926	4.55715	3.48215	3.62675	5.13317	4.85051	4.9353	5.01256
FO704657.1	0.444064	1.09069	0	0.580728	0	1.09069	0.91938	0	0	1.69264	0.525184	0	0	0	1.09003	0	0	0	0.366249	0	0	1.29526	0	1.24528
SLC35E2B	4.35812	4.24229	4.44509	3.27672	4.75177	4.30924	4.34714	3.84599	4.18602	4.14926	4.55845	3.43222	4.90244	5.82205	3.95212	4.47494	4.50907	4.43465	3.7179	3.98657	4.51466	4.82922	4.35189	4.17701
AL691432.1	2.42203	2.91497	2.81229	1.66888	3.98064	3.52311	3.3336	2.94712	3.44307	3.18591	3.31908	1.2907	3.416	4.31972	2.26485	3.30764	2.80195	3.63226	2.67848	1.4847	2.33518	2.45338	1.39039	1.86287
MMP23A	0.360112	0.799571	0.771058	0.134173	0.161693	0.637321	0.303001	0.119514	1.73186	0	0.229847	0.160401	0.649993	1.10116	0.799038	0	0.415648	0.226404	0	0	0.965121	0.251755	0	0
CDK11A	0.724308	0.939846	0.939962	0.474935	0.536724	0.552444	0.303001	0.66658	0.870021	0.717136	1.02592	0.304739	1.2835	1.80362	0.697373	0.573059	0.263442	0.52785	0.155317	0.551788	1.14981	1.22316	0.80386	1.7651
AL031282.2	0.974621	0.848618	1.0184	0.475413	1.19054	0.678596	0.935487	0.535701	1.05047	1.13845	1.00209	0.646288	0.519112	1.54626	0.724141	0.628252	0.586345	0.861206	0.423742	0.811641	1.52033	1.81542	1.78549	1.37418
AL031282.1	0.27384	0.408805	0.40658	0.40418	0.285206	0.167158	0.11922	0.131602	0.604921	0.216402	0.623995	0.562501	0.462197	0.963369	0.34795	0.0743291	0	0.248411	0.0592152	0.408296	0.825545	1.17951	1.04897	1.31636
SLC35E2A	2.267	2.47768	2.32361	1.58107	1.77563	1.82131	1.63015	1.30397	2.71733	2.56102	2.91376	2.4504	2.51802	3.40451	1.72357	1.87447	1.56519	1.57123	1.16605	2.31144	2.45149	2.69044	2.43234	2.50428
NADK	4.72485	4.70281	5.1631	3.54123	4.88568	4.26714	4.70547	4.17872	4.20001	4.53135	4.18102	4.0352	3.82971	3.93032	4.41043	4.209	4.47153	4.31648	3.75866	3.98237	6.16725	6.14559	5.84856	5.32293
GNB1	6.90105	6.43765	7.18378	5.39056	7.70006	6.81216	7.53737	6.60472	5.66855	6.94466	5.76851	6.37577	5.64225	5.16297	6.45697	7.23914	7.40213	7.41355	6.33925	6.42601	8.17856	8.21738	8.13722	7.52832
AL109917.1	1.69057	0.414165	0.842441	0.907074	0.847014	0.699097	0.177816	0.57022	1.01417	0.728657	0.747213	1.29399	1.41203	1.76997	1.73364	1.38409	1.52307	2.0849	0.820123	0.698305	0.714869	2.45793	0.948713	0.203246
CALML6	0	0.198722	0	0.256231	0.235574	0	0.0816874	0.427025	0.323776	0.101592	0.229222	0.303931	0.360357	0.835969	0.102694	0	0.115338	0	0.0795196	0.288306	0	0.464864	0	0.181901
TMEM52	0.623536	0.461096	1.0859	1.2779	1.14153	1.22749	1.26977	1.5999	0.71509	0.877494	1.03062	1.62898	0.956509	0.933535	1.74486	0.241645	0.614083	0.282149	1.37267	1.67165	0.569693	0.165024	0.178459	0.228149
CFAP74	0.583043	0.684414	0.516921	0.0136562	0.892515	0.345968	0.519348	0.0595492	0.458685	0.34634	0.344437	0.0327368	0.426905	1.13842	0.0410775	0.206596	0.217742	0.281607	0.137276	0.105373	0.312192	0.0783548	0.0571794	0.227703
AL391845.2	2.14547	1.01596	1.09218	0	1.9504	1.34105	1.32063	0.0601542	0.261877	0.783612	0.595359	0	0.742775	1.60721	0	1.13885	0.729799	0.587441	0	0	1.15088	0.555753	0	0.791468
GABRD	4.08268	3.26536	3.37798	0.238058	4.49765	3.66634	4.25634	0.152231	2.96008	3.62537	2.94635	0.203546	2.86927	3.22955	0.408045	2.60777	3.08717	2.45222	0.0591417	0.268062	1.60086	0.987422	1.26956	2.12892
AL391845.1	0	0	0	0	0	0	0	0.407658	0	0	0	0	0	0	0.87911	0	0	0	0	0	0	0	0	0
PRKCZ	1.53223	1.14645	1.92649	2.02808	3.14615	2.78703	3.21859	3.59227	1.67859	2.17637	1.72484	2.66596	1.63516	1.35133	3.05231	2.59061	2.53307	2.64497	2.79367	2.5088	2.20929	2.78053	2.45683	1.8765
AL590822.2	0.0958826	0.281428	0	0	0.0408857	0.112065	0.0402925	0	0.10218	0.0502858	0.143591	0.155763	0	0.142862	0.0508407	0	0.112271	0.168063	0.114566	0.0382764	0.127393	0	0	0
PRKCZ-AS1	1.45735	1.25697	1.61913	1.66548	2.02169	1.77006	1.765	1.44482	1.12698	0.959139	1.57302	1.74202	1.95264	2.91631	1.88388	1.70989	1.41391	1.58165	1.61666	1.28174	1.53548	2.2636	1.96937	2.16285
FAAP20	3.33439	3.51853	3.32213	2.66637	3.82822	3.77053	3.63082	3.6594	3.50868	3.4132	3.5623	3.26476	3.55895	3.70381	3.55341	3.58631	3.37776	3.6485	2.67348	3.32216	3.95713	3.94536	3.90617	4.37074
AL590822.1	0	0	0	0	0	1.02833	0	0.621877	0.959522	0	0.6218	1.30302	0	2.5638	0	0	0	0	0.437865	0.758827	0	0	0.719187	0
SKI	6.21651	5.73784	6.14728	3.7205	6.66804	5.74621	6.42112	4.25882	4.05395	5.16415	4.64621	4.1373	4.97431	4.58397	4.40425	5.89006	5.99918	6.11046	4.34019	4.29035	5.43283	5.77733	5.43081	4.93001
AL590822.3	1.3034	1.06484	1.36802	1.29521	1.69039	1.99397	1.57	1.34841	1.18627	0.845033	1.34828	1.12205	1.96243	2.92765	1.26465	1.25381	1.0391	1.66775	1.28481	1.41927	1.55524	1.53978	0.522396	1.23169
MORN1	1.11767	0.97816	1.22093	0.92641	1.97687	1.66105	1.61591	1.80521	1.61564	1.70399	1.5234	1.40938	1.01517	1.86102	1.50183	1.74061	1.86229	1.67578	1.05008	1.66417	1.826	2.16639	1.56132	1.70524
AL589739.1	0	0.688041	0.789716	0.487602	1.43967	1.10152	0.785062	0.776249	0	0	0.439656	0.788911	0.555467	1.61694	0.384361	0.916598	0	0.766408	0.554796	0.937594	0.836516	0	0	0
AL513477.1	1.99814	2.02379	1.85281	1.40447	2.91923	2.65623	2.64005	2.04905	2.18262	2.17775	2.2281	2.01111	1.4996	1.84837	2.28591	2.21294	2.58695	2.26453	1.92049	2.12915	2.95591	3.07229	2.53954	2.0268
AL513477.2	0	1.21786	0.396439	0.607413	1.1853	2.13137	0.877276	0.826364	3.27426	2.13959	2.9352	1.7295	2.70111	4.20399	1.51339	1.01954	1.13467	1.14856	1.15128	1.37236	1.4356	3.0301	2.44651	2.13039
RER1	4.98709	4.92305	5.14895	4.37801	5.69484	5.43494	5.57049	5.31246	5.0242	5.50116	5.11814	4.88604	4.74103	5.10208	5.14965	5.50005	5.32648	5.47564	4.83046	4.69637	5.78214	5.69346	5.59367	5.18557
PEX10	3.49973	2.51877	3.66251	2.81619	4.81034	4.21197	4.64712	4.20058	2.81591	3.89393	3.15818	3.47256	3.01586	2.58382	3.91278	4.33431	4.40359	4.42168	3.51912	3.37558	3.96055	4.22147	3.80276	3.29137
PLCH2	1.62952	1.86705	1.71228	1.29213	4.08855	4.71206	3.20194	4.63851	1.7092	1.26572	1.74336	2.94996	2.14642	4.37572	1.70912	1.71994	1.01508	2.23051	2.89288	3.80676	1.95788	2.41228	1.52162	2.2907
AL139246.1	0.397105	0	0.480056	0.284334	1.64187	1.45317	0	1.23348	0.537271	0.408281	0	0.336683	0.327036	1.37846	0	0.401191	0	0.464447	0	0.581003	1.18715	0.889309	0	1.48926
AL139246.4	0.642455	0	0	0	2.17629	1.34402	1.25534	1.24313	0.677302	0	0	0	0.29305	0.887338	0.665045	0.360418	0	0.741909	0	0	0.461335	2.13588	1.15681	0
PANK4	3.94753	3.92193	4.11709	3.59332	4.35377	3.59772	3.93106	3.6381	3.33956	3.84531	3.66171	3.51312	3.58698	3.45442	3.79107	3.80954	3.60288	3.92942	3.59594	3.46284	4.23436	4.36158	3.7909	3.67547
HES5	2.47857	1.55293	1.39402	0.104155	3.9946	3.3884	3.75237	0	1.39407	1.29945	2.49652	0.537693	4.64142	4.72256	0.155326	3.44834	3.31856	4.33528	0.432149	0	0.370245	1.60893	0.710607	1.88425
AL139246.5	3.60953	3.37114	3.14749	2.3808	4.18384	3.62808	3.97713	2.9579	3.94005	3.08497	3.67997	3.07401	4.07718	4.66901	3.14801	2.8656	2.58267	3.80529	1.52989	2.29437	3.1651	2.65973	2.5401	2.98067
TNFRSF14-AS1	1.8226	1.74689	1.97345	0.941576	3.06864	3.19459	2.20826	1.62074	2.88225	2.05405	3.48586	1.45123	2.36458	3.09493	2.0147	2.92298	2.56671	3.50972	1.07816	1.19332	2.46285	2.3346	1.61342	2.17913
TNFRSF14	5.36939	5.58612	5.45309	3.93365	6.41887	6.52377	5.90803	5.05322	6.3329	5.71231	6.57042	4.30238	6.09053	6.69762	4.85316	6.53104	6.26743	7.07191	4.01173	4.42129	6.36855	6.24642	5.9226	6.40102
AL139246.2	0.289618	0.158519	0	0.2052	1.7731	1.98608	1.19079	0.266839	0.5606	0.755748	1.23527	0.352342	1.05039	1.23084	0.430949	2.01316	1.43392	3.05794	0.123173	0	0.922951	0.534546	1.20131	0.883955
AL139246.3	1.72381	0.972709	0.65435	0.212059	0.658121	0.927794	0.962885	0.766868	2.39604	1.75596	2.30106	0.96735	1.76728	2.23915	1.13888	2.16843	2.17821	1.68183	0	0.444063	2.13861	2.9661	0.418511	2.64498
PRXL2B	4.75734	4.33414	4.77491	3.55243	5.72761	5.3965	5.36049	4.69689	4.58077	4.94907	5.09664	4.51441	4.5958	4.7891	4.79639	5.01091	5.02815	5.32414	3.71959	3.95957	4.91038	4.86996	4.70385	4.29143
MMEL1	0.674517	0.732663	0.722322	0.140714	0.208933	0.196562	0.316916	0.268161	0.563118	0.508973	1.25356	0.549476	0.274289	0.337249	0.697986	0.0533797	0.0619457	0.181365	0.273926	0.232546	0	0.0705298	0	0.277989
AL831784.1	0	0	0	0.845765	0	0	0	0.30508	0	0	0	0.401232	0	0	0	0	0	0	0.695846	0	0	0	0	0
TTC34	0.795829	0.424178	0.92352	0.331882	1.97899	1.9042	1.58928	0.754995	0.813141	0.638986	1.13467	0.625512	0.890439	1.63893	0.596712	0.703899	0.366196	1.10885	0.772503	0.679492	0.233637	0.387341	0.390377	0.505761
AC242022.2	0	0	0	0	0	0	0	0	0.428912	0.58685	0.799502	0.265054	0.25728	0.316746	0	0	0	0	0	0	0	0	0	0
AC242022.1	0	0	0	0.396904	0	0	0	0	0	0.131063	0	0	0.102957	0	0	0	0	0.412785	0	0	0	0	0	0
AL592464.2	0	0	0	0	0	0	0	0	0	0	0	0	0	0	0	0	0	0	0	0	0	0	0	0
AL592464.3	0	0	0	0	0	0	0	0	0	0	0	0	0	0	0	0	0	0	0	0	0	0	1.18337	0
AL592464.1	0	0	0	0	0	0	0	0	0	0	0	0	0	0	0	0	0	0	0	0	0	0	0	0
AL589702.1	0	0	0	0	0	0	0	0	0	0	0	0	0	0	0.125643	0	0	0	0	0	0	0	0	0
ACTRT2	0	0	0	0	0	0	0	0	0	0	0	0	0	0.139229	0	0	0	0	0	0	0	0	0	0
PRDM16-DT	0.599224	0.595582	0.900017	5.46212	1.14153	0.312772	0.53172	5.1853	0.126517	0.145754	0.2296	6.2872	0.819579	1.50888	5.94245	0.502613	0.165142	0.486613	5.59865	5.833	0.0964946	0.0491069	0	0.451159
PRDM16	1.34208	0.874075	1.4961	2.47949	1.2603	0.417322	0.830841	2.08629	0.237165	0.223572	0.303094	3.26427	1.0054	1.32513	3.06979	0.804681	0.448963	0.580524	2.90646	2.78225	0.0561128	0.0834603	0	0.0594943
MIR4251	0	0	0	0	0	0	0	0	0	0	0	0	0	0	0	0	0	0	0	0	0	0	0	0
AL008733.1	0	0	0	0.27661	0	0	0	0	0	0	0	0	0	0	0	0	0	0	0	0	0	0	0	0
AL512383.1	0	0	0	0.103066	0	0	0	0.219163	0	0	0	0.2372	0	0	0.15373	0	0	0	0	0.0595521	0	0	0	0
AL590438.1	0	0	0	0	0	0.0912398	0	0	0	0.0607428	0.13947	0.0964118	0	0	0.0614108	0	0	0	0	0	0	0	0	0
AL354743.2	0.260675	0.271325	1.31063	0	1.57926	0.389979	0.575048	0.445689	0.190309	0	0	0	0	0	0.27111	0	0.302435	0.963082	0.39789	0.550798	0	0	0	0
AL354743.1	0.142181	0	0.175105	0.361577	0	0	0	0.0448145	0	0	0.0448078	0.426178	0	0.210249	0.148115	0.0736784	0	0	0	0.165516	0	0	0	0
ARHGEF16	3.48659	2.07911	3.67147	3.48815	5.30922	5.08645	4.78465	4.23532	4.1249	4.18747	4.59455	3.91931	4.67276	5.26135	4.36588	4.96064	4.80137	5.11918	3.59118	3.76188	0.818821	1.67136	2.65594	2.87444
AL512413.1	0.461963	1.12631	0.556055	0	0.395881	0	0.390778	0.756868	1.38535	0.474683	0.545779	0.392956	1.49484	1.87496	1.12563	1.71861	1.68811	1.89305	0.68278	0.669619	1.0101	0.592235	0.633678	1.65666
MEGF6	3.74265	3.60737	4.35014	2.13954	5.08682	4.1795	4.7403	3.04509	3.88451	4.20596	4.25389	2.67114	3.48241	4.57903	2.99828	3.57665	4.195	3.97023	2.42829	2.14211	2.30131	2.78885	1.97916	2.82944
MIR551A	0	0	0	0	0	0	0	0	0	0	0	0	0	0	0	0	0	0	0	0	0	0	0	0
AL513320.1	2.16248	2.42202	2.33434	1.82771	2.76923	2.51664	2.0868	1.98752	3.53137	2.80364	3.13187	2.71722	4.08801	5.32516	2.66067	1.11943	0.348198	1.41517	0.63928	2.09246	0.391094	1.35538	1.75317	3.22862
TPRG1L	6.13163	5.55804	6.13657	5.53384	6.71545	6.43143	6.6984	7.45445	4.96277	5.81806	5.18035	6.43173	5.31521	4.8856	6.76658	6.2623	6.4591	6.55439	6.35044	6.36588	5.88461	6.12357	5.87404	5.44013
WRAP73	2.66553	2.77414	2.55934	1.87253	2.87803	2.59256	2.66084	2.28615	2.52612	2.75933	2.73055	2.50298	2.66402	2.85907	2.42143	2.38485	2.39787	2.73531	2.04772	2.04199	3.27832	3.63864	3.21829	3.37466
TP73	0.938192	0.553325	0.537318	0.121527	0.236633	0.303029	0.317147	0.036975	0.165247	0.458272	0.50111	0.0501145	0.11841	0.3558	0.0317352	0.450441	0.322972	0.413562	0.0484671	0.13754	1.50171	1.39683	1.04162	0.934683
AL136528.1	0.819538	0	0	0	0	0	0.5586	0	0	0	0	0	0.206065	0.471121	0	0	0	0	0	0	0	0.598662	0	0
AL136528.2	0.49646	0	0	0	0	0	0	0	0	0	0	0	0	0	0	0	0	0	0	0	0	0	0	0
TP73-AS1	2.81735	2.65064	3.00656	2.13496	3.68497	3.1663	3.23886	2.61892	2.81168	2.92835	2.87877	2.65844	2.75785	3.50722	2.78239	3.25867	3.31883	3.40858	2.56012	2.40675	2.92761	3.46383	2.93461	2.73676
AL136528.3	0	0	0	0	0	0	0	0	0	0	0	0	0	0	0	0	0	0	0	0	0	0	0	0
CCDC27	0	0.0990766	0	0.0659543	0.775268	0.340937	0.742436	0.0870255	0.312923	0	0.0870126	0.0401491	0.252434	0.599612	0.235806	0.0960459	0.163742	0.267684	0.0766324	0.110843	0	0	0.0699934	0
SMIM1	3.4195	2.83635	3.51569	3.29139	4.05439	4.23653	3.91193	5.44396	4.41282	3.71558	4.4383	4.26041	3.07632	2.94083	4.57649	2.238	3.16374	3.15814	2.54383	3.77082	0.990716	1.98724	0.717454	1.69399
LRRC47	4.47034	4.19681	4.91846	4.03843	5.42527	4.88452	5.38268	5.10061	4.04871	4.68868	4.33244	4.7288	3.97611	4.20951	4.98679	5.3525	5.37563	5.33207	4.63921	4.47196	5.15468	5.03278	5.05077	4.29528
RN7SL574P	0	0.591859	0	0	1.59958	1.0984	0.848215	0.916278	0.758107	1.32386	0.373733	1.5914	0	0.985805	0	1.98072	0	1.96686	1.55881	1.71329	0.724328	1.2052	0	1.25368
AL365330.1	2.55758	3.0165	1.5992	1.696	2.73956	2.50608	1.88192	2.26442	3.21922	2.66117	2.79787	2.20278	3.07255	3.87865	1.82819	2.57163	2.82278	2.47405	2.36073	1.73856	2.77316	2.09976	2.31255	2.847
CEP104	3.57936	3.23583	3.66504	3.09267	4.45701	3.56346	4.08527	4.02183	2.78008	3.69071	2.95844	3.46316	3.01339	2.99186	3.84457	4.27546	4.33925	4.31012	3.82218	3.57552	4.2526	4.10924	4.0442	3.23966
DFFB	2.40168	2.42209	2.41055	1.73585	2.75827	1.85892	2.31963	2.33992	2.65652	2.63036	2.74819	2.25406	2.1506	3.24255	2.23098	2.56992	2.28119	2.40234	2.30536	2.25111	2.49937	2.74667	2.74762	2.59198
C1orf174	3.32703	3.51983	3.57159	2.72785	3.59095	3.27833	3.39316	2.96457	2.83848	3.52539	3.12194	3.04914	2.87418	3.04725	3.04813	3.34698	3.40545	3.45462	2.78132	3.008	4.36442	4.05296	4.17732	3.80998
LINC01134	0.709672	0.491315	0.525914	0	0.586952	0.320736	0.551476	0.791819	1.10852	1.11515	1.02305	0.495674	1.03479	1.43892	0.564697	0.478089	0.873006	0.326392	0.226301	0.608665	0.962361	1.09724	0.947521	1.00493
LINC01346	0	0	0	0	0	0	0	0	0	0	0	0.130477	0	0	0	0	0	0	0.0645318	0	0.205756	0	0.273131	0
LINC01345	0	0	0	0	0	0	0	0	0	0	0	0	0	0	0	0	0	0	0	0	0	0	0.25623	0
LINC02780	0	0	0	0	0	0	0	0	0	0	0	0	0	0	0	0	0	0	0	0	0	0	0	0
AL805961.1	0	0	0	0	0.263413	0.383936	0.167814	0	0.0304218	0	0	0	0	0.0429589	0	0.540266	0.397504	0.552237	0	0	0.0568723	0.681481	2.62314	0
EEF1DP6	0	0	0	0	0	0	0	0	0	0	0	0	0	0	0	0	0	0	0	0	0	0	0	0
LINC01777	0	0	0	0	0	0	0	0	0	0	0	0	0	0	0	0	0	0	0	0	0	0	0	0
AL355602.1	0	0	0	0	0	0	0	0	0	0	0	0	0	0	0	0	0	0	0	0	0	0	0	0
Z98747.1	0	0	0	0	0	0	0	0	0	0	0	0	0	0	0	0	0	0	0	0	0	0	0	0
LINC01646	0	0	0	0	0	0	0	0	0.0438281	0	0	0.0509356	0	0	0	0	0	0	0.0968967	0.0480947	0	0	0	0
AJAP1	1.12785	0.601245	1.22248	2.09611	2.08232	1.51485	1.76551	2.87404	0.72728	1.2924	0.380106	2.51015	0.661898	0.723161	2.14137	2.33353	2.50479	2.90891	2.59409	1.95999	0.694568	0.168406	0.0939206	0.311148
Z98886.1	0	0	0	0.127244	0	0	0	0.038768	0	0.0650891	0	0	0	0	0	0	0.0740219	0	0.147351	0.0975603	0	0	0.177157	0
BX005132.1	0	0	0	0	0	0	0	0	0	0	0	0	0	0	0	0	0	0	0	0	0	0	0	0
LINC02781	0	0	0	0	0	0	0	0	0	0	0	0	0	0	0	0	0	0	0.449767	0	0	0	0	0
LINC02782	0	0	0	0	0	0	0	0	0	0	0	0	0	0	0	0	0	0	0	0	0	0	0	0
AL139823.1	0	0	0	0.978912	0	0	0	0.363804	0	0	0	0.134392	0	0	0.167178	0	0	0	0	0.351946	0	0	0	0
Z98259.3	0	0	0	0.556582	0	0	0	0.962106	0	0	0	0.600645	0	0	0.333352	0	0	0	0.584127	0.664057	0	0	0	0
Z98259.2	0	0	0	0.217553	0	0	0	0.783378	0	0	0	0	0	0	0.579437	0	0	0	0	0.245186	0	0	0	0
Z98259.1	0	0	0	0	0	0	0	0	0	0	0	0	0	0	0	0	0	0	0	0	0	0	0	0
Z97988.2	0	0	0	0	0	0	0	0	0	0	0	0	0	0	0	0	0	0	0	0	0	0	0	0
AL365255.1	0	0.18595	0	0	0	0.141661	0.148648	0.11132	0.247922	0	0	0.149547	0	0.180098	0	0	0	0	0	0	0	0	0	0
Z97988.1	0	0	0	0	0	0	0	0	0	0	0	0	0	0	0	0	0	0	0	0	0	0	0	0
MIR4689	0	0	0	0	0	0	0	1.17301	0	0	0	0	0	0	0	0	0	0	0	0	0	0	0	0
NPHP4	1.54948	1.60235	2.0441	1.40114	2.54515	1.85136	2.2161	1.73762	1.76937	2.12711	1.92905	1.76851	1.7393	2.24409	1.67048	2.25635	2.15569	2.28439	1.63147	1.61179	2.46359	2.47256	2.09224	2.05455
KCNAB2	2.68171	3.34388	3.41008	1.98448	3.66283	3.68397	3.32849	3.63929	2.44593	2.58668	2.34907	2.26179	2.46713	2.43586	2.33301	1.81086	2.15977	2.16997	2.1834	3.5122	4.99262	5.11413	4.28659	4.50285
CHD5	0.0406344	0.0213706	0.075037	0.595148	0.0837183	0	0.033577	0.564235	0.0992122	0.122299	0.0734135	1.01361	0.156641	0.080923	0.887434	0.0810743	0.0477355	0.0485694	0.462496	0.740353	0.546473	0.469032	0.859172	0.183694
AL031847.2	0	0	0	0	0	0	0	0	0	0	0	0	0	0	0	0	0	0	0	0	0	0	0	0
RPL22	5.97364	6.30344	6.35583	5.44772	7.01998	6.86502	7.16164	6.33623	6.88185	6.54378	6.19928	6.70483	6.10012	6.58733	6.64032	6.57926	6.68369	6.63011	5.75501	5.47513	5.42682	5.73797	5.79468	5.57108
AL031847.1	0.46614	0.483885	0.56093	1.36364	0.712088	0.923443	1.36287	2.0075	1.66565	0.478957	1.39306	2.3542	1.50466	2.98786	2.80165	1.55067	0.535229	1.24577	1.15268	2.28684	1.83266	1.01856	1.69127	1.96379
RNF207	1.55857	1.91216	1.95873	2.19915	2.57441	2.36813	1.93701	2.55123	2.9111	2.58193	2.62765	2.80038	3.30483	4.18039	2.91203	2.43339	2.5396	2.90148	2.60898	2.71734	2.73727	3.11172	2.88539	3.4259
ICMT	5.9123	5.66567	6.00903	4.76999	5.86811	5.23208	5.65812	6.08129	4.35062	5.6311	4.64098	5.62071	4.7962	4.19276	5.72254	5.16982	5.2919	5.12918	5.29233	5.40063	6.05145	5.8076	5.72921	5.26956
LINC00337	0	0	0.296946	0.11646	0.0719704	0.0675173	0	0.674469	0.0614779	0.250178	0.103652	0.542482	0.135129	0.167984	0.328041	0.0865971	0	0.102032	0.371999	0	0.798464	0.410249	0.440831	0.43164
HES3	0	0	0	0	0	0	0	0	0	0	0	0	0	0	0	0	0	0	0	0	0	0	0	0
GPR153	3.75498	3.25399	4.07316	1.34184	2.52843	2.21198	2.2178	2.58009	2.1845	2.75348	2.78211	2.33498	1.29958	2.07907	1.88317	2.32078	2.39141	2.07407	2.04935	2.21871	2.36522	2.0659	2.48982	2.20919
ACOT7	4.84763	4.48571	4.59011	3.10351	5.39748	5.51438	5.02733	6.31997	3.64959	4.68286	3.74582	4.60556	4.08753	3.32736	4.65512	4.85517	5.14307	5.09888	4.40287	5.11695	6.4683	6.07842	5.70988	5.87686
AL031848.2	0	0	0	0	0	0	0	0	0	0	0	0	0	0	0	0	0	0	0	0	0	0	0	0
HES2	0.930986	0.385653	1.51624	0.469855	0.680138	0.524849	0.926863	1.17048	0.541661	0.683084	0.693512	0.964297	0.254226	0.957863	0.918936	0.811795	0.934055	2.03564	0.988017	1.14414	0.193183	0	0	0.296482
ESPN	1.90206	0.664511	2.02674	3.3976	3.3814	3.46294	3.14786	5.38709	1.2105	1.21868	1.5017	3.69366	1.66969	3.93581	3.80849	2.75921	2.39889	3.41202	4.06008	4.56301	0.15243	0.115928	0.0430712	0.211295
MIR4252	0	0	0	2.51602	0	0	0	3.42756	0	0	0	0	0	0	0	0	0	0	0	0	0	0	0	0
AL031848.1	1.15849	0	0	1.7045	2.03305	0.716981	1.2353	2.4606	0	0	0	0.749717	0.992379	2.24279	0.893418	1.4127	0	0.988874	1.86185	0.973962	0	0	0	0
TNFRSF25	3.49831	4.15473	3.93563	2.08406	3.40256	3.15597	2.6867	2.2978	4.21291	4.12116	4.15163	2.33598	4.08529	4.72393	2.82358	3.03321	3.03126	2.83444	1.91838	2.3381	3.25502	4.05078	3.14899	4.58937
PLEKHG5	3.39864	3.45882	3.42689	2.11928	4.65427	3.7196	4.08807	2.45834	2.74845	3.04229	2.87539	2.60575	3.30689	4.24795	2.74362	3.33039	3.14532	3.59094	2.59257	2.50757	3.3348	4.82267	3.49513	5.09561
NOL9	2.89228	2.7701	3.17065	1.93942	3.35611	3.03458	3.1369	2.32153	2.51844	3.15067	2.59378	2.29711	2.0868	2.80882	2.5822	2.91077	2.99253	2.98476	2.54821	2.56144	3.78514	3.52107	3.42823	2.83701
RNU6-731P	0	0	0	0	0	0	0	0	0	0	0	0	0	0	0	0	0	0	0	0	0	0	0	0
AL591866.1	0.443111	0	0.534024	0.800373	1.13956	1.42783	0	0.524153	0	0	0.285711	0	0	1.49332	0	0.78872	1.42956	0.516955	0.899044	0.64401	1.96273	0.569034	0.609172	0
TAS1R1	0	0.0765575	0	0	0.120718	0.218467	0.175029	0.172635	0.103369	0.4039	0.212719	0.11974	0.0591946	0.0740593	0.149133	0.144766	0.0860065	0.585112	0.115894	0.0577147	0.18922	0	0.383928	0.0698249
ZBTB48	3.41334	3.97233	3.57933	2.90794	4.47647	4.15451	4.02532	3.75735	4.34028	4.03951	4.29541	3.28947	4.25525	5.02412	3.53755	3.71824	3.3957	3.8567	3.34712	2.85869	3.89446	4.11579	3.68541	4.28151
KLHL21	4.37742	4.09853	4.8904	3.71556	5.18904	4.38592	5.12476	5.1988	3.55335	4.11846	3.90187	4.70183	3.87993	4.38361	4.72882	5.17517	5.73757	5.536	4.77873	4.53402	4.91861	5.03834	5.57064	4.62498
PHF13	3.98242	3.65682	3.99873	3.50376	4.4521	4.11006	4.23014	3.90481	3.41497	3.75908	3.54991	3.60831	3.64829	4.0029	3.74309	4.23206	4.4891	4.41385	3.47937	3.23536	4.77593	4.60463	4.726	3.92501
THAP3	3.37116	3.3933	3.25006	2.74331	3.29238	3.21224	3.48356	3.16691	3.59901	3.36229	3.373	3.2901	3.31549	3.59927	3.37685	3.64377	3.55553	3.46142	2.48516	2.69106	3.59485	3.25867	3.58118	3.3201
DNAJC11	3.43481	2.98276	3.54069	3.00012	4.13641	3.25993	3.78543	4.47718	2.62055	3.39854	2.78125	4.23893	2.66208	3.41702	4.20707	3.46148	3.66574	3.81646	3.8012	4.28944	4.26692	4.08279	3.90779	3.14077
LINC01672	0	0	0	0	0	0	0	0	0	0	0	0	0	0	0	0	0	0	0	0	0	0	0	0
AL591163.1	0	0	0.241229	0	0	0	0	0	0	0.202628	0	0	0	0	0	0	0	0	0	0	0	0	0	0
CAMTA1-DT	1.91809	2.42108	1.44964	1.95089	1.85429	1.53885	2.14937	3.5073	1.68985	1.4819	2.20088	3.39371	3.27018	3.33934	3.04495	1.63645	1.78858	0	2.02292	1.89469	1.26311	1.73816	2.82618	2.10526
CAMTA1	3.06464	2.94066	3.04222	2.71701	3.44975	3.25126	3.38961	3.6797	2.79487	3.21661	2.92899	3.34229	3.3604	3.53239	3.70113	3.27222	3.27942	3.44545	3.16555	3.13247	3.07922	3.16177	2.98443	3.09009
AL590128.1	0	0	0	0	0	0.839994	0	0	0	0	0.386341	0.504031	0	1.01302	0	0	0	0	0	0	1.23538	0	0	0
AL512330.1	0	0	0	0.36066	0	0	0.422789	0	0	0	0	0	0	0	0.517269	0	0	0	0	0	0	0	0	0
RNU1-8P	0	0	0	0	0	0	0	0	0	0	0	0	0	0	0	0	0	0	0	0	0	0	0	0
CAMTA1-IT1	0.480258	0	0	0.625857	0	0	0	0.311095	0	0	0.311052	0	1.18185	1.1353	1.40564	0	0	0	0	0	0.614133	0	0	0
Z97987.1	0	0	0	0	0	0	0	0	0	0	0	0	0	0	0	0	0	0	0	0	0	0	0	0
AL365194.1	0	1.17109	0	0	0.415881	0	0.410556	0	0	0	0	0	0.401286	0	0	0.489622	0	0	0	0	0	0	0	0
AL359881.3	0.416937	0	0	0.602508	0.0977243	0.259347	0	0.268019	0.503383	0.119662	0.0718044	0	0	0.671005	0.765205	0.326859	0.259799	0.13804	0.417756	0	0	0	0	0
AL359881.2	0.590596	0	0.395222	0.605673	1.63972	0.993507	0.273208	0.206768	0.926357	0.606175	0.692699	0.879138	2.21903	3.31323	0	0.32874	0	0	1.49838	0.672436	0	0.422414	0	1.7675
AL359881.1	0.622904	1.42896	2.12562	3.00962	0.537784	1.18231	0.918531	0.729403	1.72545	2.1192	1.40307	1.69583	3.39765	4.92816	1.42817	1.06535	0	1.84351	0.899879	0.508456	0	0	0	2.02861
VAMP3	6.45665	6.11457	6.7602	5.10294	7.07053	6.55601	7.15124	6.28551	5.52585	6.44636	5.69052	6.21015	5.8058	5.41116	6.03311	7.22594	7.1213	7.24723	6.41159	5.80159	7.57097	7.67877	7.68362	7.15815
Z98884.2	1.07077	2.38301	2.21929	1.91624	2.83555	2.24401	2.0086	1.47924	2.29809	2.89492	3.37653	2.01549	3.06425	3.07198	2.02279	2.63144	3.06082	3.87094	2.2702	1.95256	2.98179	3.44194	1.65275	3.42833
PER3	1.8967	1.73331	2.24067	2.29039	4.65708	4.26543	4.27584	3.23844	3.68665	3.52038	3.95805	3.65443	2.66259	3.07456	2.37328	4.09305	4.1395	4.54864	3.37935	2.05727	2.21999	2.46592	1.93938	1.9423
Z98884.1	0	0.240605	0.282648	0.308996	1.85429	1.39692	1.19448	1.82369	1.51359	1.4819	1.11365	0.898832	0.188374	1.15567	0.446426	1.1572	1.28211	1.71816	0.188117	0.493405	0	1.1164	0	0
UTS2	1.1424	2.37999	1.96666	0.077713	1.42418	1.05127	1.58045	0.134992	2.91343	3.43373	2.28506	0.486106	1.5554	1.20204	0.506061	1.60226	1.75275	1.77066	0.175159	0.526999	4.0601	4.40904	3.94027	4.37467
TNFRSF9	2.95669	3.77418	3.21932	0.066219	1.53861	0.906429	1.00981	0.368886	1.12674	1.37772	0.88455	0	1.05579	0.427553	0.362072	0.697867	0.872923	1.991	0.0769388	0.0993324	5.40051	5.37675	5.26817	4.66302
AL009183.1	0	0	0	0	0	0	0	0	0	0	0	0	0	0	0	0	0	0	0	0	0	0	0	0
PARK7	7.21179	7.28222	7.2344	6.41755	7.44292	7.19983	7.27096	7.62455	7.12278	7.53988	7.11304	7.46702	6.88587	6.18935	7.65182	6.78366	7.03241	6.93038	6.37562	6.88498	7.75983	7.57386	7.50408	7.63096
Y_RNA	0.311822	0.51571	0.268993	0.279332	0.416719	0.470194	0.318571	0.244715	0.544102	0.551952	0.526991	0.368626	0.440053	0.85035	0.365272	0.490585	0.42003	0.561115	0.329383	0.28211	0.493257	0.646526	0.574146	0.611898
AL034417.4	1.15443	0.761583	1.15185	0.784466	0.583198	0.777072	0.489768	1.20274	0.943198	0.754485	0.970977	0.400125	0.643877	0.647043	0.449594	0.191261	0.220332	0.171143	0.292407	0.114002	0.84796	0.556874	0.328752	1.41415
AL034417.3	0	0.194622	0.229252	0.251045	0	0	0	0	0.135432	0.192442	0.50692	0.544648	0.151852	0.188515	0	0	0	0	0	0	0	0	0	0
ERRFI1	6.20407	5.80378	6.47974	4.9599	7.41491	7.66264	7.37351	6.13801	5.54122	6.59697	5.85154	4.47476	5.40932	4.89444	4.48726	6.44424	6.47048	6.30731	4.777	3.83883	6.18936	6.42159	6.28039	6.40711
AL034417.2	0	0.452575	0.434596	0.195953	0.772401	0.685261	0.158702	0	0.323208	0.594261	0.640217	0	0.15481	0.192141	0	0.279885	0.115121	0	0	0.077507	0.360949	1.03102	1.09342	1.00422
AL034417.1	0	0	0	0	0.202598	0	0	0	0	0	0.150273	0	0	0	0	0	0	0	0	0	0	0	0	0
AL358876.1	0	0	0	0	0	0.395372	0.288179	0	0.252154	0	0	0	0	0.746031	0	0	0	0.215054	0	0	0	0	0	0
LINC01714	0.656372	0.537498	0.780574	0.26068	1.14074	1.54531	1.27778	1.63505	0.780611	0.801918	0.610146	0.309123	1.51118	2.21293	0.202077	1.20885	0.886033	1.02559	0.299792	0	0.255186	1.55435	1.72908	1.15856
RNU1-7P	0	0	0	0	0	0	0	0	0.701271	0	0	0	0	0	0	0	0	0	0	0	0	0	0	0
AL358876.2	0	0	0	0	0	0.306667	0	0	0.281202	0	0	0	0	0	0	0	0	0.446014	0	0	0	0	0	0
RNU6-991P	0	0	0	0	0	0	0	0	0	0	0	0	0	0	0	0	0	0	0	0	0	0	0	0
SLC45A1	2.73142	2.42797	2.8014	3.33069	3.21246	2.73818	2.61911	3.36126	1.54568	1.51362	1.4017	2.89119	2.87451	2.98305	3.63981	2.16516	2.06167	2.79154	2.66075	2.58499	2.03033	1.71488	1.53441	2.47409
RERE	4.61215	4.13912	4.82746	3.77008	5.44365	4.5729	5.08149	4.75016	4.2471	4.4363	4.57378	4.26524	3.93146	4.273	4.37514	4.73973	5.07319	5.07444	4.28454	4.81416	5.04466	5.20563	4.8561	4.31335
RERE-AS1	0.892751	1.18823	0	0.32473	0.495243	0.565134	0.682842	0.376576	0.969798	0.59012	0.533381	0.266697	0.987498	0.694179	0.59555	0.319225	1.10638	0.526146	0.575949	0.131942	0.990229	1.86138	1.73335	2.74445
AL096855.1	0	0	0	0	0	0	0	0	0	0	0	0	0.945711	0	1.14014	0	0	0	0	0	0	1.35116	0	0
AL096855.2	0	0	0	0	0.408026	0.385341	0	0	0.638202	0	0	0	0	1.36638	0	0	0	0	0	0	0	0	0	0
RPL7P11	0	0	0	0	0	0.228599	0	0	0.209152	0	0.180746	0	0	0	0	0	0	0	0	0	0.667849	0	0	0
RPL7P7	0	0	0	0	0	0.215002	0	0	0	0	0.321758	0	0.579207	0.271547	0	0	0	0	0	0	0	0	0	0
AL357552.1	0	0	0	0	0	0	0	0	1.16143	0	0.27694	0	0.639616	0	0	0	0	0	0	0.34692	0	0	0.592311	0.731664
AL357552.2	0	0	0	0	0	0.400588	0	0	0	0	0.582636	0	0	0	0	0	0	0	0	0	0	0	0	0
RPL23AP19	0	0	0	0	0	0	0	0.308058	0	0	0	0	0	0	0	0	0	0	0	0.384857	0	0	0	0
ENO1	8.55628	8.13153	8.82274	7.74203	10.3396	10.3304	10.3267	8.84122	8.51646	9.47088	8.57582	8.47586	8.5769	7.97642	8.70058	10.3555	10.5782	10.5408	8.06699	8.30693	10.6982	10.419	10.593	9.80612
MIR6728	0	0	0	0	2.68277	2.6035	2.32362	0	2.15712	1.41807	0.990431	0	1.8486	2.09482	0	0	2.26767	0	0	0	0	0	0	0
ENO1-AS1	0	0	0	0.520789	0.6126	1.79807	0.334127	1.23166	0.926357	0.724888	0.254104	1.95792	1.01114	2.06792	1.98931	0.400423	0	0.463576	0.591692	0	0	0.511174	0	0
RNU6-304P	0	0	0	0	0	2.0592	0	0.864655	0	0	0	2.12207	0	0	0	0	0	0	0	0	0	0	0	1.18965
HMGN2P17	0	0	0	0	0	0	0	0.161203	0	0	0	0	0	0	0	0	0	0	0	0	0	0.834217	0	0
AL139415.1	0	0	0	0	0	0	0	0	0	0	0	1.01385	0	0	0	0	0	0	0	0	0.632488	1.07154	1.13556	1.35477
AL139415.2	0	0	0	0	0	0	0	0	0	0	0	0	0	0	0	0	0	0	0	0	0	0	0	0
CA6	0.0760932	0	0	0	0.0639307	0.0599648	0	0.0921981	0	0	0.0921844	0	0.0614151	0	0	0	0.0892022	0	0	0	0	0.52309	0	0.0724343
RN7SL451P	0	0	0	0	0	0	0	0	0	0	0	0	0	0	0	0	0	0	0	0	0	0	0	0
SLC2A7	0.12919	0	0	0	0.108855	0.598233	0.388329	0	0.415226	0.745839	0.0800644	0	0	0	0	0	0	0.153524	0	0	0.171014	0	0	0.341625
SLC2A5	3.36821	2.82983	3.57805	1.59344	7.25709	7.50236	7.12002	5.37968	4.45769	4.27312	2.75994	2.70047	2.82266	2.87665	2.10878	4.30946	4.58896	5.51121	2.98865	3.9583	6.03369	5.72026	5.60438	5.56989
AL158048.1	0	0	0	0	0	0	0	0	0.639603	0	0	0	0	0	0	0	0	0	0	0	0	0	0	0
GPR157	1.64163	1.78342	2.33062	1.86935	3.1743	2.75055	3.06162	2.34309	2.35682	2.81414	1.98087	2.559	1.42257	2.20034	2.38625	2.51863	2.54441	2.22698	2.34358	2.14549	3.58832	3.99563	3.85453	3.02367
MIR34AHG	1.67217	2.1633	2.07026	0.472258	2.36686	1.93744	1.58858	0.727791	2.13278	2.12175	2.57662	0.644768	2.86379	3.40191	1.18894	1.75717	1.62654	2.22457	0.483907	0.513813	2.1894	2.67631	2.26335	3.21245
MIR34A	0	0	0	0	0	0	0	0	0	0	0	0	0	0	0	0	0	0	0	0	0	0	0	0
LNCTAM34A	1.23068	1.34929	1.5915	0.799703	1.51555	1.48239	1.32117	0.409482	1.44683	2.13955	1.79127	0.417014	1.8243	2.24492	0.189783	2.1172	1.97607	1.8082	0.571373	0.144549	1.06044	1.92883	0.756011	1.93238
H6PD	4.33151	4.27491	4.9785	3.29039	6.26188	5.46353	6.07742	4.02129	3.27312	4.47487	3.48838	3.41956	3.77409	4.12625	3.89903	5.17215	5.46621	5.51113	3.70924	3.95417	5.64198	6.24381	6.1775	4.81332
SPSB1	5.34211	5.32445	5.97155	3.39709	5.39353	4.63238	5.34305	3.35795	4.96485	5.80239	4.87402	3.26464	2.85141	3.11934	3.3177	3.62799	3.99364	3.81284	2.41467	2.67643	4.87231	4.22334	4.89941	4.2385
BX323043.1	0.494078	0.675742	0.492725	0.224629	1.11219	0.596528	0.418631	0.762751	1.48696	1.81956	0.922692	0.266973	0.336126	0.731103	0.423401	2.28818	2.46499	2.0126	0.33569	0.253085	0	0	0	0
LINC02606	1.54783	1.24992	1.82126	0.249682	2.25419	1.65698	1.72712	1.28685	0.984334	2.26353	1.14101	1.18693	1.24379	0.916931	1.06364	3.0013	2.87648	2.32731	1.15963	0.992206	0.529113	1.58298	0.487074	0.655173
RNA5SP40	0	0	0	0	0	0	1.66026	0	0	1.23451	0	0	0	0	0	2.93179	2.03106	3.14644	0	0	0	0	0	0
AL928921.1	0	0	0	0.189035	0	0	0	1.31543	0	0	0	1.00973	0	0	0.887763	0	0	0	1.09958	0.563674	0	0	0	0
SLC25A33	2.08586	2.41309	1.99078	2.60964	2.72623	2.74415	2.96828	4.09701	1.43287	2.26671	1.21283	4.33963	1.81395	1.41004	4.09443	2.48658	1.89671	2.01445	3.88345	3.58546	3.22785	3.09171	2.92517	2.51516
AL954705.1	0.600101	0.344228	0	0	0.517566	0.489757	0	0.703568	0	0.340559	0	0.892034	0.49998	0.33394	0.343962	0	0	0.694443	0.696339	0.489163	1.02818	1.25547	1.32627	0.795426
TMEM201	2.59926	2.34432	2.31112	2.28156	2.90951	2.43346	2.76298	2.24395	1.86082	1.97897	2.02042	2.60193	2.55877	2.55586	2.86269	2.46295	2.03168	2.37388	2.47776	2.76243	3.12316	3.05394	2.80228	2.42717
PIK3CD	4.00431	4.49809	4.38234	2.61307	4.52221	3.71879	4.10544	3.0951	3.75807	4.05963	3.67666	2.56316	4.12381	4.00729	3.33657	3.5972	3.78257	3.97586	2.8419	2.89697	6.32627	6.47163	5.62167	5.74279
PIK3CD-AS1	0	0.220652	0	0	0.179289	0.0867466	0.09111	0	0.0790337	0.113222	0.0678798	0	0.326554	0.213786	0	0	0.246435	0	0.0886998	0	0.802159	1.43391	1.02864	1.23472
AL691449.1	1.0196	0	0	0	0	0	0	0	0	0.436717	0	0	0	0	0	0	0	0	0	0	0	0	0	0
PIK3CD-AS2	3.53533	2.53919	2.62414	1.24627	3.44502	3.53453	3.28284	3.50884	3.56351	3.53848	3.52045	2.26933	2.34156	1.43592	2.85817	3.30083	3.52198	3.52227	2.814	2.80883	0.694921	0.498744	0.92407	1.1162
CLSTN1	6.64042	5.96993	6.71328	5.6552	7.98015	7.30369	7.78988	6.78435	5.39492	6.49044	5.78407	6.20624	6.00976	5.38934	6.42022	6.6018	6.81797	6.71956	6.10811	6.7235	7.10431	7.18851	7.03191	6.0803
MZT1P1	0	0	0	0	0	0	0.975397	0	0	1.14406	0	0	0	0	0	0	0	0	0	0	0	0.838503	1.4398	0
AL357140.3	0	0.105629	0	0	0	0	0	0.0625292	0	0	0.0625198	0	0	0.287189	0	0	0	0	0	0	0	0	0.277967	0
CTNNBIP1	3.70084	3.3187	3.66383	3.92503	4.34011	3.60072	4.31979	4.74451	3.13392	3.88927	3.24326	4.55641	3.4575	3.10216	4.87981	3.88803	3.99086	3.75748	4.36667	4.25113	4.72916	4.87471	4.33945	4.54164
AL357140.1	0	0	0	0	0	0	0	0	0	0	0	0	0	0	0	0	0	0	0	0	0	0	0	0
AL357140.4	0	0	1.12346	0.333606	0.211993	0.199453	0.391676	0.157395	0	0.475744	0	0	0	0.252253	0	0	0	0.294872	0	0.199186	0	0.327062	1.07445	0.622579
LZIC	3.66071	3.4724	3.90545	2.96849	4.33472	3.84699	4.21306	4.01696	3.13196	3.6725	3.17695	4.01244	3.2835	3.03109	4.11218	4.32954	4.18829	4.35304	4.03517	4.07119	4.71877	4.67086	4.43611	4.06546
AL357140.2	1.56851	0	0.861172	0.926832	2.10081	1.61075	1.66026	1.76364	1.51926	2.01589	1.92386	1.39554	1.75188	2.72795	1.01875	1.86877	2.03106	1.3623	1.21015	1.01834	2.02904	2.54779	3.19217	0
NMNAT1	2.40177	2.37364	2.55354	2.19872	3.07113	2.70355	2.95974	3.30436	2.3685	2.94165	2.03747	3.34083	1.97751	2.10972	3.11094	2.58485	2.85286	2.75171	2.86174	3.05607	3.17386	3.02683	2.64514	2.51788
RN7SKP269	0.92896	0.557983	0	0.390363	0	0.772573	0	0.350894	0	0.950929	0.632842	0.459339	0	0	0.557581	0	0	1.39238	0	0.436856	0	0	0.731562	1.6546
TMEM274P	0	0	0.855318	0	1.23773	1.18412	0.342166	0	0	1.00405	0.260387	0	0.334267	1.20892	0.421126	0.409842	0.467179	0	0.832748	0	0	0	0	0.693685
MIR5697	0	0	0	0	0	0	0	0	0	0	1.70127	0	0	1.51932	0	0	0	0	0	0	0	0	0	0
AL603962.1	0	0	0	0	0	0	0	0	0	0	0	0	0	0	0	0	0	0	0	0	0	0	0	0
RBP7	4.66784	4.19379	3.71003	2.89519	6.71951	6.82594	6.97779	4.45885	4.29114	4.70241	4.26582	5.21231	7.15807	5.9056	4.4677	6.60671	5.71174	6.62393	4.21473	4.17103	6.61899	4.98146	5.75586	6.80514
UBE4B	3.48441	3.09325	3.60208	2.7368	4.1908	3.60051	4.16647	3.95611	4.08206	3.80765	4.20157	3.29152	2.90537	3.43348	3.47698	3.98304	4.09143	4.07589	3.72813	3.56179	4.01061	4.4561	4.27844	3.4904
AL590639.1	0	0	0	0	0	0	0	0	0.383619	0	0	0	0	0.518056	0	0	0	0	0	0	0	0	0.700582	0
PGAM1P11	0.277412	0.28868	0	0	0.438026	0.221743	0	0	0	0	0.17524	0	0	0.279894	0.734645	0	0.80658	0	0	0	0	0	0	0
RNU6-828P	1.23107	3.23983	0	1.51234	2.9567	0	1.07769	0	0.970397	1.91911	1.40139	0	0	1.89583	0	1.2408	2.52617	1.3868	0	0	1.49063	0	1.56996	0
KIF1B	3.05279	2.59884	3.43468	2.68766	3.91811	3.25931	3.59606	3.71366	2.98389	3.3152	2.98799	2.97897	2.24396	2.7088	3.19168	3.80549	3.81645	4.09596	3.4284	3.25457	3.80807	3.96319	4.0561	2.92415
AL358013.1	0	0	0	0	0	0	0	0	0	0	1.60521	0	0	0	0	0	0	0	0	0	0	0	0	0
RNU6-37P	0	0	0	0	0	0	0	0	0	0	0	0	0	0	1.26698	0	0	2.08065	0	0	3.04273	1.49165	3.14989	0
RN7SL731P	0	0	0	0	0	0	0	0	0	0	0	0	0	0	0	0	0	0	0	0	0	0	0	0
AL139424.3	0.164918	0.0885017	0	0.22221	0.139226	0.413749	0.201302	0.413612	0.331914	0.321966	0.102685	0.138106	0.0684937	0.242989	0.250514	0.0857849	0.362034	0.284192	0.31354	0.250385	0.315028	0	0.235074	0.229832
AL139424.2	1.78253	1.08533	0.685358	0.955709	0.652266	1.10256	0.716934	1.13053	1.03035	1.00552	0.44017	0.789734	0.770127	1.75093	1.4501	0.260055	0.427458	0.434016	1.31444	1.04917	0.478607	1.36475	0.892071	1.46633
PGD	4.80247	4.87244	5.28327	5.0663	5.2349	4.44033	5.20854	5.57428	4.28844	5.26547	4.32748	5.66996	4.1963	4.09012	5.88105	4.7594	5.39083	5.2067	5.20679	5.4512	7.12569	6.81031	6.82672	6.0785
AL139424.1	0	0	0	0	0	0	0	0	0	0	0	0	0.195667	0	0	0.450013	0	0.283113	0.367466	0	0	0	0	0
CENPS-CORT	0	0	0	0.122133	0	0	0	0.209855	0.126301	0.0926465	0.16016	0.146124	0.141667	0.256578	0.0936541	0.25703	0.105226	0.547984	0.2703	0	0.332203	0	0.129462	0.242745
CENPS	2.18478	1.35115	1.75	1.85138	2.17603	1.94253	1.63579	2.92272	2.69188	2.61085	2.43864	3.05673	2.01668	2.66234	2.31052	1.22355	1.60397	1.87545	0.994205	0.928692	2.21924	0.414431	1.14095	0.702479
CORT	0	0.340973	0	0.524653	0.617011	0.847861	0	1.00756	0	0.337334	0.552199	0.277004	0.942638	1.19436	0.847304	0.175161	0.536811	0.688578	0.386149	0.584173	0.228235	0.425651	0.640921	0.313353
DFFA	3.82436	3.51557	3.82278	3.28135	4.22468	3.84836	4.1875	4.35497	3.34447	4.0366	3.09248	4.19616	2.713	2.7659	4.07721	4.24877	4.15686	4.14515	3.81805	4.08949	4.1138	4.19353	4.15047	3.73444
AL354956.1	0	0	0	0	0	0	0	0	0	0	0	0	0	0	0	0	0	0	0	0	0	0	0	0
PEX14	4.25886	4.08122	4.36494	3.55049	4.70336	4.54288	4.6828	4.33864	3.8938	4.18651	4.22746	3.94093	4.10998	3.77737	4.38303	4.00673	4.26612	4.3032	3.72919	4.16739	4.70244	4.95221	4.84839	4.82277
AL139423.2	0.263657	0.274418	0.0874076	0.0488845	0.461995	0.478013	0.270956	0.417871	0	0.390115	0.0433958	0	0	0	0	0.204343	0.373152	0.0841795	0.16425	0.393757	0.344122	1.05568	0.2866	0.362833
RN7SL614P	0	0	0	0	0	0	0	0.956881	0	0	0.393586	0	0	0	0	0	1.77633	0	0.498612	0	0	1.91454	1.70367	0
CASZ1	0.937875	0.938763	1.26922	2.21876	1.70766	1.45107	1.4978	2.17067	0.801204	1.19324	0.827599	2.34865	1.06538	1.05578	2.73174	0.965126	1.14613	0.866445	2.48256	2.67445	1.81913	2.04618	2.38371	1.56499
AL139423.1	0.149494	0.296485	0.267897	0.350759	0.332046	0.210204	0.104333	0.377768	0.175766	0.104524	0.235548	0.221622	0.196752	0.470816	0.250911	0.0521688	0.0898899	0	0.385593	0.583385	0.550376	0.315827	0.456566	0.885716
HSPE1P24	0	0	0	0	0	0	0	0	0	0	0	0	0	0	0	0	0	0	0	0	0	0	0	0
C1orf127	0.4036	0.464075	0.681045	0	0.714917	0.496771	0.764239	0	0.573778	0.584824	0.71288	0	1.0715	1.07052	0	0.267992	0.0669771	0.367575	0.133643	0.250289	2.40119	1.93428	1.27211	2.47638
CFL1P6	0	0.686933	0.447452	0	0	0.297129	0.311	0.236103	1.02787	0.379931	0.616678	0	0.554533	0	1.14969	0.915224	0.426209	0	0	0	0	0	0	0
TARDBP	4.83768	4.90357	5.03987	4.19686	5.18286	4.91459	4.98613	4.6598	4.38087	4.92687	4.61684	4.80575	4.43386	4.78887	4.7749	5.12925	5.19605	5.16234	4.56316	4.43101	5.50693	5.38711	5.46386	5.35539
AL109811.3	0	0	0.112989	0	0	0	0	0	0	0	0	0	0	0	0	0	0	0	0	0	0	0	0	0
MASP2	0.858229	0.647234	0.849394	0.618742	0.973304	0.927762	0.94204	0.539965	0.702184	0.608266	0.60004	0.6171	0.626571	1.01865	0.8585	1.068	0.602642	0.824779	0.859692	1.02399	0.711024	1.1569	0.919012	0.799537
AL109811.2	1.65732	2.45988	2.03461	2.31835	2.15897	2.60038	2.38806	1.54512	3.26506	2.25204	2.91868	2.46896	4.14022	4.97532	2.74605	2.32885	1.82255	2.66968	2.31793	2.62921	2.44691	3.06258	2.05244	2.25734
SRM	5.61341	6.09517	5.75788	4.12374	5.73561	5.36887	5.62025	4.60725	5.99465	5.89013	5.79279	4.41072	5.61417	5.26726	5.05581	5.89936	5.70066	5.50566	4.35973	4.70138	7.05438	6.90516	6.90848	7.32186
EXOSC10	4.023	3.93372	4.15307	2.93566	4.51374	4.11683	4.45075	3.60897	3.63959	4.23169	3.58605	3.52612	3.751	4.0846	3.59738	4.5826	4.40645	4.67177	3.63717	3.12754	5.0601	4.76291	5.01493	4.476
AL109811.1	0.280983	0.357074	0.0935294	0	0.124254	0.275745	0.18006	0.297782	0.385376	0.077917	0.297741	0.181137	0.473507	1.06053	0.0787687	0.0764076	0.250863	0.537063	0.119294	0.275386	0.444751	0.283193	0.210521	0.94103
EXOSC10-AS1	0.343668	1.08688	1.59015	0.244798	0.926084	1.30768	0	1.20852	0.820544	1.68768	1.39972	0.920304	1.44777	0.346676	0	0.626951	0.963697	0.717903	0.281751	0	0.445037	0	1.74775	0.59592
MTOR	3.42539	3.26414	3.70613	2.76949	3.97053	3.03864	3.61078	3.75727	3.19821	3.5747	3.07428	3.38534	2.73209	3.17694	3.49129	3.4085	3.42915	3.46712	3.56147	3.59833	4.39235	4.32782	4.39749	3.63407
MTOR-AS1	0	0.480109	0	0.474802	0	0.374218	0	0	0	0	0	0	0	0.65301	0	0.467138	0	0.294523	0	0.373747	0	0	0	0.238346
RNU6-537P	0	0	0	0	0	0	0	0	0	0	0	1.11179	0	0	0	0	0	0	0	0	0	0	0	0
ANGPTL7	0.539809	0.0945488	0	0.919434	0.148565	0.26687	0.279461	0.21161	0.678112	0.181219	0.109665	0.215774	0	0	0.686212	0	0	0.107955	1.9865	0	0	0	0.813802	0
RNU6-291P	0	1.93191	0	0	0	0	0	0	0	1.91911	0	0	0	0	0	0	0	0	0	0	0	0	0	0
RPL39P6	0	1.00305	0	0	0	0	0	0	0	0	0	0	0	0	0	0	0	0	0	0	0	0	0	0
UBIAD1	3.17449	3.17041	3.39346	2.2757	3.93654	3.22973	3.69222	3.20318	2.31594	3.087	2.15583	2.96369	2.37615	2.2832	3.08117	3.45797	3.38611	3.39518	2.92102	2.80605	3.79511	3.70247	3.62263	3.1366
UBE2V2P3	0	0	1.1591	0.294925	0.634141	0	0	0.264236	0.304401	0.749452	0.264199	0.348999	0	0	0.426965	0.415546	0	1.36834	0.612642	0.331312	1.2201	0.916396	0	0
AL031291.1	0	0	0	0	0	0	0	0	0	0	0	0	0	0	0	0	0	0	0	0	0	0	0	0
MTCYBP45	0	0	0	0	0	0	0	0	0	0	0	0	0	0	0	0	0	0	0	0	0	0	0	0
DISP3	0.22021	0.0693269	0.160155	0.112341	0.854427	0.12737	0.532688	0.119176	0.244288	0.226796	0.530926	0.0279212	0.179401	0.099455	0.198561	0.778258	1.05795	0.293826	0	0.288306	0.250822	0.0886363	0.186118	0.0632163
AL590989.1	0	0	0	0	0	0	0	0	0	0	0	0	0	0	0	0	0	0	0	0	0	0	0.263582	0
LINC01647	0	0	0	0	0	0	0	0	0	0	0	0	0	0	0	0	0	0	0	0	0	0	0	0
AL031731.1	0	0	0	0	0	0	0	0.0592817	0	0.0990602	0	0.228163	0	0	0	0	0	0	0.221091	0.344119	0	0	0	0.938387
FBXO2	2.72388	2.20771	2.677	3.62576	1.70037	1.12346	1.23425	3.81839	1.09485	1.32523	1.44439	4.32874	2.99832	2.57802	4.92176	0.299351	0.669453	0.678938	3.26681	3.44357	2.6755	2.46892	1.89952	2.97209
FBXO44	3.81982	3.66702	4.17487	3.87916	5.10049	4.76394	4.77697	4.93245	4.03788	3.83291	4.01918	4.69239	4.30799	5.03133	5.26231	4.27216	4.1183	4.34368	4.0389	4.53595	4.50056	4.71635	4.4295	4.39326
FBXO6	4.3595	4.98799	4.74309	2.79525	3.61612	3.47157	3.69897	3.53368	4.98944	5.0405	5.0833	3.375	4.2592	3.7097	3.43326	4.64164	4.83282	4.73858	3.03488	3.17996	6.94269	6.13292	6.56595	6.22774
MAD2L2	3.8655	4.02833	4.10537	3.54541	4.09379	3.9427	3.99498	3.70888	3.67775	4.01203	4.0475	3.56875	3.56455	3.04037	4.22175	3.49989	3.40638	3.41542	3.20823	3.33082	5.05408	5.07322	5.09374	4.78426
DRAXIN	0.108761	0.0578392	0.314871	0.3591	0.177617	0.127022	0.0230933	0.237434	0.0590979	0.216193	0.11566	0.440684	0.557343	0.520948	0.575739	0.0282949	0.157388	0.190017	0.323233	0.316242	0.306472	0.211585	0.26332	0.152718
AGTRAP	5.76569	5.24769	5.60674	4.47566	6.07415	5.91508	5.91053	5.77854	5.67716	6.04513	5.91998	4.96829	5.38187	5.09778	5.40429	5.61955	5.76214	5.76088	4.92535	5.2076	6.82315	6.91887	6.74014	6.34762
C1orf167	0	0	0	0.0218374	0.05258	0	0.0261427	0.11249	0.0226097	0.0958601	0.130395	0.102469	0.0751071	0	0	0	0	0	0	0.0248285	0.0423669	0	0.0906289	0.0301102
AL953897.1	0	0	0	0	0	0	0	0	0	0	0	0	0	0	0	0	0	0	0	0	0	0	0	0
MTHFR	3.30142	3.02781	3.64069	2.31386	4.15513	4.04493	3.99115	3.31206	3.55212	3.29785	3.80657	2.52675	2.5297	3.31589	2.63855	3.27366	3.26791	3.59279	2.59171	2.80727	3.94252	4.12086	4.16495	3.65572
CLCN6	2.86741	2.49686	2.87379	2.23607	4.13407	3.63274	3.69676	3.37755	3.49976	2.94852	3.70432	2.77987	3.27755	3.60305	2.92457	3.75038	3.71503	4.01244	3.01797	2.87494	3.89368	4.18585	3.75235	3.44997
AL021155.3	0	0	0	0	0	0	0	0	0	0	0	0	0	0	0	0	0	0	0	0	0	0	0	0
AL021155.4	0	0	0	0	0	0	0	0	0	0	0	0	0	0	0	0	0	0	0	0	0	0	0	0
NPPA	0.330502	0.343681	0	0.33971	0.621486	0.265128	0.145492	0.393639	0.350458	0	0.835226	0.279252	0.389667	1.02853	0.181902	0.176633	0.382049	0	0.27074	0.138457	1.53717	0.428938	0.460703	1.23031
AL021155.2	0	0	0	0	0	0	0	0	0	0	0	0	0	0	0	0	0	0	0	0	0	0	0	0
NPPB	0	0	0	0	0	0	0	0	0	0	0	0	0	0.269797	0	0	0	0	0	0	0	0	0	0.472164
AL021155.1	0	0	0	0	0	0	0	0	0	0	0	0	0	0	0	0	0	0	0	0	0.102253	0	0	0
AL021155.5	0.304198	0.372177	0.303311	0.0902474	0.350416	0.412611	0.471943	0.228495	0.709387	0.421421	0.958822	0.474503	0.68091	0.92658	0.622077	0.13093	0.582638	0.078978	0.154358	0.412098	0.32455	0.649145	0.565811	0.123354
RNU5E-1	0	0	0	0	0	0	0	0	0	0	0	0	0	0	0	0	0	0	0	0	0	0	0	0
RNU5E-4P	0	0	0	0	0	0	0	0	0	0	0	0	0	0	0	0	0	0	0	0	0	0	0	0
KIAA2013	6.43334	6.13881	6.48958	5.12125	7.3005	6.94612	7.05398	6.57707	5.69518	6.48456	5.96233	5.58891	5.7098	4.82223	5.87092	6.4144	6.35275	6.54666	5.58498	5.62581	7.05715	7.06701	6.84277	6.472
PLOD1	6.79053	6.03158	6.39109	3.91153	7.8997	7.64051	7.71791	6.16786	5.97987	6.92572	5.96828	4.83371	6.20832	5.72486	4.98618	6.28021	6.4657	6.51766	5.06919	5.20228	8.10784	8.31921	8.13026	7.49378
AL096840.2	0	0	0.93033	0	0	0	0	0	0	0	0	0	0	0.315789	0	0	0	0	0	0	0	0	0	0
MFN2	5.23881	4.92226	5.76041	5.00152	6.08775	5.49926	5.85368	6.1378	4.68534	5.51263	4.68604	5.63726	4.51176	4.78724	5.82184	5.46045	5.68542	5.73408	5.68031	5.66467	6.24445	6.26881	6.09597	5.19416
AL096840.1	0	0	0	1.64691	0	0	0	0	0	0	0	0	0	0	0	0	0	0	0	0	2.36883	0	0	0
MIIP	4.05647	4.31876	4.31557	3.14331	4.10113	3.73713	3.79607	3.57263	4.54041	4.30227	4.65118	3.23827	3.8622	4.06976	3.90478	2.99653	3.02896	3.10363	2.84553	2.97057	5.47221	5.50685	5.09734	5.38924
MIR6729	0	0	0	0	0	0	0	0	0	0	0	0	0	0	0	0	0	0	0	0	0	0	0	0
RN7SL649P	0	0	0	0	0	0	0	0	0	0	0	0	0	0	0	0	0	0	0	0	0	0	0	0
TNFRSF8	0.931832	1.49454	0.689388	0.42011	0.866047	0.616796	0.856435	0.853178	1.03579	0.700164	0.476804	0.674553	0.511132	0.466686	0.671043	0.582522	0.575256	0.446417	0.683921	0.23581	1.90445	1.98191	2.03385	1.84352
RNU6-777P	0	0	0	0	0	0	0	0	0	0	0	0	0	0	0	0	0	0	0	0	0	0	0	0
RPL23AP89	0	0	0	0	0	0	0	0	0	0	0	0	0	0	0	0	0	0	0	0	0	0	0	0
AL357835.1	0	0	0.201878	0	0	0	0	0	0	0	0	0	0	0	0	0	0	0	0	0	0	0	0	0
MIR7846	0	0	0	0	0	0	0	0	0	0	0	0	0	0	0	0	0	0	0	0	0	0	0	0
TNFRSF1B	6.00781	6.38979	6.48358	2.9381	6.91324	5.67155	6.34027	4.32324	4.95533	5.55739	4.62164	3.43897	5.14739	4.55493	3.45407	5.56006	5.6133	6.0463	3.49581	3.43221	8.12606	8.26659	7.83653	7.58724
MIR4632	0	0	4.22256	0	2.79325	0	0	1.95602	0	0	0	0	0	0	0	0	0	0	0	0	0	2.06303	0	0
RPL10P17	0	0	0	0	0	0	0	0	0	0	0	0	0	0	0	0	0	0	0	0	0	0	0	0
SNORA70	0	0.124665	0.147475	0	0.100665	0.0480205	0.05047	0.0374725	0.0436987	0	0.144361	0.0507857	0.187421	0.565385	0.239217	0.120884	0.204885	0.142135	0.230395	0.047953	0.301113	0.231754	0.250168	0
VPS13D	2.98951	2.82486	3.46945	2.62501	3.65712	3.07755	3.29712	3.38873	2.47182	3.06225	2.49867	3.0323	2.15758	2.40528	3.13236	3.15638	3.18616	3.3355	3.42728	3.26941	3.22015	3.61693	3.31872	2.75737
SNORA59A	1.53456	1.5763	1.12552	0	2.71251	0.801791	1.74224	2.15938	1.59744	2.29767	1.95937	1.74866	2.26548	3.26612	1.98931	1.54566	0	1.71094	0.816001	1.3129	2.60808	3.48607	1.25462	2.46171
LINC02766	0	0.426442	1.15728	0.538643	0.632969	1.02272	1.66476	0.679534	0.554577	0	0	0	0	0.414029	0	0.736459	0.472635	0	0	0.330636	0.914103	0.914846	1.28866	0
DHRS3	6.21761	5.59941	6.22881	5.05082	7.34476	7.38932	7.33925	6.50598	5.66325	5.73815	5.96148	5.51975	5.55289	5.75204	5.81778	6.51914	6.77847	7.0659	5.95127	5.19478	5.36542	6.08559	5.37773	6.40994
RNU6ATAC18P	2.40118	0	1.47433	0	4.04655	4.67856	3.80147	2.99229	2.3407	1.3066	2.1629	0	2.97769	2.41265	0	1.95923	1.4228	2.97154	3.17182	1.08201	0	2.75687	0	1.237
MIR6730	0	0	1.88013	1.31	3.7657	4.51858	2.18507	0	2.48451	0	2.30229	0	0	1.66585	2.4575	0	0	3.50037	0	2.12684	1.96006	0	0	1.60679
AC254633.1	0.503747	1.20781	3.222	2.4086	3.64813	3.34612	3.50258	3.30903	0.920401	2.00712	2.41347	2.15917	0.74081	1.42655	3.14606	3.30439	2.98001	3.39461	3.59183	1.97929	1.08597	0	1.50182	1.57843
AADACL4	0	0.131775	0.296434	0.647456	0.106457	0	0	0.0782947	0	0	0	0.464326	0	0	0.467	0	0	0	0.966541	0.193149	0	0	0	0
AC244670.1	0	0	0	0	0	0	0	0	0	0	0	0	0	0	0	0	0	0	0	0	0	0	0	0
AADACL3	0	0	0	0	0	0	0	0	0	0	0	0	0	0	0	0	0	0	0	0	0	0	0	0
C1orf158	0	0	0	0.0675912	0	0	0	0	0	0	0	0	0	0	0	0	0	0	0.0397978	0	0	0	0	0
PRAMEF12	0	0	0	0	0	0	0	0	0	0	0	0	0	0	0	0	0	0	0	0	0	0	0	0
PRAMEF1	0	0	0	0	0	0	0	0	0	0	0	0	0	0	0	0	0	0	0	0	0.212659	0	0	0
LINC01784	0	0	0	0	0	0	0	0	0	0	0	0	0	0	0	0	0	0	0	0	0	0	0	0
PRAMEF11	0	0	0	0	0	0	0	0	0	0	0	0	0	0	0	0	0	0	0	0	1.58235	2.0171	0	0
PRAMEF30P	0	0	0	0	0	0	0	0	0	0	0	0	0	0	0	0	0	0	0	0	0	0	0	0
HNRNPCL1	0	0	0	0	0	0	0	0	0	0	0	0	0	0	0	0	0.385679	0	0	0	0	0	0	0
PRAMEF2	0	0	0	0	0	0	0	0	0	0	0	0	0	0	0	0	0	0	0	0	0	0	0	0
PRAMEF4	0	0	0	0	0	0	0	0	0	0	0	0	0	0	0	0	0	0	0	0	0	0	0	0
PRAMEF10	0	0	0	0	0	0	0	0	0	0	0	0	0	0	0	0	0	0	0	0	0	0	0	0
PRAMEF7	0	0	0	0	0	0	0	0	0	0	0	0	0	0	0	0	0	0	0	0	0	0	0	0
RNU6-1072P	0	0	0	0	0	0	0	0	0	0	0	0	0	0	0	0	0	0	0	0	0	0	0	0
PRAMEF29P	0	0	0	0	0	0	0	0	0	0	0	0	0	0	0	0	0	0	0	0	0	0	0	0
PRAMEF6	0	0	0	0	0	0	0	0	0	0	0	0	0	0	0	0	0	0	0	0	0	0	0	0
PRAMEF28P	0	0	0	0	0	0	0	0	0	0	0	0	0	0	0	0	0	0	0	0	0	0	0	0
PRAMEF27	0	0	0	0	0	0	0	0	0	0	0	0	0	0	0	0	0	0	0	0	0.699354	1.52275	0	0
HNRNPCL3	0	0	0	0	0	0	0	0	0	0	0	0	0	0	0	0	0	0	0	0	0.224921	0.22515	0	0
PRAMEF25	0	0	0	0	0	0	0	0	0	0	0	0	0	0	0	0	0	0	0	0	3.29063	3.21562	0	0
PRAMEF34P	0	0	0	0	0	0	0	0	0	0	0	0	0	0	0	0	0	0	0	0	0	0	0	0
PRAMEF35P	0	0	0	0	0	0	0	0	0	0	0	0	0	0	0	0	0	0	0	0	0	0	0	0
HNRNPCL2	0	0	0	0	0	0	0	0	0	0	0	0	0	0	0	0	0	0	0	0	0	0	0	0
PRAMEF36P	0	0	0	0	0	0	0	0	0	0	0	0	0	0	0	0	0	0	0	0	0	0	0	0
AC245056.1	0	0	0	0	0	0	0	0	0	0	0	0	0	0	0	0	0	0	0	0	0	0	0	0
PRAMEF26	0	0	0	0	0	0	0	0	0	0	0	0	0	0	0	0	0	0	0	0	2.36696	2.81485	0	0
HNRNPCL4	0	0	0	0	0	0	0	0	0	0	0	0	0	0	0	0	0	0	0	0	0	0	0	0
PRAMEF9	0	0	0	0	0	0	0	0	0	0	0	0	0	0	0	0	0	0	0	0	0	0.272805	0	0
PRAMEF13	0	0	0	0	0	0	0	0	0	0	0	0	0	0	0	0	0	0	0	0	0	0	0	0
PRAMEF18	0	0	0	0	0	0	0	0	0	0	0	0	0	0	0	0	0	0	0	0	0	0	0	0
PRAMEF31P	0	0	0	0	0	0	0	0	0	0	0	0	0	0	0	0	0	0	0	0	0	0	0	0
PRAMEF5	0	0	0	0	0	0	0	0	0	0	0	0	0	0	0	0	0	0	0	0	0	0.420283	0	0
PRAMEF32P	0	0	0	0	0	0	0	0	0	0	0	0	0	0	0	0	0	0	0	0	0	0	0	0
RNU6-771P	0	0	0	0	0	0	0	0	0	0	0	0	0	0	0	0	0	0	0	0	0	0	0	0
PRAMEF8	0	0	0	0	0	0	0	0	0	0	0	0	0	0	0	0	0	0	0	0	1.13743	0.378848	0	0
PRAMEF33	0	0	0	0	0	0	0	0	0	0	0	0	0	0	0	0	0	0	0	0	0	0	0	0
PRAMEF15	0	0	0	0	0	0	0	0	0	0	0	0	0	0	0	0	0	0	0	0	0	0.142695	0	0
AC243961.1	0	0	0	0	0	0	0	0	0	0	0	0	0	0	0	0	0	0	0	0	0	0	0	0
PRAMEF14	0	0	0	0	0	0	0	0	0	0	0	0	0	0	0	0	0	0	0	0	0	0	0.229558	0
PRAMEF19	0	0	0	0	0	0	0	0	0	0	0	0	0	0	0	0	0	0	0	0	0	0	0	0
PRAMEF17	0	0	0	0	0	0	0	0	0	0	0	0	0	0	0	0	0	0	0	0	0	0	0	0
PRAMEF20	0	0	0	0	0	0	0	0	0	0	0	0	0	0	0	0	0	0	0	0	0	0	0	0
LRRC38	0	0	0	0.126233	0	0	0	0	0	0	0	0.150987	0	0	0.353529	0	0	0	0.400454	0	0	0	0	0
AL354712.1	0	0	0	0	0	0	0	0	0	0	0	0	0	0	0	0	0	0	0	0	0	0	0	0
BRWD1P1	0	0	0	0	0	0	0	0	0	0	0	0	0	0	0	0	0	0	0	0	0	0	0	0
PDPN	0.473963	0.982032	1.45653	1.9981	1.39334	0.630942	1.04119	2.14145	0.915436	2.88434	0.191749	2.06832	0.523272	0.350412	2.47176	0.394847	0.673939	0.246666	1.99771	1.97143	0.334842	2.01211	0.750172	1.61851
RNA5SP41	0	0	0	0	0	0	0	0	0	0	0	0	0	0	0	0	0	0	0	0	0	0	0	0
AL359771.1	0	0	0	0	0	0	0	0	0	0	0	0	0	0	0	0	0	0	0	0	0	0	0	0
AL359771.2	0	0	0	0	0	0	0	0	0	0	0	0	0	0	0	0	0	0	0	0	0	0	0	0
PRDM2	3.16546	3.21967	3.65466	2.51798	3.61105	3.04988	3.29943	2.44331	2.5939	3.16307	2.61959	2.72376	2.87953	3.15446	2.84807	3.21202	3.21248	3.31531	3.19528	2.62871	3.99368	4.14599	4.0178	3.66761
KAZN	2.22723	1.55848	2.31582	2.68116	3.49203	2.85025	3.25788	2.94342	0.637365	1.36052	1.185	3.189	2.46435	2.40499	3.53853	2.93377	3.17961	3.39238	2.94593	2.96735	0.845214	1.40641	2.5331	1.18632
RNU6-1265P	0	0	0	0	0	0	0	0	0	0	0	0	0	0	0	0	0	0	0	0	0	0	0	0
AL357873.1	0.128392	0	0	0	0.208808	0.196443	0.205945	0.226652	0.179564	0.132357	0.360065	0.549181	0	0	0.133776	1.02566	0.821527	0.832612	0.37686	0	0	0.322331	0	0
KAZN-AS1	0	0	0	0	0	0	0	0	0	0	0	0	0	0	0	0	0	0	0	0	0	0	0	0
TBCAP2	0	0	0	0	0.454159	0	0.448416	0	0	0	0	0	0	0	0	0	1.02973	0	0	0	0	0	0.719187	0
AL031293.1	0	0	0.168166	0.0952061	0	0	0	0	0.0984862	0.140688	0	0	0.213315	0.379181	0.27162	0	0.159439	0.162118	0	0	0	0	1.20474	0
TMEM51-AS1	0.444926	0.279626	0.8198	1.06543	1.51787	1.6646	1.36079	0.938873	0.631077	0.376663	0.503961	0.878973	0.865418	1.40141	1.05731	1.43599	1.07458	1.4346	0.90966	0.907879	0.747962	0.762442	0.577917	0.972044
TMEM51	4.84301	4.56166	5.09718	5.52351	6.14003	5.93364	6.05009	5.33786	4.37956	4.92256	4.28414	5.05646	4.59539	4.59451	5.89335	5.21372	5.57692	5.74369	4.79205	5.2857	5.94642	6.22359	5.49967	6.01283
C1orf195	0.600101	0.854726	0	0.615373	0.720109	1.00757	0.278097	0.703568	0	0	0	0	0.271542	0	0.343962	0.605877	0.382649	0.388608	0	0	0.75955	0.760198	0.81046	0
AL035405.1	0	0	0	0	0.421975	0	0.587021	0	0.78485	0	0	0	0	0.269104	0	0.496623	0.780235	0.314273	0	0.562359	0	1.06514	0	0.471029
AL391094.1	0	0.699326	0	0.269295	0.584424	0.303231	0.317358	0.125556	0.278025	0	0.125538	0.31917	0.56498	0.680654	0.553265	0.202896	0.233597	0	0	0.159352	0.486457	0.2639	0.522245	1.09431
FHAD1	0.419833	0.263015	0.433716	0.207663	0.154495	0.156651	0.256885	0.294389	0.650015	0.562222	0.440041	0.269604	0.19491	0.268625	0.358491	0.399412	0.48314	0.476491	0.217228	0.133448	0.787455	1.30381	2.74259	1.71838
AL031283.2	0	0	0	0	0.0549809	0	0	0	0	0	0	0.157758	0	0	0.0682876	0	0	0.222755	0	0	0	0	0	0
AL031283.3	0	0	0	0.627951	0	0	0	0	0	0	0	0.21972	0	0	0	0.263815	0	0.561095	0	0.208116	0	0.848093	1.45352	0
AL031283.1	0.0396203	0.041371	0.0492008	0	0.0974505	0.120715	0.156727	0.0947142	0.284603	0.0408829	0.226026	0	0.342885	0.357467	0.158678	0.838993	0.0916391	0.415463	0.0318539	0.0310949	0.24735	0.201363	0	0.145198
EFHD2	6.62232	7.18499	7.11916	4.32832	6.87795	6.44963	6.58732	5.17863	6.72741	6.96225	6.5232	5.06486	6.75483	6.18511	5.35866	5.83609	5.79896	6.16287	4.32688	4.67919	8.9639	8.87644	8.35642	8.69455
CTRC	0	0.119684	0	0.0798619	0.0491143	0.0906812	0	0	0	0.377532	0.13863	0.0487067	0	0.774513	0.061031	0	0	0.0698581	0	0	0	0.152298	0.084728	0.351026
CELA2A	0	0	0	0	0	0.103498	0	0	0.558815	0.134852	0.300143	0.109339	0	0.132047	0	0.132289	0.152866	0	0	0	0	0	0.636714	0
CELA2B	0.261827	0.142685	0	0.184994	0	0.209062	0.409322	0.241055	0.278025	0.781566	0.241021	0.498442	0	0	0	0	0.303752	0.562698	0.399569	0.208784	0	0	0	0.812902
CASP9	2.66971	2.74798	2.73538	2.68209	2.86694	2.43177	2.76	3.11577	2.20907	2.79323	2.18066	3.12013	2.52251	3.17646	3.19231	2.77432	2.79268	3.01507	2.85416	3.21839	3.18962	3.55402	3.1822	2.88231
DNAJC16	2.52727	2.32505	2.82874	2.27936	3.48153	3.22926	3.30482	4.35538	2.28456	2.9595	2.31001	3.33319	2.26272	2.79719	3.44331	3.43004	3.61382	3.83374	3.70358	3.95592	3.29923	3.52438	3.47405	2.93107
SCARNA21B	0	0	0	0	0	0	0	0	0	0	0	0	0	0	0	0	0	0	0	0	0	0	0	1.56466
AL121992.3	0	0.903595	0.603284	0.894859	0.763153	2.39088	1.4422	2.33966	0.672085	0	0.326336	2.2637	0.739135	1.81751	2.16345	2.69616	1.56699	2.5836	2.11803	0.407139	0	0.641908	0.686074	0.841798
AGMAT	3.14933	2.10755	3.9001	4.21088	5.41481	5.49023	5.18597	8.80878	1.80222	2.30545	1.53664	7.44294	1.38316	3.15428	7.03484	5.42607	5.64511	5.84417	7.08967	7.65187	2.70199	2.92183	2.45751	2.60712
AL121992.1	0.204175	0.338836	0.0883314	0.393485	0.509902	0.162379	0.170329	0.353737	0.405708	0.393835	0.421762	0.171351	0.267185	1.08804	0.145094	0.547408	0.0836275	0.313777	0.11272	0.212401	0.806417	0.915322	0.454452	0.254243
CHCHD2P6	1.55346	0.743283	2.5416	1.87222	2.17243	2.01182	2.31844	2.3016	2.07557	2.50116	1.74746	2.94277	1.19845	1.85027	2.88699	1.85227	2.26254	2.59111	1.94288	2.01027	0.900405	2.52894	1.93656	2.89516
RNU7-179P	0	0	0	0	0	0	0	0	0	0	0	0	0	1.65125	0	0	0	0	0	0	0	0	0	0
CD24P1	0	0	0	0	0	0	0	0	0	0	0	0	0	0	0	0	0	0	0	0	0	0	0	0
DDI2	3.17798	2.99796	3.51831	1.95957	4.02084	3.3083	3.75288	3.20403	2.69392	3.3595	2.333	2.64706	2.22618	2.84896	2.6387	3.20056	3.29856	3.32345	2.91825	2.61857	3.77019	3.90029	3.81722	3.10952
RSC1A1	0	0	0	0	0	0	0	0	0	0	0	0	0	0	0	0	0	0	0	0	0	0	0	0
AL121992.2	0	0	0	0	0	0	0	0	0	0	0	0	0	0	0.667125	0	0	0	0	0	0	0	0	1.87855
PLEKHM2	5.65386	5.51327	6.05208	4.46439	6.54267	5.85816	6.23754	4.98556	5.21258	5.58552	5.2722	4.54257	5.27921	5.6075	5.01063	5.7378	5.79124	5.82473	4.55864	4.6743	6.69494	6.88806	6.43318	6.29677
AL450998.3	0.358552	1.05719	0.768133	0.331856	1.27275	0.856513	0.301663	0.653494	0.85084	0.662218	0.544296	0.55394	0.294606	0.891223	0.66817	1.0333	0.52909	1.01042	0.104883	0.527615	0.325024	2.47335	2.10377	1.3334
SLC25A34	2.79917	2.48619	3.14681	1.6083	2.49189	2.54594	2.59825	3.31805	2.5582	2.02734	2.82327	2.44434	2.57518	3.28791	2.03952	1.56877	1.80421	2.09133	2.83385	2.50182	1.92034	1.83019	0.64896	2.04289
SLC25A34-AS1	0	0	0.357401	0.551251	0.462064	0	0	0.185816	0.715972	0	0.498063	0.458723	0.446085	1.4971	0	0.542568	0	0	0	0	0	0	0	1.19345
TMEM82	4.09472	1.80956	3.63839	2.72958	3.95829	4.6414	3.56938	6.17309	1.96964	1.46121	1.83033	4.03701	0	0.770844	3.27155	2.33445	1.33892	3.17368	3.90874	4.97684	0	0	0	0.361721
FBLIM1	6.6873	6.52601	6.81235	3.71615	6.38511	5.20494	6.03914	3.41001	4.85353	5.65616	4.99652	3.58435	4.85486	5.14971	3.95036	5.07416	4.34732	4.43644	3.77046	3.12114	4.52015	3.7236	4.2452	4.71158
RPL12P14	1.12229	0.38672	1.3024	0	1.15754	0.758466	0.313282	2.2523	0	0.382655	0.237847	1.30127	0	1.12995	1.15614	0.375955	0.429219	1.04123	0	2.15494	0	0	2.72016	0.879057
UQCRHL	1.83965	2.30411	2.51016	1.7888	1.84816	1.96427	1.99937	2.20986	1.76618	1.78985	2.11894	2.42998	1.80566	1.30409	2.10897	1.18356	1.21663	1.41393	1.34357	0.390116	1.10768	0.616977	0.659788	0.39437
AL450998.1	0.410516	0.426442	0.495819	0.538643	1.67943	1.02272	0.859155	1.38091	1.52354	1.2383	0.849631	1.39962	1.04071	1.58227	0.754659	1.22167	1.11298	1.1267	0	0	0	0	0	0
AL450998.2	2.45654	2.5837	2.65594	2.11328	3.21589	2.84143	3.02009	2.66169	2.21812	2.84776	2.6856	3.09497	2.93496	3.56469	3.23243	2.58828	2.81594	2.80928	2.20142	2.66388	1.99136	2.20371	2.5073	2.92515
SPEN	4.06885	3.73699	4.3653	2.85079	4.9163	3.93462	4.42649	3.66069	3.42197	3.88014	3.69509	3.33607	3.3882	3.60824	3.46607	4.23859	4.50412	4.50982	3.69672	3.6662	4.56065	4.82764	4.93821	3.96408
AL034555.1	0	1.27966	0	0	0	0.618644	0	0	0.571929	0	0	0	0	1.61825	0	0	0	0	0.630277	0	0	1.50481	0	0
ZBTB17	4.2077	4.36782	4.26435	3.30842	4.82319	4.25491	4.44977	3.5497	4.24522	4.12331	4.32149	3.61524	4.39137	4.58328	3.97553	3.91701	4.08896	4.16298	3.41666	3.32095	5.02322	4.89551	5.02908	5.15992
AL355994.4	0	0	0	0	0	0	0	0	0	0	0	0	0	0.601412	0	0	0	0	0	0	0	0	0	0
AL355994.1	0	0	0	0	0	0	0	0	0	0	0	0	0	0	0	0	0	0	0	0	0	0	0	0
AL355994.5	0	0	0	0	0	0	0	0	0	0	0	0	0	0	0	0	0	0	0	0	0	0	0	0
TBC1D3P6	0	0	0	0	0	0	0	0	0	0	0	0	0	0	0	0	0	0	0	0	0	0	0	0
SRARP	0	0	0	1.57995	0	0	0	0.900796	0	0	0	1.12474	0	0	2.12685	0	0	0	0.752486	1.58717	0	0	0.187325	0
AL355994.3	0	0	0	0	0	0	0	0	0	0	0	0	0	0	0	0	0	0	0	0	0	0	0	0
HSPB7	2.66597	2.35677	3.27546	3.25063	1.52693	0.900586	1.28007	2.86594	1.70392	1.91789	1.36305	3.81987	0.774495	1.41987	3.44015	1.10871	1.54134	1.01185	2.90202	3.67491	0.260798	0.26106	0.344159	0.674401
CLCNKA	0.221452	0.429413	0.445458	5.70322	0.571231	0.541044	0.184922	5.67908	2.23005	1.61128	0.660937	6.74341	0.485073	1.14709	5.8104	0.171074	0.197282	0.483062	5.53796	6.54285	0.689676	0.690277	0.313174	0.109512
AL355994.2	1.39962	0	1.01481	1.70166	2.08924	2.12764	2.28764	2.20735	2.07311	2.91718	1.85588	2.93081	0.410215	0.696369	2.89016	3.30885	2.60043	3.10589	2.15324	2.12605	0	0.350972	0	0
CLCNKB	1.08968	0.691574	1.0279	7.92812	1.15781	1.02708	1.17217	7.74571	1.66245	1.38984	1.38606	8.3947	0.806044	0.481613	8.62479	0.261269	0.0810264	0.667181	8.26675	8.68647	0	0	0.0998794	0
FAM131C	2.2797	1.36536	2.25089	2.6689	5.03106	4.80715	4.82583	2.36079	4.75922	4.45551	4.26133	3.91128	1.62597	2.10474	3.70877	5.0726	4.51818	4.45928	2.5947	2.75956	3.38666	2.62891	4.26684	2.92869
EPHA2	5.20263	4.76891	5.09346	4.78123	6.44024	6.23229	6.02486	4.781	4.56272	5.51333	5.23206	3.80997	5.33694	4.9925	4.70073	5.73827	5.54333	6.37793	4.12683	3.33228	4.69912	4.34943	4.47679	4.09477
AL451042.2	0.968568	0.87433	0.843852	0.72934	1.37911	1.58476	1.43775	0.473692	0.155173	1.21232	0.57119	0.843006	1.01756	1.19436	0.99922	0.718483	0.955378	1.44381	0.328549	0.584173	0.892977	1.1934	1.26202	1.33125
AL451042.1	0.844039	0.635805	0.411651	1.06574	0.735657	1.29498	0.285055	0.569874	0.249387	1.24363	0.977199	0	0.511584	1.52277	1.25297	1.65314	0.391887	1.68866	0.277982	0.27188	1.64902	0.43981	1.34999	1.00564
ARHGEF19-AS1	0	0	0	0	0	0	0	0	0	0	0	0	0	0	0	0	0	0	0	0	0	0	0	0
ARHGEF19	1.90317	1.94979	2.1422	1.3764	3.0627	2.60882	2.50451	1.60434	2.04141	2.67419	2.48896	2.05563	2.65241	2.62964	2.32565	1.71019	1.73585	1.73403	1.73088	1.85632	2.43222	2.62524	2.29078	2.4174
ANO7L1	1.33424	1.32994	1.23512	1.16687	1.58503	1.60587	0.922793	1.51291	1.31959	1.52093	1.72023	2.36368	0.43194	1.34278	2.3024	0.525883	0.512582	0.967313	1.39315	1.73306	1.77956	1.46144	1.3116	1.3697
AL109627.1	2.2106	1.73121	1.71999	1.8946	2.88532	2.33108	2.80368	2.28113	1.64198	2.36102	1.69752	2.69625	1.78047	2.30389	2.40514	2.95236	3.16555	2.68994	2.32053	2.38901	2.7388	3.01173	2.85844	2.23488
CPLANE2	2.61574	2.24256	2.86332	2.2374	4.13985	3.66671	3.84437	3.20215	1.56391	2.81796	2.12028	3.2026	1.89582	2.23264	3.20527	3.99284	3.98969	3.96362	3.34772	2.99138	3.40572	3.0039	2.81213	2.10737
MT1XP1	0	0	0	0	0.721125	1.14717	0	3.17442	0	1.76575	0	2.07552	0.698133	1.74341	2.08292	0	0	0	2.57821	0	1.02949	0	1.70724	0
FBXO42	3.11529	2.96753	3.2071	2.31698	3.62212	3.3043	3.55146	2.44776	2.82934	3.05919	2.71723	2.6607	2.98897	3.41469	2.64671	3.21067	3.36599	3.32135	2.65522	2.67461	3.98497	3.90382	3.6445	3.4787
SZRD1	6.00059	5.841	6.12343	4.79144	6.38699	5.90721	6.29948	5.51634	5.14913	5.80867	5.12023	5.42178	5.24182	4.7908	5.74562	5.11107	5.49428	5.50299	4.36455	5.16594	6.67887	6.70722	6.37915	6.2265
RPL22P3	0	0	0.557265	0	0	0	0	0.299295	0.344183	0	0.299253	0	0	0	0	0	0	0	0.38229	0	0	0	0	0
SPATA21	0	0.0474404	0	0	0.0381097	0.0357258	0	0.0278523	0.881991	0.642938	0.572655	0	0.238594	0.6316	0.180916	0.368886	0.249022	0.157107	0.0365448	0	0.0607161	0.119105	0	0.0852024
NECAP2	4.86044	4.90323	5.11455	3.65981	5.67358	4.85635	5.34873	4.20725	4.33951	5.24403	4.19202	3.99594	4.33052	4.38155	4.40687	4.80617	4.76349	4.98227	3.36961	3.8117	6.62476	6.68721	6.32253	6.01362
LINC01772	0.657712	0.801348	0.915107	0.482429	1.05514	1.62711	0.93777	0.405797	1.19976	0.831639	1.13147	0.490994	1.0987	1.98594	0.800814	0.992016	0.917993	1.46327	0.583742	1.07895	1.01054	1.76132	1.42655	1.35774
CROCCP3	1.70265	1.97205	1.76272	1.59648	2.94628	2.52227	1.90169	1.73461	1.94092	1.87685	1.99139	1.8679	2.49245	3.76871	1.75523	2.22523	1.7381	2.37276	1.51515	1.55789	2.08874	2.23469	1.60608	2.63244
RNU1-1	0	0	0	0	0	0	0	0	0	0	0.618716	0	0	0	0	0	0	0	0	0	0	0	0	0
AL137802.2	0	0.183591	0	0	0.407066	0	0.146738	0	0.127608	0	0.211935	0.147626	0.39274	0.336087	0.183441	0	0	0	0	0.686889	0.232033	0	0	0
AL137802.3	0	0	0	0	0	0	0	0	0.092056	0	0	0.206051	0	0	0.133038	0	0	0	0	0	0	0	0	0
AL137802.1	0	0	0	0	0	0	0	0	0	0	0	0	0	0	0	0	0	0	0	0	0	0	0	0
LINC01783	0.188315	0	0.231096	0.364667	0.0817819	0.0767378	0.156957	0.226382	0.0698934	0	0	1.18416	0.477016	0.357957	0.368612	0.190394	0.409699	0.416021	0.691434	0.284763	0	0.129296	0.139961	0
RNU1-6P	0	0	0	0	0	0	0	0	0	0	0	0	0	0	0	0	0	0	0	0	0	0	0	0
AL355149.1	0	0	0	0	0	0	0	0	0	0	0	0	0	0	0	0	0	0	0	0	0	0	0	0
NBPF1	1.63294	1.55414	2.20284	1.58728	3.09188	1.72806	2.5306	2.38463	1.55669	2.12152	1.65877	2.28054	1.59869	1.86187	1.80302	2.72816	2.62899	2.79264	2.48311	3.07508	3.08238	3.58533	2.96296	3.21287
AL137798.1	0	0	0.613429	1.11741	0	0.414961	0.433559	0	0.932394	0.5251	1.02592	0.435941	0	0.894488	0.530035	0	0	1.01399	0	0	0.651992	0	0	0.854907
CROCCP2	3.66693	3.97004	4.03955	3.21606	4.63328	3.79049	3.84776	3.5154	4.0659	4.20289	4.14822	3.89403	3.3284	3.95342	3.35549	3.47535	3.39369	3.74657	3.38178	3.69528	4.34433	4.58083	4.13531	4.25125
AL137798.3	0	0	0	0	0	0	0	0	0	0	0	0	0	0	0	0	0	0	0	0	0	0	0	0
MST1P2	3.35765	2.80391	2.62642	3.67448	4.54039	4.61312	3.99921	4.01637	2.99819	2.27288	2.42494	5.12647	2.36277	3.89276	2.85617	3.57912	3.26256	3.95252	4.92201	4.82674	2.47643	3.1898	3.17	3.72299
AL137798.2	0	0	0	0	0.198659	0	0	0	0	0.241436	0	0	0	0	0	0	0	0	0	0.186607	0	0	0	0
RNU1-3	0	0	0	0	0	0	0	0	0	0	0	0	0	0	0	0	0	0	0	0	0	0	0	0
AL021920.2	0.400698	0	0	1.25942	0.440541	0.941005	0.434945	1.62317	0.105656	0	0.0908618	1.16308	0	1.12792	1.00189	0.404816	0.703433	0.821667	1.43899	1.50442	0.516104	0.780394	0.699349	0
EIF1AXP1	4.26519	4.46751	4.22934	3.52127	5.1336	4.00571	4.36948	5.05779	2.92744	4.49538	3.27521	4.33953	3.03308	2.50734	4.65644	5.30611	5.7571	5.13601	4.10521	1.35392	2.18966	1.87752	1.77467	0.959974
ESPNP	0.612861	0.0436566	0.41114	1.55619	1.29361	1.49587	1.09707	2.61439	0.170722	0.38245	0.280892	1.89994	0.437412	1.72952	1.09475	0.96499	0.352797	0.938366	1.62049	2.52103	0.352217	0.35256	0.330921	0.323771
AL021920.1	0	0	0	0.573645	0	0	0	0.282555	0	0	0	1.1232	0	0	0	0	0	0	0	0.353739	0	0	0	0
AL021920.3	0	0	0	0	0	0.18643	0.195479	0.28036	0	0	0.146958	0.196642	0.190744	0	0.243383	0	0	0	0.190484	0.499007	0.306247	0	0	0
CROCC	3.62704	3.68718	3.62464	2.91761	4.14367	3.67381	3.62077	3.32996	3.09057	2.87887	2.93729	2.93932	4.20783	5.21553	3.52745	3.09218	3.1694	3.39523	2.52788	2.97996	3.41814	3.68517	3.37857	3.68492
CROCCP4	0.463001	0.480644	0.305374	0.176424	0.56058	0.800176	0.20909	0	0	0	0.157372	0.210328	0	0	0	0.65471	0	0.294872	0.38229	0.530223	0	0	0	0
RNU1-4	0	0	0	0	0	0	0	0	0	0	0	0	0	0	0	0	0	0	0	0	0	0	0	0
MST1L	1.91674	1.9844	1.8523	4.38974	2.93931	2.91989	2.55276	4.36666	1.11274	0.791102	1.32681	5.53031	1.46985	2.6115	3.68961	2.72012	2.43897	3.22495	5.99737	5.91569	1.30001	1.84738	1.70781	2.37604
BX284668.1	0	0	0	0	0	0	0	0	0	0	0	0	0	0	0	0.431419	0	0	0.186641	0.622123	0	0	0	0
BX284668.3	0	0	0	0	0	0	0	0	0	0	0	0	0	0	0	0	0	0	0	0	0	0	0	0
MIR3675	0	0	0	0	0	0	0	0	0	0	0	0	0	0	0	0	0	0	0	0	0	0	0	0
BX284668.2	0.232816	0	0.284751	0.652517	0.665431	0	0.365928	0.73712	0.128979	0.346167	0.180592	0.985937	0.357546	0.0624155	0.82942	0.389658	0.0725312	0.704617	0.434075	1.04406	0.23444	0.37229	0.873192	0.115361
RNU1-5P	0	0	0	0	0	0	0	0	0	0	0	0	0	0	0	0	0	0	0	0	0	0	0	0
BX284668.5	2.68143	2.31044	1.91955	1.51673	2.49656	2.18704	2.46448	2.63133	2.03013	1.72502	1.21376	2.23445	2.63638	3.19125	2.62249	2.02921	2.09363	1.84644	1.58883	1.94863	1.62827	2.58657	2.3093	2.63513
BX284668.4	0	0	0	0	0	0	0	0	0	0	0	0	0	0	0	0	0	0	0	0	0	0	0	0
RNU1-2	0	0	0	0	0	0.756066	0	0	0	0	0	0	0	0	0	0	0	0	0	0	0	0	0	0
BX284668.6	0.990943	0	0	0	0.350923	0.331059	0	0.263684	0	0.748117	0	0.348291	0	1.58227	0.426121	0	0	0	0.841388	0.599447	0	0	0.972328	0
MFAP2	1.31528	1.32174	2.37097	0.596158	2.45731	1.45924	2.08498	1.40697	1.8375	2.59667	0.829604	1.41995	0.822417	1.5522	1.28859	0.853448	0.644736	1.40962	0.636102	0.736019	0.192616	0.0996257	0.626475	0.971047
AL049569.2	0	0	0	0	0	0	0	0	0	0	0	0	0	0	0	0	0	0	0	0	0	0	0	0
AL049569.1	0	0	0.358893	0	0	0	0.247145	0	0	0	0	0	0	0	0.306427	0	0	0	0	0	0.686223	0	0	0
ATP13A2	4.75001	4.35954	4.56094	3.49859	5.20688	4.68193	5.09544	4.23841	3.18743	3.9835	3.40324	3.69012	4.29928	4.49056	4.09366	4.7707	4.63913	4.69501	3.46974	3.82862	7.14969	6.791	6.37255	5.98435
SDHB	5.44535	5.14258	5.55131	5.31217	5.92525	5.84749	6.12783	6.85471	4.50874	5.15293	4.40289	6.78717	4.60423	4.5419	6.52105	5.69918	5.90933	6.02107	6.20878	6.53292	6.66141	6.39786	6.44295	5.83867
PADI2	2.00993	2.59604	2.60635	2.34965	2.16277	1.41998	1.86168	3.37628	1.97292	1.82983	1.90758	3.99364	1.24483	0.96077	3.3008	1.5098	1.84936	2.33116	3.27063	3.71246	2.37753	1.86786	1.95579	1.85881
LINC02783	1.29227	0.852288	1.18125	0.0302623	1.02274	1.68831	0.709621	0	0.457548	0.91931	0.201952	0	0.650239	1.167	0	2.03153	1.22865	1.37244	0	0	1.88454	3.0014	2.56341	2.58795
AL590644.1	0	0	0	0	0	0	0	0	0	0	0	0	0	0	0	0	0	0	0	0	0	0	0	0.739587
PADI1	7.00562	6.28922	7.08093	0.112187	0.102726	0.476867	0.25569	0	1.1739	1.36652	0.497719	0.134313	0.305813	0.501539	0.0859583	1.63801	1.16778	0.799198	0	0	8.24899	7.62054	4.34903	5.99394
PADI3	5.46663	3.78174	5.82838	0	0	0	0	0	0.174738	0	0.0391938	0.0531154	0.149137	0	0	0.0645273	0	0	0	0	0.0850639	0.314065	0.0922944	0.679628
MIR3972	2.57809	2.63094	2.35882	0	0	0	0	0	0	0	0	0	0	0	0	0	0	0	0	0	0	0	0	0
PADI4	0.196078	0.139343	0.0846931	0.180722	0.360849	0	0.111032	0.161254	0.049006	0	0.161231	0.111712	0.256804	0.425492	0.0712926	0.372497	0.156133	0.607362	0.159277	0.204	0.605522	0	0.437823	0.501014
PADI6	0	0	0	0	0	0	0	0	0	0	0	0	0	0	0	0	0	0	0	0	0.112148	0.313564	0	0
RCC2	5.87921	5.91164	5.88798	4.36529	6.10006	5.18793	5.7501	4.4885	5.02497	5.70676	4.88296	4.57888	5.11284	5.0072	5.01296	5.46715	5.44152	5.43984	4.41412	4.73992	7.08639	7.0209	6.74405	6.39402
RCC2-AS1	0	0	0	0	0	0	0	0	0	0	0	0	0	0	0	0	0	0	0	0	0	0	0	0
ARHGEF10L	4.00074	3.85261	4.29843	4.38381	5.24851	4.90844	5.02151	5.21934	3.62275	3.52556	3.97335	4.84657	4.43066	5.15138	5.24835	4.97385	5.10372	5.48957	4.75723	4.93013	4.05597	4.80535	4.40485	4.14551
LINC02810	0	0	0	0	0	0	0	0	0	0	0	0	0	0	0	0	0	0	0	0	0	0	0	0
ACTL8	0	0	0.572477	0	0	0	0	0	0	0	0	0	0	0	0	0	0	0	0	0	0	0	0	0
AL357509.1	0	0	0	0	0	0	0	0	0	0	0	0	0	0	0	0	0	0	0	0	0	0	0	0
LINC01654	0	0	0	0	0	0	0	0	0	0	0	0	0	0	0	0	0	0	0	0	0	0	0	0
IGSF21	2.47595	2.6472	2.76642	0.407959	1.96459	1.4598	0.956338	0.967679	0.456597	1.59068	0.460928	0.670367	1.92081	1.8829	0.532665	1.61734	1.83797	1.7381	0.965576	1.05567	4.23393	4.88324	3.99407	4.70992
AL365209.1	0.0628758	0.328818	0.115371	0	0.0527874	0.0249628	0.0262468	0	0	0	0.0386262	0.0264124	0.0507026	0.0942045	0	0.0321509	0	0	0	0	0.593276	0.59381	0.694568	0.709507
IGSF21-AS1	0	0	0	0	0	0	0	0	0	0	0	0	0	0	0	0	0	0	0	0	0	0	0	0
AL591896.1	0	0	0	0	0	0	0	0	0	0	0	0	0	0	0	0	0	0	0	0	0	0	0	0
KLHDC7A	4.54952	3.06661	4.98116	3.01608	5.47455	5.35861	5.2568	5.23604	1.13562	1.65106	1.30334	4.54321	1.73014	1.92656	4.32505	4.63648	3.87727	4.30069	4.59483	4.23974	1.56439	2.01884	1.15604	1.37764
DYNLL1P3	0	0	0	0	0	0	0	0	0	0	0	0	0	0	0	0	0	0	0	0	0	0	0	0
AL031737.1	0	0	0	0	0	0	0	0	0	0	0	0	0	0	0	0	0	0	0	0	0	0	0	0
PAX7	0	0	0	0	0	0	0	0	0	0	0	0	0	0	0	0.0636008	0	0	0	0	0	0	0	0
TAS1R2	0	0	0	0.0551862	0	0	0	0.0490092	0	0	0	0	0	0	0	0	0	0	0	0	0	0	0	0
ALDH4A1	4.75702	3.48042	5.18831	6.56763	6.83218	6.66316	6.50749	9.69201	2.54426	3.29429	2.79165	7.75966	3.10734	3.33048	7.63205	5.43735	6.34208	5.79134	8.00218	8.43785	3.10865	3.65359	2.60989	2.56217
MIR4695	0	0	0	0	0	0	0	0	0	0	0	0	0	0	0	0	0	0	0	0	0	0	0	0
MIR1290	0	0	0	0	0	2.41825	0	2.13038	0	0	0	0	0	0	0	0	0	0	0	0	0	0	0	0
IFFO2	4.15943	3.67247	4.29321	2.73957	5.17771	4.71123	5.08108	3.36214	2.86061	3.70258	2.74405	3.01508	3.22879	3.85106	3.70134	3.67318	3.80422	4.24658	2.94791	3.343	3.67648	4.36104	4.04856	3.78419
AL137127.1	0.918351	0.77269	0.798449	0.552058	0.437804	0.763313	0.574397	0.600634	0.810947	0.336273	0.360608	0.396591	0.86132	1.52758	0.437141	0.678339	0.432271	0.858152	0.384953	0.413175	0.155573	0.799858	0.38917	1.06199
UBR4	4.10088	3.74938	4.66188	3.11985	4.62051	3.90513	4.26059	4.35534	3.19448	3.732	3.38613	3.38503	3.56779	4.08939	3.65344	4.54005	4.45211	4.7351	3.99365	3.90276	4.65656	4.73677	4.99934	4.10026
EMC1-AS1	0.889935	1.47646	1.93902	0.257619	2.26495	1.69079	1.63673	1.14583	1.00889	0.666401	0.603753	1.27223	1.3776	2.05617	1.9886	2.15464	1.22623	1.60645	0.296317	1.22347	1.10169	2.15119	0.872695	0.623576
EMC1	3.67487	3.37155	3.91165	2.54887	4.87658	4.15965	4.66362	3.61276	2.28711	3.24467	2.35755	3.17731	3.04158	3.11136	3.19139	4.00632	4.19046	4.22147	3.2239	3.1358	5.25075	5.36615	5.07529	4.14112
MRTO4	4.61595	4.97044	4.68584	3.53441	5.19857	5.15417	5.31216	4.29972	4.64482	4.67652	3.92836	4.03511	4.29056	4.6976	4.44139	5.31084	5.17286	5.09286	3.89135	3.88036	6.09837	5.7454	5.89535	5.73853
AL035413.2	2.7068	1.68785	2.23549	0.370043	3.30669	2.58471	3.12306	2.36336	1.14486	2.30781	1.84425	2.17885	0	1.83869	2.93724	2.40681	2.46143	2.72404	1.8984	1.22104	2.47786	1.10026	3.18255	0.489873
AKR7L	1.35759	1.33558	1.70989	1.97687	2.72708	3.32483	2.65096	2.19718	1.91894	1.63086	1.94693	2.37603	1.68555	2.64612	2.07313	2.61161	2.33582	3.21771	2.11803	2.63619	0.575124	0.641908	0.542678	0.627321
AKR7A3	5.1119	3.29315	5.43576	5.04351	7.07381	7.47306	7.14919	8.62174	4.03359	4.11203	4.36883	7.70661	3.54492	4.34287	7.04636	6.97844	7.12685	7.75328	7.11751	7.72067	0.56387	2.49261	1.25531	2.30695
AL035413.1	2.00747	2.48305	2.02836	1.43254	3.84047	3.58193	3.00311	2.81211	1.46455	2.60948	1.11834	2.58777	0.73251	1.91578	2.40602	3.66332	3.80076	3.79044	2.79599	2.5179	2.3386	3.35517	2.96753	1.62696
AKR7A2	5.60285	5.18068	5.99174	5.391	7.59343	7.28747	7.58325	8.05576	4.08456	5.37608	4.65885	6.98689	4.97662	3.98896	6.91682	7.94238	7.78932	8.02593	6.60469	6.89569	6.58404	6.49795	6.54514	5.67527
RNU6-1099P	1.23107	0	0	0	2.46178	1.6377	2.4443	2.09883	0	1.91911	0	0	2.41353	3.19598	0	2.69001	3.39517	3.41818	2.90346	1.6363	2.6849	0	2.78804	4.50948
SLC66A1	3.77267	3.79105	3.38263	3.24605	4.46632	4.55733	3.98385	3.85856	3.68343	3.85998	3.79179	3.52458	3.73157	4.06343	3.7363	4.16544	4.03214	4.06713	3.40564	3.43673	4.76423	4.75422	4.87744	4.6041
CAPZB	7.1044	7.20134	7.20046	5.61425	7.25358	6.74288	7.0126	6.70226	5.9625	6.71782	5.8766	6.30415	6.5796	5.65663	6.60748	6.83966	7.0078	6.93703	6.24491	6.25102	8.87887	9.03891	8.87982	9.00387
RN7SL277P	0	1.03286	0	0	0	0	0	0	0	0	0	0	0	0	0	0	0	0	0	0	0	0	0	0
MICOS10	1.84983	1.70222	2.15117	2.05216	2.29801	2.40838	2.23522	2.63815	2.0324	2.23071	1.63944	3.15387	1.87255	2.18906	3.19052	2.28088	2.32101	2.58828	2.58483	2.58557	2.14676	2.22644	2.20597	2.04491
RNU4-28P	0	0	0	0	0	0	0	0	0	0	0	0	0	0	0	0	0	0	0	0	0	0	0	0
AL031727.2	0.762549	0	0	0	0	0	0	1.1846	0	0	0	0	0	0	0	0	0	0	0	1.0635	0	0	2.0191	1.86734
NBL1	5.99967	6.26812	6.57987	4.72474	5.48235	5.28943	5.01625	4.81066	5.44975	5.68168	5.02042	4.49088	4.97669	4.84671	5.44647	5.88185	6.45896	6.29395	4.3055	4.42954	7.73285	8.29439	7.60719	8.28587
MICOS10-NBL1	0	0	0	0	0	0	0	0	0	0	0	0	0	0	0	0	0	0	0.125115	0	0	0	0	0
AL031727.1	1.36978	2.99139	1.91211	1.33625	2.59375	2.63559	1.20535	1.64318	3.96946	2.48012	3.75982	2.70484	4.32787	5.5172	3.40498	2.27714	2.63789	2.3723	2.01748	0.802262	3.48752	3.48896	3.22258	4.38418
HTR6	0	0.212336	0.130329	0	2.73332	1.09069	2.43552	0.0329682	0.344989	0.476811	0.501827	0	0.0432956	0	0	2.44703	2.30215	0.540768	0.0432336	0.0422074	3.40357	2.20876	3.52086	0.482091
TMCO4	3.40142	3.63742	3.61527	3.7252	5.13811	4.54707	5.10142	4.14255	3.32402	3.5509	3.39966	3.97191	4.00186	4.05192	4.63209	4.8433	4.8102	4.46873	3.74765	3.91997	5.39367	5.11765	5.30788	4.51783
RNF186	1.02425	0.310405	1.0014	3.73563	5.11826	4.19251	4.83571	5.64162	0.49465	0.307059	0.18898	3.73262	0.797393	0.857637	4.18182	5.34466	4.99303	5.2906	4.35948	4.86474	5.58708	4.35521	5.79593	2.20292
AL391883.1	0	0	0	0	0.855588	0.590229	0.846061	2.46455	0	0	0	1.38146	0	0.406765	0.418673	1.56463	0.464498	1.8899	0	1.46815	0	0.519815	0	0
OTUD3	1.804	2.2651	2.1348	2.27187	3.34265	3.23791	3.04733	2.57289	1.77205	1.98605	1.88419	2.19483	2.15826	3.08145	2.53832	3.05843	3.03577	3.2223	2.47251	2.37248	4.69779	4.55122	5.05803	3.96461
PLA2G2E	0	0	0	0	0	0	0	0	0	0	0	0	0	0	0	0	0	0	0	0	0	0.99132	0	0.432115
RN7SL304P	0	0	0	0	0	0	0	0	0	0	0	0	0	0	0	0	0	0	0	0	0	0	0	0
PLA2G2A	0.227895	3.24683	3.71734	0.371979	0.280653	0.181543	0.0983231	0	1.18863	0.339118	0.833344	0.360543	0	0	0.237123	0	0.138505	0	0.425485	0	2.54293	2.48616	0.907063	2.68931
PLA2G5	0.601863	0.580923	1.32481	0.122974	2.11114	1.14859	1.59784	0.109492	0	0.439645	0.0738988	0	0.729585	0.686972	0.292982	0.565723	0.0714936	0.208043	0.142439	0	0	0.158383	0.171309	0.616515
PLA2G2D	1.16146	2.30247	1.65263	0.566211	1.63899	1.63551	1.88906	0.21886	1.25	1.80658	0.372751	0	0.282028	0.148752	0.224549	0.725012	1.00954	0.255035	0	0	4.78583	5.54111	5.89016	3.26137
PLA2G2F	0	0.0659596	0	0	0	0	0.0263801	0.0195443	0	0	0.0195413	0	0	0	0	0	0	0	0	0	0	0	0	0
Z98257.1	0	0.330049	0.0858436	0	0.318453	0.157917	0.360554	0	0.64207	0.266857	0.163364	0.0577179	0.260092	0.0699635	0	0.431355	0.430485	0.5576	0	0.107027	0.673494	1.57787	0.840721	1.63464
PLA2G2C	0	0	0	0.275464	0	0.185262	0.148091	0.037921	0.169289	0.18318	0.180334	0.101014	0.0978865	0.234602	0.126008	0	0	0.450776	0.0497022	0.185014	0.304405	0	0	0.169515
UBXN10-AS1	0.359174	1.47102	0	1.45901	2.39424	3.09284	2.55911	1.84134	1.26842	1.73752	2.20672	1.63716	1.60547	2.80632	2.589	1.94869	2.87291	3.39057	0.931047	1.58055	0	0.815883	1.40729	0.853009
UBXN10	1.69118	1.36222	2.02438	1.57441	4.09147	3.74313	3.99027	2.08855	2.13011	2.51337	2.14098	2.10815	2.63791	3.02611	2.56676	3.68419	3.84197	4.33853	2.30104	2.19214	2.60504	2.9823	2.66467	2.50645
LINC01757	0	0	0	0	0	0	0	0	0	0	0	0	0	0	0	0	0	0	0	0	0	0	0	0
Z98257.2	0	0	0	0	0	0	0	0	0	0	0	0	0	0	0	0	0	0	0	0	0	0	0	0
VWA5B1	0.0638017	0.0987762	0.117039	1.59486	0	0.0253353	0.128529	1.19834	0	0	0.0584075	1.23286	0	0	2.06562	0	0	0.0385738	1.69947	1.76806	0.0850768	0	0	0
AL020998.1	0	0	0	0	0	0	0	0	0	0	0	0	0	0	0	0	0	0	0	0	0	0	0	0
LINC01141	0.877845	0.852126	0.738064	0.0328559	0.589329	0.306025	0.412962	0	0.280608	0.352424	0.844773	0	0.875009	1.44657	0.143954	0.526771	0.35186	0.527818	0.181832	0.0737316	0.395148	0.395528	0.068961	0.594217
AL139254.1	0	0	0	0	0	0	0	0	0	0	0	0	0	0	0	1.35153	0	0	0	0	0	0	0	0
AL139254.2	0	0	0	0	0	0.116778	0	0	0	0	0	0.123337	0	0	0	0	0.172112	0.471836	0	0	0	0	0	0
AL139254.3	0	0	0	0	0	0.4171	0.612553	0.176733	0.383619	0	0	0	0.599589	0	0.920825	0	0	0.329279	0.228372	0.587022	0	0	0	0
CAMK2N1	6.39166	6.09522	5.97552	6.39992	7.00578	6.73963	7.16966	6.68033	5.42518	5.81079	5.72662	6.60875	5.96694	5.98706	7.22327	7.27865	7.02294	7.40394	7.00104	7.10469	6.11537	6.60238	4.36825	5.94641
MUL1	4.96458	4.41612	5.24199	4.93534	5.72688	5.34332	5.82528	5.37314	2.99568	4.32211	3.56698	4.97684	3.92229	3.63147	5.52946	5.46783	5.64645	5.5407	5.2531	5.12976	5.34504	5.15294	4.9713	4.19619
RPS4XP4	0	0	0	0	0	0	0	0	0	0	0	0	0	0	0	0.252394	0	0	0	0	0	0	0	0
FAM43B	1.58611	1.37844	1.6787	1.09338	1.02481	0	0.829228	0.780412	1.37489	0.629638	1.5893	2.19106	0.888484	1.13059	2.00451	0.619454	0.927249	1.04184	1.30093	1.36001	0	0	0	0.835008
CDA	4.71798	4.19124	4.59818	4.31158	4.27697	3.84441	3.79686	4.27181	3.44491	3.07752	3.22557	3.44861	4.26395	3.89229	5.20126	3.1126	2.67435	2.59876	3.94293	4.53295	3.70555	3.48126	1.93591	2.91053
PINK1	4.59921	3.86991	4.92246	3.82027	5.59	4.79765	5.12552	5.62214	1.95927	3.73531	2.28946	4.9153	2.80989	2.43248	4.95801	4.4116	4.40601	4.67198	4.52389	4.9518	3.82218	3.87978	3.31903	2.40892
MIR6084	0	0	0	0	0	0	0	0	0	0	0	0	0	0	0	0	0	0	0	0	0	0	0	0
PINK1-AS	1.22059	1.50121	1.47454	0.85051	2.31922	2.17282	2.18823	1.44359	1.02836	1.3068	0.791912	0.997088	1.21962	1.58443	1.58428	1.8716	2.06067	1.98401	1.26603	1.51277	2.47955	2.36341	2.26107	2.11495
DDOST	7.35039	6.98742	7.53336	5.85732	8.19882	7.80872	8.1378	7.04682	5.8869	7.13589	6.27121	6.5681	6.53957	5.70467	6.72164	7.71257	7.91019	7.67804	6.44344	6.53467	8.75155	9.01239	8.74489	8.16474
KIF17	2.61548	2.0824	2.38393	0.89903	2.38856	1.75522	2.18141	1.68728	1.1185	1.77846	0.788226	1.69931	1.66698	0.959442	1.51189	1.20498	1.04512	2.08655	1.04286	1.04265	1.72092	0.998321	1.29929	0.986393
AL663074.2	0	0	0	0	0	0	0	0	0	0	0	0	0	0	0	0	0	0	0	0	0	0	0	0
SH2D5	0.658427	0.62025	1.69684	0.151149	1.93452	1.72963	2.09903	0.281353	0.400857	0.376876	0.593491	0	0.107556	0.507737	0.71132	1.56101	1.65849	1.84008	0.270355	0.487775	0.720261	0.282219	0.687411	0.166315
AL663074.1	0	0	0	0	0	0.462415	0	0	0	0	0	0	0	0	0	0.573245	0.648787	0	0	0	0	0	0	1.24807
HP1BP3	5.53733	5.58892	5.68724	4.83316	6.35988	5.81422	6.24384	5.63623	4.62488	5.30323	4.8155	5.48395	5.76332	6.29565	5.57421	6.06267	5.97416	6.2727	5.64676	5.53331	6.43569	6.56489	6.45304	6.19958
EIF4G3	4.46264	4.22187	4.67053	2.93975	4.98328	4.198	4.6806	3.95752	3.21411	3.91633	3.08515	3.69928	3.96325	4.35622	3.65246	4.36738	4.47343	4.48151	3.58334	3.78073	4.75147	4.84614	4.79395	4.57614
RNU7-200P	0	0	0	0	0	0	0	0	0	0	0	0	2.72282	0	0	0	0	0	0	0	0	0	0	0
MIR1256	0	0	0	0	1.00976	0	0	0	0	0	0	0	0	0	0	0	0	0	0	0	0	0	0	0
RPS15AP6	0	0	0	0	0	0	0	0	0	0	0.752181	0	0	0	0	0	0	0	0	0	0	0	0	0
AL627311.1	0	0	0	0	0	0	0	0	0	0	0	0	0	0	0	0	0	0	0	0	0	0	0	0
HSPE1P27	0	0	0	0	0	0	0	0	1.25533	0	0	0.489587	0.476232	0	0	0	0	0.663386	0	0	0	0	0	0
AL031005.2	0	0	0.21622	0.34216	0	0.139717	0.401522	0	0	0.48737	0.211757	0	0	0	0.183286	0.177979	0.384765	0	0	0	0	0.905056	0	0.167834
ECE1	7.12444	6.61897	6.59568	4.40293	7.23786	6.43213	6.93423	5.02993	5.00069	6.04722	5.32958	4.88863	5.90747	5.24776	4.94872	5.70319	5.71126	5.66939	4.7373	4.79856	7.77975	7.62742	7.23449	6.49207
AL031005.1	0	0.273035	0	0.185355	0	0	0.219551	0	0	0	0.165392	0	0.214275	0	0	0.265148	0	0	0.400293	0	0.85093	0	0.906265	0.961912
AL031728.1	0.0784766	0.494526	0.188153	0.106841	0.356829	0.336668	0.0649932	0.140354	0.563299	0.157585	0.494302	0.127959	0.344068	0.537667	0.23275	0.0793767	0	0	0.12386	0	0.678793	1.08932	0.725542	1.59434
PPP1R11P1	0	0	0	0	0	0	0	0	0	0	0	0	0	0	0	0	0	0	0	0	0	0	0	0
AL592309.1	0	0	0	0	0	0	0	0	0	0	0	0	0	0	0	0	0	0	0	0	0	0	0	0
AL592309.2	0	0	0	0	0	0	0	0	0	0	0	0	0	0	0	0	0	0	0	0	0	0	0	0
NBPF2P	2.42284	1.81015	2.18043	1.76523	1.9707	1.43785	1.57419	1.0448	0.697064	1.59763	1.70429	1.74508	1.03621	2.02986	1.98549	1.68115	1.48442	1.62827	1.63163	0.596475	0.370739	0	0.711455	0
HS6ST1P1	0.433494	0.31515	0.196065	0.311473	0.476093	0.242579	0.470115	0.513069	0.414407	0	0.191991	0	0.248084	0.305641	0.6869	0	0.868327	0.505999	0.129188	0.126209	0	0	0	0
CROCCP5	0	0	0	0	0	0	0.193054	0.397784	0	0.23795	0.145105	0	0	0.43384	0.240412	0	0	0	0	0	0	0	0	0
NBPF3	1.12777	0.808877	1.83102	0.836529	2.93354	2.20649	2.70715	2.45947	1.17042	1.48108	1.08518	2.16794	0.900509	1.55823	1.67233	2.69643	2.56927	2.59649	2.14109	1.76612	0.568863	1.13454	1.14155	0.663127
PFN1P10	0	0	0	0	0	0	0	0	0	0	0	0	0	0	0	0	0	0	0	0	0	0	0	0
ALPL	2.50915	2.66861	3.32796	3.15106	7.25187	7.43593	7.27254	6.87273	1.69559	2.27669	1.73474	5.3381	4.3522	3.78152	4.75811	5.94945	6.76777	6.42156	5.38841	6.63998	2.85588	0.40635	1.04297	2.16852
LINC02596	0	0	0	0	0	0.186003	0	1.43925	0	0	0	0.523077	0	0.437942	0.242837	0	0	0	0	0.754508	0	0	0	0
RAP1GAP	2.50708	1.31728	2.32956	6.09073	4.57305	4.84393	4.45271	5.88185	2.01162	1.87331	2.76531	6.89528	1.95478	3.83097	6.50595	3.49709	3.80541	3.53224	6.09573	6.30414	1.76107	0.983356	1.06918	0.695311
USP48	3.62351	3.75814	3.89746	2.72121	4.31271	3.94096	4.16033	3.22666	3.24567	3.62049	3.29739	3.29871	3.61916	4.55865	3.27567	4.39958	4.1815	4.52461	3.63995	2.86001	4.43147	4.25929	4.43354	4.08794
AL590103.1	1.74334	0	0	0	0	0	0	0	0.416166	0	0	0	0	1.27663	0	0	0	0	0	0	0	0	0	0
LDLRAD2	0.797317	0.304083	0.847544	0.207135	1.35426	0.72563	0.63722	0.257558	0.425068	0.581852	0.108584	0.456886	0.52399	1.27826	0.303845	0.474577	0.338528	0.621364	0.523351	0.351784	0.641801	0.175603	0.189844	0
HSPG2	7.02022	5.8374	7.56096	3.09033	8.7651	6.30607	7.7388	4.4605	3.24602	5.9942	3.87283	4.10091	4.78258	5.38729	3.81506	6.969	6.76859	7.2107	4.69857	3.93981	5.37223	4.69982	3.92691	3.84778
AL590556.1	0	0	0	0	0	0.303231	0	0	0	0	0	0	0.309972	0.380101	0	0	0	0	0.309567	0	0	0	0	0
AL590556.2	0	0	0	0	0	0	0	0	0	0	0	0	0	0	0	0	0	0	0	0	0	0	0	0
CELA3B	0	0	0	0	0	0	0	0	0	0	0	0	0	0	0	0	0	0	0	0	0	0	0	0
AL590556.3	0	0	0	0	0	0	0	0	0	0	0	0	0	0	0	0	0	0	0	0	0	0	0	0
RN7SL386P	0	0	0	0	0	0	0	0	0	0	0	0	0	0	0	0	0	0	0	0	0	0	0	0
RNU6-1022P	0	0	0	0	0	0	0	0	0	0	0	0	0	0	0	0	0	0	0	0	0	0	0	0
CELA3A	0	0	0	0	0	0	0	0	0	0	0	0	0	0	0	0	0	0	0.249238	0	0	0	0	0
RN7SL186P	0	0	0	0	0	0	0	0	0	0	0	0	0	0	0	0	0	0	0	0	0	0	0	0
RNU6-776P	0	0	0	0	0	0	0	0	0	0	0	0	0	0	0	0	0	0	0	0	0	0	0	0
LINC01635	0	0	0.154608	0	0.105616	0.279092	0.104117	0	0	0.247862	0.0776592	0.3799	0	0	0	0	0	0	0	0	0	0	0	0.427876
LINC00339	0.85149	1.13789	1.06877	0.706653	1.37974	1.23307	0.760948	0.597786	1.10128	1.10211	0.861269	1.07867	0.943128	2.01996	0.940848	0.977362	0.893016	0.939747	0.77093	1.11697	1.5122	1.43292	1.04507	1.01408
CDC42	4.67583	4.64412	4.92329	3.86763	5.18189	4.68958	5.17632	4.77426	3.98481	4.86958	3.59024	4.67839	3.83139	3.83973	4.7808	4.95639	5.0316	5.12236	4.40093	4.41274	6.2087	6.20328	6.13401	5.38093
CDC42-AS1	0.53415	0.66468	0.821843	0.469974	0.84527	1.00684	0.759192	0.459821	0.908722	0.760311	0.690774	0.406258	1.33866	2.59313	0.370001	0.748509	0.411222	0.620187	0.81842	0.690283	0.460721	1.32571	0.653465	1.04614
AL031281.2	0	0	0	0	0	0	0	0	0	0	0	0	0	0	0	0	0	0	0	0	0	0	0	0
CDC42-IT1	0	0.284135	0	0	0	0.5751	0.754407	0.1724	0.5311	0.281046	0	0	0	0.705916	0.283911	0	0	0.3216	0.415868	0.574422	0	0.641908	0.383441	0.841798
AL031281.1	0	0	0	0.266776	0.318648	0	0	0	0	0.687032	0.238745	0	0	0.675083	0	0	0	0	0	0	0.48222	0.843706	0	0.881752
WNT4	1.53172	1.60448	1.79592	0.655846	0.14242	0.0684533	0.357414	0.558014	2.50592	2.75044	3.12822	0.598742	0.231768	0	0.368822	0.460946	0.241922	0.103429	0.50855	0.16518	0.272932	0.415309	0.626381	0.91402
AL445253.1	0	0.455733	0.915316	0	0	0	0	0.519267	0.915358	0.79416	0.282832	0	0	0.238202	0.801003	0	0	0	0.192243	0	0.308966	0.563807	0	0
MIR4418	0	0	0	0	0	0	0	0	0	0	0	0	0	0	0	0	0	0	0	0	0	0	0	0
PPIAP34	0	0	0	0	0	0	0	0	0	0	0	0	0	0	0	0	0	0	0	0	0	0	0	0
AL591122.1	0	0	0	0	0	0	0	0	0	0	0	0	0	0	0	0	0	0	0	0	0	0	0	0
ZBTB40	3.33688	3.41192	3.56248	2.35884	4.15048	3.20838	3.69778	2.99531	3.00557	3.24878	2.90021	2.88074	3.08099	3.79799	3.17157	3.45407	3.74089	3.64344	3.03987	3.16162	3.62814	3.77039	3.68698	3.13313
ZBTB40-IT1	0.611743	1.40889	1.5724	0	1.68215	1.16446	0	1.55114	0	1.39809	0.716679	0.524148	1.82551	1.37846	0.633474	0.617608	1.51893	0.707507	0.509381	1.4076	2.18501	1.6465	3.12386	0
EPHA8	0	0	0	0.0516946	0	0	0.0312113	0.133545	0.0269997	0	0	0.0922439	0.0304127	0	0.0394145	0.111743	0	0.0889569	0.030369	0.142485	0	0.0994485	0.472701	0.0710035
MIR6127	0	0	0	0	0	0	0	0	0	0	0	0	0	0	0	0	0	0	0	0	0	0	0	2.59213
C1QA	9.37212	10.1035	9.8486	3.85668	9.60725	8.366	8.98874	5.97869	8.35449	8.82138	7.53248	5.44119	7.9663	6.41367	6.12081	7.16755	7.6629	7.87734	5.04141	6.0506	12.8477	12.5828	12.0625	12.6564
C1QC	8.8917	9.49461	9.56111	3.06472	9.30494	7.83001	8.49336	5.03495	7.67021	8.71773	7.14134	4.54579	7.46758	5.68338	4.74211	7.36868	7.71106	7.83227	5.18277	5.23547	12.7617	12.7248	12.1241	12.117
C1QB	8.75189	9.52396	9.33074	3.06596	9.02057	7.62236	8.47963	4.76855	7.92591	8.45465	7.13508	4.21994	7.51839	6.16288	4.51662	6.89372	7.71691	7.77308	4.68893	5.49207	13.1134	12.901	12.3673	12.4383
EPHB2	1.02624	1.12398	1.91456	0.891659	1.31271	0.537372	0.868743	0.662197	0.624165	0.826142	0.388182	1.31098	0.520778	0.456532	1.29573	0.540562	0.746983	0.514001	0.858201	1.08862	2.38533	2.79356	1.60254	1.94795
MIR4684	0	0	0	0	0	0	0	0	0	0	0	0	0	0	0	0	0	0	0	0	0	0	0	0
AL512444.1	0	0	0	0	0	0	0	0	0	0	0	0	0.311714	0	0	0	0	0	0	0	0	0	0	0
MIR4253	0	0	0	0	0	0	0	0	0	0	0	0	0	0	0	0	0	0	0	0	0	0	0	0
LACTBL1	0	0	0	0	0	0	0	0	0	0	0	0	0	0	0	0	0	0	0	0	0	0	0	0
TEX46	0	0	0	0	0	0	0	0	0.390747	0	0	0	0	0.527259	0	0	0.598848	0	0	0.424237	0	0	0	0
KDM1A	4.40564	4.29539	4.62889	3.71134	4.85261	4.29793	4.764	4.20083	3.56686	4.14477	3.58619	4.10087	3.6936	4.25084	4.30029	4.57081	4.54323	4.66471	4.26706	4.26363	5.16127	4.98588	5.23554	4.48972
AL031428.1	0	0	0	0	0	0	0	0	0.206812	0	0	0	0	0	0	0.28573	0	0	0	0.592803	0	0	0.707233	0
MIR3115	0	0	0	0	1.47184	0	0	0	0	0	0	0	1.43427	0	0	0	0	0	0	0	0	0	0	0
AL031428.2	0	0	0	0	1.35976	0	0	0	0	0	1.09799	0	0	0	0	0	0	0	0	0	0	0	0	0
LUZP1	4.10781	3.63966	4.40085	2.99247	5.01887	3.99545	4.64567	3.52525	2.54764	3.59086	2.61557	3.32587	2.78355	3.15611	3.62034	4.18372	4.12555	4.45862	3.57047	3.59517	3.95225	3.94059	3.70983	2.75743
AL161672.1	0	0	0	0	0	0.186643	0	0	0	0	0.147129	0	0.647175	0	0.243657	0	0	0	0	0	0	0	0	0
RNU6-514P	0	0	0	0	0	0	0	0	0.970397	0	0	0	1.05793	1.2392	0	0	0	0	0	0	0	0	0	0
RNU6-135P	0	0	0	0	0	0	0	0	1.01176	0	0.902682	0	1.71915	1.28777	0	0	0	0	1.71769	0	0	0	0	0
HTR1D	0.38419	0	0.251068	0	0	0	0.116149	0	0.195143	0.608791	0.207757	0	0	0	0	0	0.238382	0	0.0576591	0	0.0953418	0.0954431	0	0.31236
AL109936.1	0	0	0	0	0	0	0	0	0	0	0	0	0	0	0	0	0	0	0	0	0	0	0	0
LINC01355	1.5071	2.29955	1.22444	1.67655	1.16908	1.85333	1.32161	0.687925	2.16578	1.35889	2.38777	1.27038	3.10797	4.04615	1.67405	1.51808	1.03116	1.53644	1.38302	1.48884	2.22207	2.71872	2.22669	3.39695
AL109936.6	0	1.31983	0.375629	0.864363	1.1363	0.952507	1.36404	0.195883	0.422139	1.30945	0.78828	0.481315	0.821033	0.567636	0.997628	0.975292	0.882301	1.10057	0.46757	0.95151	1.19072	1.54899	1.92237	1.60519
HNRNPR	4.75699	4.59773	5.12403	3.74125	5.4874	4.54022	5.17311	4.59055	3.70017	4.90893	3.72553	4.70152	3.44636	3.3828	4.70029	4.67605	4.83167	4.87883	4.19229	4.33668	5.99643	5.95186	5.96655	4.67259
ZNF436	3.39494	3.40165	3.89236	2.02331	3.93445	3.01886	3.59982	2.28465	2.12679	3.04907	2.58726	2.66053	2.36072	2.45202	2.68712	4.42709	4.45254	4.39251	2.80032	2.57291	3.798	3.93174	3.85938	3.20913
ZNF436-AS1	2.00695	2.07416	1.52656	1.63826	2.21836	2.26378	1.7655	1.14756	1.94142	1.87642	2.21587	1.91571	2.57985	3.65504	2.35297	2.98697	2.76088	2.89963	1.37825	1.61696	2.33805	2.71883	2.10738	2.92834
AL109936.2	2.44257	2.08557	1.07412	0.937315	1.20096	2.78859	2.42974	1.46296	1.68302	1.24722	1.39031	1.50587	2.58181	3.582	1.51215	2.81952	1.85284	1.97246	1.56379	1.2561	0.674413	0.675005	0.979926	0.507656
TCEA3	5.89464	4.88803	5.91971	4.48121	6.8527	6.87892	7.06265	5.62364	5.28809	5.39179	5.68771	5.7129	5.56494	5.67457	5.63618	7.12565	7.15868	7.22485	5.20272	5.13866	5.5484	5.60259	5.37809	4.4544
AL357134.1	0	0	0	0.301796	1.27242	1.21786	0.639636	0.270457	1.5498	2.05114	1.16153	0.356982	0	1.01813	0	1.2447	0.483943	0.491229	0	0.843557	0.540677	0	1.57444	0
ASAP3	2.7491	3.02273	3.47504	3.6491	3.59394	3.45494	3.74299	4.1708	2.09499	2.22345	2.38074	3.9747	2.60474	2.8917	4.28958	2.06614	2.08192	2.08968	4.14456	4.12268	2.65985	3.32458	2.34965	2.7297
E2F2	1.45528	1.76526	1.29105	0.0259463	0.963141	0.696457	0.407478	0.067975	0.997177	1.13681	0.901699	0.311338	0.466246	0.5654	0.150844	0.42995	0.751784	0.679073	0	0.0583981	3.29713	3.03673	2.72933	2.0309
AL021154.1	0	0.993506	0.838237	1.06133	0.842793	0.319334	0.833371	0.97315	1.36503	1.85243	1.72733	0.608381	1.71584	1.18721	0.411483	1.37822	1.51687	0.463576	0.591692	0	0	0	0.547958	0.679119
ID3	9.13809	8.82882	8.58241	6.08576	9.18143	8.24101	8.60884	6.08732	7.49536	8.05005	7.72263	7.51596	8.81274	8.22117	7.33507	8.02118	8.27791	8.24895	6.93539	5.41369	6.88469	5.49815	6.41304	6.95793
AL450043.1	1.39827	0.65051	0.747944	0.201578	0.712513	0.329268	0	0.092806	0.302115	0.292973	0.262188	0.538372	1.09654	0	0.295948	0.151004	0.329828	0.177234	0	0.328847	0	0	0	0
MDS2	1.1883	0.643944	0.323758	0.127699	0.479402	0.144681	0.636738	0.0579796	1.03867	1.41554	0.453128	0	0.980269	0.805434	0.0979657	0.562382	0.397324	0.645902	0.0758308	0.0740504	0.625298	0.24006	0	0.0894835
AL451000.1	0	0	0	0	0	0	0	0	0	0	0	0	0	0	0	0	0	0	0	0	0	0	0	0
RPL11	8.65344	8.95655	8.9816	7.73115	9.44364	9.1665	9.62689	8.47699	8.33062	8.67354	8.10228	8.75212	8.45372	8.15099	9.00811	8.65212	9.38043	9.04401	7.0561	8.20364	9.44032	9.42974	9.62614	9.63029
ELOA-AS1	0.18923	0.315058	0.551562	0.535727	1.01164	1.04381	1.20747	0.912537	0.676951	0.658772	0.454136	0.730165	0.644046	1.74799	0.524995	1.18667	0.952568	1.12162	0.77545	0.487616	1.09066	0.646602	1.3997	0.847573
ELOA	3.95371	3.68026	4.08978	3.06256	4.48759	3.98715	4.38432	3.74056	3.22933	3.6357	3.27302	3.55575	3.37034	3.79515	3.86473	4.23508	4.33936	4.35225	3.57724	3.68071	5.24948	5.13177	5.0801	4.22855
PITHD1	5.01713	5.08733	5.29247	4.73774	5.57701	5.24859	5.50313	5.34532	4.5682	5.04676	4.68563	5.27018	4.69671	4.91065	5.522	5.10561	5.20108	5.21657	4.53833	4.77471	6.29871	6.36105	5.96281	5.80254
LYPLA2	6.05501	5.93427	5.97413	5.54869	6.47524	6.2777	6.16706	6.55606	5.29826	5.8543	5.24388	6.29285	5.60123	5.53782	6.53754	5.63366	5.71422	5.96921	5.48773	6.22273	6.88399	6.78498	6.6047	6.66547
GALE	4.31345	3.99714	4.35328	3.4462	5.65985	5.92299	5.5408	5.07242	4.34418	4.18269	3.94177	3.94429	4.22114	4.57432	4.3724	5.12801	5.02473	5.2647	4.00474	4.10928	5.62311	5.19541	5.20151	5.3389
HMGCL	4.27174	3.72301	4.5703	3.96839	5.19282	5.1783	5.19216	6.32648	3.42982	4.04179	3.34925	5.34981	3.71322	3.73204	5.3206	4.68955	4.80272	5.00879	5.16581	5.16586	4.83795	4.7518	4.52192	4.27523
FUCA1	5.61571	5.24289	6.46746	5.83963	8.05067	7.21457	7.84459	6.70319	4.71285	5.59058	4.84807	6.3927	5.1927	4.83056	6.33318	7.13619	6.99893	7.02881	6.49005	6.52081	7.70192	7.98169	7.68951	7.09937
CNR2	0.0769235	0.543763	0.529609	0.104746	0.0646313	0.0606228	0.266812	0.0704573	0.391722	0.327014	0.243043	0	0.121615	0.0776609	0.228375	0.187172	0.438006	0	0.233457	0	0.330568	0.28802	0.111071	0
BTBD6P1	0	0.162069	0	0	0.131191	0	0.129345	0	0	0.304437	0	0	0	0	0	0.298967	0.739879	0	0.125966	0	0	0	0	0
AL590609.3	0	0	0	0	0	0	0	0.504133	0	0	0	0	0	0	0	0	0	0	0	0	0	0	0	0
MIR378F	0	0	0	0	0	0	0	0	0	0	0	0	0	0	0	0	0	0	0	0	0	0	0	0
AL590609.2	0	0	0	0	0	0	0	0	0	0	0	0	0	0	0	0	0	0	0	0	0.61005	0	0.653057	0
PNRC2	6.04702	6.30507	6.43126	6.28249	6.7313	6.19879	6.60121	6.752	5.06006	5.67816	5.08448	6.88475	5.73579	5.67706	6.95034	6.64295	6.79516	6.90334	6.75909	6.55226	7.14014	6.95114	6.98742	6.77989
SRSF10	3.64663	3.909	4.05315	3.54918	4.36581	3.89614	4.03308	3.68866	3.25966	3.94897	3.38014	3.91141	3.52516	4.16813	4.0125	4.33361	4.29252	4.63696	4.03736	3.75173	5.0639	5.03626	5.09145	4.58555
AL590609.1	0	0	0	0	0	0	0	0	0	0	0	0	0	0	0	0	0	0	0	0	0	0	0	0
AL591178.1	0	0.413372	0.480955	0.284902	0	0.320596	0	0	0.294088	0	0	0	0	1.19077	0.733799	0	0	0	0.327254	0	0	0	0	0
MYOM3	3.42602	2.56182	3.71867	2.41848	3.66261	3.59066	3.30547	5.68959	3.15184	2.86142	2.89409	3.4689	2.91571	4.17893	3.79743	4.11456	4.2142	4.18867	4.10723	4.77663	2.98473	3.00514	0.792175	1.43867
AL591178.2	0	0	0	0.280971	0	0	0	0.25161	0	0	0.251575	0	0	0.39596	0	0	0	0	0.322802	0.79423	0	0	0	0
IL22RA1	2.69515	1.54846	3.08079	0.434952	3.89459	3.73902	3.63606	2.4812	1.27572	2.07822	1.52134	0.710905	1.18522	1.49001	1.22384	1.75788	2.68359	2.50133	0.958904	1.31137	2.65401	2.10563	1.36208	1.60576
IFNLR1	1.0964	1.5763	1.96681	1.80242	3.04893	2.57043	2.80532	2.74962	1.76116	1.71797	1.90904	2.34808	2.15974	2.32429	2.29269	2.37659	2.43278	2.7064	2.13524	2.15328	1.87424	1.64132	2.36087	1.5155
LINC02800	0	0	0.256169	0	0	0	0	0	0	0	0	0.0904225	0	0	0	0	0	0	0	0	0	0	0	0
AL138902.1	0	0	0	0	0	0	0	0	0	0	0.387133	0.355503	0	0	0.434716	0	0	0	0.344932	0	0	0	0.57748	0
GRHL3	0.242401	0.582092	0.296264	0.435314	0.794694	0.263899	0.380314	0.181117	0.36356	0.338479	0.316368	0.125735	0	0.151673	0.653504	0.103057	0	0.121304	0.160093	0.0803388	0.25898	0.0693063	0.513768	0.27349
STPG1	1.2868	1.38438	1.43807	1.61966	2.10024	1.88024	1.74836	1.87695	1.15721	1.53037	1.06612	1.98731	1.54493	1.54395	2.41957	1.90392	2.32475	2.40164	1.62839	1.65413	2.80427	2.68815	2.46079	2.13686
NIPAL3	2.91684	2.89623	3.70324	2.92272	4.45444	3.73731	4.29688	3.39972	2.23378	3.21971	2.34348	3.39169	2.18145	2.13025	3.52252	3.94988	4.43175	4.29636	3.42215	3.46121	4.47989	4.3518	4.32132	3.37571
RCAN3AS	0	0.480644	0.305374	0	0.396789	0	0.391676	0	0.742938	1.11896	0.157372	0	1.333	0	0.839997	0.252698	0.919356	0.748744	0.38229	0	0.592975	1.18414	0.352173	1.05606
RCAN3	2.05341	3.13885	2.76835	2.24772	3.09075	2.57001	3.18714	1.98755	2.21365	2.71526	2.13613	2.37072	2.0291	1.73345	2.60941	3.12174	3.1023	2.98619	2.31729	2.19279	3.65066	3.90063	3.61067	3.09208
NCMAP-DT	0	0	0	0.497305	0.322403	0.209601	0	0	0	0	0	0	0	0	0	0	0	0	0	0.108454	0	0	0	0
NCMAP	0.187889	0.558094	0.519308	0.968129	1.41047	0.466227	1.00233	1.086	0.42936	0.480136	0.225844	1.06775	0.0397317	0	1.29398	0.611415	0.863178	0.502632	0.385931	0.626869	0	0	0.0715087	0.136426
AL445686.1	0	0	1.02317	0	0	0.721843	0	0	0	0	0	0	0	0	0	0	0	0.581652	0	0	0	0	0	0
SRRM1	4.02405	4.06231	4.31221	3.58924	4.78493	4.17898	4.45067	3.94513	3.51491	4.0328	3.58597	4.09917	4.72316	5.49	4.07746	4.73107	4.98698	5.13405	4.16991	4.16448	5.47872	5.53916	5.52764	4.8697
AL445648.1	0	0	0	0.152994	0	0	0	0	0	0	0	0	0	0	0	0	0	0.257056	0	0	0	0	0	0
CLIC4	7.79223	7.24606	7.89028	5.57954	8.26111	7.3347	8.16287	8.28512	5.74916	7.21852	5.68617	7.40479	6.6182	6.15126	7.08823	8.65073	8.93448	8.81988	7.65986	7.06602	7.31484	7.58617	7.11747	6.11738
RNU6-1208P	0	0	0	0	0	1.03974	0	0	0	0	0	0	0	0	0	0	0	0	0	0	0	0	0	0
RUNX3	4.14849	5.04317	4.91224	0.524361	4.31133	3.00788	3.86891	1.84891	3.12377	4.20477	3.53385	1.31078	3.50991	2.96793	1.46654	3.18508	3.48194	3.67006	1.10441	0.84652	6.1228	5.88058	5.20058	5.22361
MIR6731	0	2.37415	0	0	0	0	0	0	0	2.36015	0	0	2.07579	1.59556	0	0	0	1.76556	0	0	1.88364	0	0	0
AL445471.1	0	0.939982	0.285775	0	0	0	0	0	0.460021	0.446791	0.892829	0	0.190526	0.616032	0	0	0.271494	0.706825	0	0	0.558167	0.306213	0.329899	0
AL445471.2	0	0	0	0	0.135854	0.0652205	0	0	0	0	0	0	0	0	0	0	0	0	0	0	0.307828	0.308132	0.229558	0
MIR4425	0	0	0	0	0	0	0	0	0	0	0	0	0	0	0	0	0	0	0	0	0	0	0	0
LINC02793	0	0	0	0	0	0.109627	0	0	0.19342	0	0.167029	0	0	0.139786	0	0.267685	0	0	0	0	0	0	0	0
AL050344.1	0	0	0	0	0	0	0	0	0	0	0	0	0	0	0	0	0	0	0	0	0	0	0	0
AL121994.1	0	0	0	0	0	0	0	0	0	0	0	0	0	0	0	0	0	0	0	0	0	0	0	0
AL031432.1	0	0	0	0	0	0	0	0	0	0	0	0	0	0	0	0	0	0	0	0	0	0	0	0
SYF2	5.1312	4.96083	5.07503	4.2476	5.38181	4.9874	5.46645	4.92061	4.20263	4.79415	4.30629	5.27503	4.53122	4.16201	5.18041	5.51635	5.52217	5.70103	4.58369	4.67008	5.44649	5.39441	5.64139	5.18952
AL031432.4	0.729724	1.98465	0.988623	1.12219	1.43687	1.16227	0.815338	0.444639	1.70041	1.35788	1.56803	1.27493	1.94656	3.24937	0.867642	0.414721	0.889716	1.17791	0.753779	1.4602	1.64273	1.87031	1.68375	2.19139
AL031432.5	0.649939	0.993506	1.12552	0.476398	0.397702	0.801791	0	0.300006	0.344989	1.46597	0.299964	1.07145	0.816908	1.80339	1.12974	1.34227	0.532874	0.933189	0.383174	0.918876	1.01392	1.82833	0.636375	0.783577
RSRP1	4.65086	5.22646	4.81481	4.49111	5.23665	4.92172	4.47871	4.53284	4.40877	4.62814	4.56401	4.68974	5.40614	5.96186	4.92104	5.35721	5.37211	5.74654	4.7095	4.51574	5.35664	5.63488	5.54452	6.00396
AL031432.3	1.31401	1.35216	1.07802	0.861948	1.45461	1.26162	1.15391	0.786117	0	0.386116	0.62596	1.68676	0.967007	1.88819	0.949312	0	0.765664	0	0.308417	1.62922	0	1.37803	1.85053	0.646362
AL031432.2	2.51388	2.48402	3.48224	2.08381	4.17637	1.98318	2.50091	1.8023	2.90415	2.9652	3.08102	1.85024	2.33212	3.30472	2.30297	3.81044	4.01491	4.19519	2.25633	2.22859	3.63147	4.05571	4.78773	4.26421
RHD	0.968923	1.95027	1.39321	0.564329	1.79728	1.60694	1.40603	0.90683	1.36751	1.17496	1.31295	0.814004	2.07546	2.30892	0.932489	1.88199	1.34339	1.65009	0.931461	1.01547	1.78885	1.68884	1.40783	2.30168
SDHDP6	3.44783	2.04901	3.52087	2.67108	4.00691	3.34757	3.65952	4.09621	2.45709	2.90908	2.7381	3.45502	2.8621	3.53805	3.50426	3.38141	3.35004	3.21415	3.62282	2.17806	3.30409	1.59443	2.43006	2.61822
AL928711.1	0	0.728017	0.834075	0.720583	1.50561	0.577509	0.332177	0	0.533357	0.405179	0.467459	0.605133	0	0.964644	0.72752	0	1.51073	0.80979	0.588516	0.796889	1.82041	1.63791	2.07484	0.675574
TMEM50A	6.4771	6.35354	6.4139	4.99944	6.80371	6.51145	6.63157	5.85269	5.62327	6.06418	5.55676	5.6516	5.94429	5.34564	5.84678	6.31656	6.29884	6.35056	5.55605	5.57592	7.28133	7.2442	7.39834	7.25223
RHCE	0.374384	0.319216	0.529062	0.113007	0.260987	0.245787	0.197281	0.325059	0.0596214	0.315785	0.100565	0.0692294	0.25136	0.0838472	0.519054	0.730759	0.355174	0.098992	0.464776	0.405535	0.563295	0	0.119811	0.293186
AL031284.1	0	0.705112	0.808675	0.871419	1.00671	0.306089	1.31714	0.243375	0.717447	0	0.243341	0	0.569862	0	0.959462	0	0.774339	0.784946	0.787028	0	0	0	0	0
MACO1	4.12215	4.12351	4.27942	3.40133	4.63025	4.44894	4.63076	4.17681	3.41262	4.04965	3.7635	3.74562	3.88663	4.12341	3.95297	4.54388	4.7358	4.93018	3.83854	3.66462	4.64089	4.57617	4.61834	4.21742
LDLRAP1	3.06112	3.42129	3.64573	2.83475	3.72272	3.39569	3.5129	3.16849	2.4565	3.3481	2.65647	3.54061	3.1388	3.16752	3.79531	2.67325	2.49978	2.77133	3.41124	3.50425	3.7029	3.96552	3.82326	3.5443
AL606491.1	0	1.52167	0	1.0187	1.32096	0.553665	0.577337	0.44754	0.711583	1.65855	0.628061	0.993095	0	2.10962	0.952189	1.63881	1.2667	1.2816	1.13532	1.3978	0.849599	1.14033	1.66945	0.648517
MAN1C1	2.44374	2.7241	3.31265	3.14778	2.69276	2.10582	2.24867	4.72985	1.0958	1.8567	1.25197	3.50442	0.991027	1.03455	3.84193	1.79605	1.23535	1.3291	3.82305	5.24352	3.68314	4.27553	3.49145	3.31607
AL031280.1	0	0.26687	0	0	0	0.139597	0.0751019	0.480213	0.127388	0.0934533	0.21158	0.215774	0.502258	0.607591	0.420469	0	0	0	0	0	0	0.521972	0.463538	0.578252
SELENON	5.6759	5.42207	6.06841	4.84694	6.81416	5.85318	6.41899	5.79695	4.14904	5.12099	4.36505	5.42484	5.23997	4.9573	5.59657	5.73331	5.52147	5.57501	5.61184	5.75491	6.65094	6.58556	6.29436	5.52019
AL020996.2	0	0	0	0	0	0	0	0	0	0	0	0	0	0	0	0	0	0	0	0	0	0	0	0
AL020996.1	0.207715	0.21636	0.330285	0.23566	0.79422	0.313476	0.820394	0.758624	0.102333	0.213954	0.323719	0.470284	0.582449	0.915458	0.281603	0.449528	0.165533	0.24563	0.456805	0.265388	0.636698	0.874257	0.87164	0.069117
MTFR1L	3.94717	3.9994	3.87434	3.8807	4.50997	4.49535	4.53106	4.7925	3.40086	3.34563	3.3712	4.5179	4.37923	5.01541	5.17812	4.40983	4.3906	4.70594	4.80737	5.00181	3.8139	4.09494	4.0074	3.81266
AL020996.3	0	0	0	0	0	0	0	0	0	0	0	0	0	0	0	0	0	0	0	0	0	0	0	0
AUNIP	0.924544	0.523955	0.606147	0.318437	0.433627	0.600352	0.625621	0.14982	0.328586	0.579623	0.285496	0.320002	0.418495	0.509172	0.169929	0.164987	0.578762	0.516594	0.365174	0.554343	2.30487	0.568644	1.71139	1.01762
AL033528.2	0	0.916194	0.509101	0	0.649172	0.484611	0.189005	0	0.164672	0	0	0.769213	0.494745	0.753559	0	0.228746	0.263016	0	0	0.179994	0	0	0	0.403688
PAQR7	2.8759	2.68637	3.01487	3.98929	4.14719	3.84093	3.838	6.15111	2.23423	2.20518	2.52141	4.69804	3.11931	3.98526	4.87518	3.68452	3.93699	3.88089	4.89315	5.12554	3.87653	3.3385	3.34166	2.73419
STMN1	4.27752	4.4081	4.54668	3.52803	4.28087	3.89092	4.18263	4.01663	3.73599	4.16696	3.5413	4.23448	3.3335	2.92073	4.17643	4.50713	4.24942	4.50026	3.85329	3.85699	6.37784	5.97476	5.74626	5.78242
SNRPFP2	0	0	0	0	0	0	0	0	0	0	0.765354	0	0	0	0	0	0	0	0	0	0	0	0	0
AL033528.1	0	0	0	0	0	0	0	0	0	0	1.17288	0	0	0	0	0	1.14585	0	0	0	0	0	0	0
MIR3917	0	0	0	0	0	0	0	0	0	0	0	0	0	0	0	0	0	0	0	0	0	0	0	0
PAFAH2	3.48792	2.94638	3.93498	3.31217	4.39608	3.7328	4.27197	5.16883	3.26331	3.47486	3.01873	4.3625	3.14402	3.46114	4.56346	4.19051	4.25698	4.36953	4.47846	4.47412	4.20988	4.1873	3.90055	3.71539
RNU6-110P	0	0	0	0	0	0	1.09943	0	0	1.94941	0	0	0	0	0	0	0	0	0	0	0	0	0	0
AL592064.1	0	0	0	0	0	0	0	0	0	0	0	0	0	0	0	0	0	0	0	0	0	0	0	0
AL592064.2	0	0	0	0	0	0	0	0	0	0	0	0	0	0	0	0	0	0	0	0	0	0	0	0
EXTL1	0.592515	0.871151	1.17988	0.455222	0.84532	0.291442	0.364922	0.677623	0.15446	0.135277	0.133142	0.533695	0.519339	0.0896463	0.482985	0.74368	0.835934	0.616019	0.412364	0.320058	0.0602448	0	0.0654132	0
SLC30A2	1.29205	0.282431	1.59043	3.06044	1.70085	1.40831	1.41786	5.83061	1.40625	0.714545	1.51899	3.68329	0	0.0590794	3.26936	1.37378	0.908776	1.75764	4.05014	4.76401	0.0780743	0	0	0
AL391650.2	0	0	0.252047	2.01961	0	0.163576	0	2.37865	0.284727	0.211839	1.14619	2.2669	0	0	0.713486	1.06013	0.444524	0.451305	0.796666	1.81461	0	0	0	0
TRIM63	0	0	0.0973608	0.915359	0.409407	0.337369	0.187213	1.381	0	0	0	1.39333	0.238753	0	1.15598	0.0795567	0	0	0.344336	1.18366	0	0	0	0
PDIK1L	2.65801	2.67458	2.9735	2.09838	3.14663	2.18361	2.86926	2.39952	1.90552	2.59908	1.99466	3.04701	2.0076	1.86791	2.62803	2.76343	2.66094	2.52028	2.63154	2.60797	3.82013	3.82161	3.68118	2.99521
FAM110D	3.75115	3.55624	3.64984	1.91158	4.45567	3.78608	3.9242	3.18031	2.25627	2.7304	1.94683	2.52177	3.93256	3.57571	2.95886	3.27848	2.4565	3.29697	2.47067	1.91879	2.38433	0.926418	1.14033	1.94119
C1orf232	0.649252	0	0	0	0	0	0	0	0	0	0.547569	0	0	0	0	0	0	0	0	0	0	0	0	0
AL391650.1	0.273389	0.787977	0.429337	0.309264	0.432	0.347659	0.0804226	0.172635	0	0	0	0.428845	0.0783984	0	0.101115	0.189964	0	0.585112	0	0	0.458093	0.356822	0.266948	0
ZNF593	0	0	0	0	0	0	0	0	0	0	0	0	0	0	0	0	0	0	0	0	0	0	0	0
CNKSR1	0.522946	0.847051	0.539649	2.29418	0.126147	0.0800554	0.0426586	2.08353	0.76546	0.679282	0.846709	2.89392	0.690566	0.912555	3.33392	0.243891	0.060567	0.384559	2.34677	2.16208	1.12024	0.666813	0.615433	0.97757
CATSPER4	0	0	0	0	0	0	0	0.0611117	1.99405	1.57509	1.53782	3.44595	0	0	0	0	0	0	0.0799007	0	0	0	0	0
AL355877.1	0.239672	0.0665454	0.225128	2.26924	1.54978	1.20787	1.1564	2.91672	0.772084	0.355972	0.498591	4.01607	0.660352	1.42662	3.55504	0.936795	0.664746	1.05871	2.96543	3.00638	0.0850121	0	0	0.174867
AL355877.3	0	0	0	0	0	0	0	0	0	0	0	0	0	0	0	0	0	0	0	0	0	0	0	0
CEP85	2.37942	1.95205	2.46958	2.06972	2.37749	1.93005	2.19542	2.36894	1.73743	2.37698	1.68664	2.31468	1.47382	2.53165	2.57844	2.21953	2.20071	2.41486	2.00387	2.49227	3.78258	4.08887	3.94998	3.19827
AL355877.2	0	1.42388	0	0	0	0	0	0.795819	0.363723	0	0	0.415834	0	0.492296	0	0	0	0	0.718793	0	1.05799	1.39222	0.667655	0.467658
SH3BGRL3	8.36631	8.96832	8.3749	6.08235	8.04205	7.81802	8.01092	6.70845	8.22174	7.99339	8.04532	6.76989	8.37122	7.41665	6.98404	7.26397	7.18961	7.27855	5.96566	6.79417	10.7298	10.5258	10.4227	10.9018
UBXN11	4.38058	4.77203	4.20866	3.25627	4.90318	4.92014	4.24891	4.03935	4.43445	3.86839	4.10949	3.70048	5.10933	6.00035	4.03752	4.21107	4.0367	4.32137	3.24462	3.49372	5.13308	5.34529	4.85088	5.55843
CD52	6.07083	7.23676	6.39047	3.21377	5.77062	5.56829	6.44947	3.86218	6.79035	7.13044	6.28906	3.47454	6.24299	5.06949	4.77751	4.40239	5.07559	4.99537	2.11827	2.91121	7.54056	6.80283	6.92157	7.71506
CRYBG2	0.702473	0.837128	0.580146	0.229599	0.851745	0.372879	0.35137	0.327439	0.814997	1.04103	0.776766	0.251931	0.324062	0.325832	0.36038	0.19924	0.692085	0.13783	0.18158	0.511374	0.617032	0.535992	0.126531	0.795367
AL451139.1	0	0	0	0	0	0.725123	0	0	0	0.516167	0	0	0	0	0	0	0	0	0.415868	0	0	0	0	0
ZNF683	1.98896	2.95886	2.03415	0.0588912	2.05081	0.927737	2.13648	0.60113	2.35028	2.50895	2.65053	0.202657	2.02351	1.83607	0.46423	1.03025	1.14618	1.70122	0.617774	0.191895	1.2534	0.574361	1.10518	2.17456
LIN28A	0	0.0536612	0	0	0	0	0	0	0	0	0	0	0	0	0	0	0	0.0613927	0	0	0	0	0	0.0962125
DHDDS	3.22973	2.95771	3.69106	2.84168	4.23495	3.85171	3.86417	4.16568	2.82318	3.38515	2.81337	3.58291	2.90739	3.13561	3.83366	4.11563	4.368	4.3228	3.64886	3.93004	4.34384	4.3478	4.15321	3.26718
AL513365.1	0	0	0.417663	0	0.92736	1.03974	0.289399	0.219315	0.468585	0.354103	0.219284	1.08252	0.282603	0	0	0.627902	0	0.977457	0	1.03868	1.49063	0	0	0.596832
AL513365.2	0.29709	0.309075	0.361662	0.836771	0.819833	0.779671	0.730923	0.820666	0.5738	0.305742	0.431065	0.361239	0.243196	1.25429	0.675151	0.429791	0.344021	0.185279	0.544349	0.921927	0.822097	0.691582	0.876067	1.80735
HMGN2	6.97421	6.85292	7.06115	5.88034	7.45387	7.20793	7.60212	6.44143	5.86776	6.44007	5.84715	6.72036	6.07227	5.9783	6.78286	7.28686	7.05397	7.23676	6.2893	6.29609	8.66461	8.30744	8.15788	7.61599
DPPA2P2	0	0	0	0	0	0	0	0	0	0	0	0	0	0	0	0	0	0.47019	0	0	0	0	0	0
RPS6KA1	3.91307	4.40418	4.36027	3.77629	4.56384	4.13189	4.46505	4.70152	4.14962	4.38589	4.06065	4.20473	4.46542	4.03697	4.67266	4.22121	4.22853	4.44189	3.89055	4.04536	5.84099	5.74042	5.2903	5.6033
MIR1976	0	0	0	0	0	0	0	0	0	0	0	0	0	0	0	0	0	0	0	0	0	0	0	0
RN7SL679P	0	0	0	0	0	0	0	0	0	0	0	0	0	0	0	0	0	0	0	0	0	0	0	0
RNU7-29P	0	0	0	0	0	0	0	0	0	0	0	0	0	0	0	0	0	0	0	0	0	0	0	0
AL627313.1	0	0	0	0	0	0	0	0	0	0	0	0	0	0	0	1.50524	0	0	0	0	0	0	0	0
AL627082.2	0	0	0	0	0	0	0	0	0	0	0	0	0	0	0	0	0	0	0	0	0	0	0	0
AL627082.1	0	0	0	0	0	0	0	0	0	0	0	0	0	0	0	0	0	0	0	0	0	0	0	0
AL512408.1	0.589384	0.68036	0.53514	0.62776	0.734119	0.697212	0.618033	0.730119	0.547886	0.103553	0.286359	0.564024	0.809404	0.522835	0.379629	0.36932	0.226246	0.602562	0.429532	0.480111	0.827601	0.747288	1.24453	1.32637
ARID1A	3.87276	3.41395	4.02821	2.49549	4.59295	3.41427	3.93972	3.3439	2.30871	3.48018	2.65927	3.03488	2.57549	3.02557	3.28727	3.83494	3.78702	3.93342	3.36731	3.46513	4.63043	4.85815	4.59599	3.71709
PIGV	3.40485	2.89885	3.71261	2.7411	4.4147	4.1184	4.54308	4.08955	2.67185	3.17845	2.73574	3.68331	3.13825	2.95582	3.56783	4.12733	4.22664	4.51852	4.07259	3.59789	3.62518	3.69209	3.74379	3.05927
RN7SL165P	0	0	0	0	0.87103	0	0	0	0	0	0	0	0	0.585267	0	0	0	0	0	0.472674	0	0.736655	0	0
AL034380.2	0	0	0	0	0	0	0	0	0	0	0	0	0	0.865962	0	0	0	0	0	0	0	0	0	0
ZDHHC18	4.06729	4.4094	4.30159	2.77899	4.35953	3.67742	4.11291	3.1059	3.32816	3.61563	3.39757	2.80319	3.52829	3.55738	3.238	3.38279	3.72814	3.70339	2.58414	2.97449	5.44048	5.50656	4.95512	4.97616
SFN	2.65323	2.39536	3.79799	3.21102	1.2529	1.80934	1.0637	2.93512	2.41047	3.78073	3.46	1.13004	0.695592	1.29102	1.99699	0.152538	0.332981	0.842116	0.84431	0.601695	7.67146	7.23005	7.56691	6.85349
GPN2	4.08964	4.0391	4.27886	3.4088	4.56739	4.24929	4.29588	3.98549	3.07045	3.59562	3.18301	3.74705	3.51355	4.00887	4.1332	4.19156	4.41106	4.31433	3.57218	3.60339	4.53798	4.57538	4.7484	4.16787
AL034380.1	0	0	0	0	0	0	0	0	0	0	0	0	0	0	0	0	0	0	0	0	0	0	0	0
GPATCH3	3.45604	3.14564	3.60125	2.79125	4.20958	3.63453	4.01454	3.40445	2.84389	3.46325	3.03913	3.15347	3.43687	3.26806	3.68926	3.47992	3.50758	3.59706	2.9251	2.98049	4.27493	4.07494	4.01285	3.97983
NUDC	5.93284	5.97095	5.93777	5.21572	6.36305	6.20461	6.28594	5.96289	5.43562	5.49859	5.27016	6.00166	5.82395	5.52953	6.37164	5.51457	6.00167	5.99272	4.87238	5.64271	7.16464	6.73875	6.88388	6.77195
NR0B2	0	0	0	3.54043	0	0	0	5.14489	0	0	0	4.24528	0.376416	0	5.37281	0	0	0	4.76004	3.76434	0	0	0	0
KDF1	2.37766	1.20118	2.34118	3.63012	3.5114	3.70696	3.39858	3.8575	1.03664	1.66279	1.40982	3.94878	1.28415	1.7795	4.3032	2.53527	2.61486	2.72013	3.75764	3.86415	0.273603	0	0.843996	0.198845
RPL12P13	0	0	0	0	0	0	0.309311	0	0	0	0.234755	0	0	0	0	0	0	0	0	0.295125	0	0	0	0
AL356390.1	0	0	0	0	0	0	0	0.528574	0	0	0	0	0	0	0	0	0	0	0.66208	0	0	0	0	0
OSTCP2	0	0	0	0	0	0	0	0	0	0	0	0	0	0.409157	0	0	0	0.474251	0	0	0	0	0	0
TRNP1	3.3372	3.57103	3.9897	4.27289	2.59899	2.12703	2.5069	3.93049	3.24898	4.06981	3.36106	4.80494	1.71432	1.68125	5.00471	1.46938	1.69183	1.20776	4.33756	4.50584	5.16356	4.41813	4.98942	4.16184
TENT5B	2.74188	2.52178	3.22817	2.63263	2.04943	1.75337	2.44369	3.45854	2.03664	2.75453	2.0856	3.69484	0.473846	1.22939	2.42215	0.166688	0.439778	0.592463	3.18659	2.01118	1.20225	0.492624	1.68309	0.427876
SLC9A1	4.38207	3.71784	4.13635	3.02716	4.2203	3.34668	3.92558	2.99565	2.65213	3.65579	2.86958	3.39208	3.13014	2.7003	3.72201	3.27631	3.50239	3.5009	3.35305	3.53587	4.60797	4.44716	4.25234	4.03554
AL590640.2	0	0	0	0	0	0	0	0	0	0	0	0	0	0	0	0	0	0	0	0	0	0	0	0
CHCHD3P3	1.08838	0	1.26507	0.550535	0.957769	1.04205	0.947434	1.24638	0.214618	1.11287	0.497405	0.247162	0	0	0	0.541862	1.21814	1.38959	0	0	0	0	0	0
NPM1P39	0	0	0	0	0	0	0.185322	0.266184	0	0	0	0	0	0.223949	0.429946	0.418458	0.258016	0.262207	0	0	0	0.291179	0.313824	0
SNRPEP7	0	0	0	0	0	0	0	0	0	0	0	0	0	0	0	0	0	0	0	0	0	0	0	0
AL590640.1	0	0	0	0	0	0	0	0	0.345798	0	0	0	0	0	0	0	0	0	0	0	0	0	0	0
WDTC1	4.73654	4.61598	4.88884	4.2987	5.33345	4.75454	5.22303	5.10455	3.17644	4.10772	3.70264	4.94216	4.27581	3.93179	5.09816	4.49625	4.85684	4.811	4.78541	5.28396	5.28574	5.71424	5.63479	5.48475
FO393419.3	0	1.04847	0	1.26662	0.513705	0.848998	0.507333	1.35467	0.447865	1.03952	0.951805	1.18416	1.61004	1.61595	1.04782	0	0	0	0	1.37863	0	0	1.31856	0
TMEM222	4.30351	4.25339	4.34082	3.51479	5.19472	4.92264	5.09878	4.43723	3.62404	3.86787	3.79404	4.04883	4.43559	4.40152	4.40427	4.50906	4.70661	4.86131	3.72702	4.09	5.0031	4.94705	4.95777	4.64431
RNU6-48P	0	0	0	1.51234	2.73036	2.38499	1.07769	2.56692	1.95537	2.71454	0.864556	1.08252	0	1.2392	1.26698	1.89785	3.1593	2.08065	1.05684	0	1.49063	0	3.14989	0
ACTG1P20	1.15849	0.402579	1.72377	0.277147	1.93921	0.568328	0.592507	1.21026	0.524757	1.373	0	1.01592	0.992379	1.16631	0.974359	0.699005	1.96434	2.23032	1.1603	0.785066	1.80038	0.87075	2.57334	1.8623
SYTL1	2.2771	3.76817	2.51825	1.40644	2.30194	1.58639	1.92951	1.54551	3.21583	2.92284	3.32138	1.5177	3.14012	3.21587	1.83208	1.53953	1.22519	1.98944	1.21718	1.52552	3.56761	3.93275	2.50548	3.8184
MAP3K6	4.7492	4.56698	4.92239	3.21951	5.42637	4.61098	4.99826	3.38925	4.13137	3.89312	3.92881	3.48795	4.12935	4.56544	3.28904	4.30827	4.16442	4.443	3.72155	2.65109	3.92513	3.89095	3.77465	3.48972
FCN3	4.92947	5.16573	4.35031	3.50303	6.20995	5.84323	5.89253	4.36869	5.56177	5.19015	5.36327	6.92981	5.71277	4.88856	4.97043	4.71757	4.3801	5.32173	4.49856	4.1884	2.99485	0.237506	1.65025	2.03538
CD164L2	0.100713	0.105067	0.124443	0.261637	0	0.154863	0.162465	0.435527	0.0724232	0.376913	0.569959	0.163443	0	0	0.294471	0	0	0	0.0813034	0.079398	0	0	0	0
FO393419.1	0	0	0	0	0	0	0.416582	0	0	0	0	0	0	0	0	0	0	0	0	0	0	0	0	0
GPR3	3.61667	2.58609	2.23222	2.29166	2.70736	2.47159	2.79709	1.44695	1.34322	1.9206	1.4684	0.788721	1.53408	1.01574	1.38948	1.60777	0.843591	1.96756	1.16618	0.337946	1.44468	0.627043	1.12634	2.11611
WASF2	6.20425	5.70895	6.51564	4.62711	6.9669	6.16464	6.87649	5.35315	4.73067	5.54422	4.90323	5.10032	4.99332	4.78803	5.32849	6.53239	6.67984	6.62634	5.08162	5.37886	7.24273	7.34222	7.16209	6.32525
FO393419.2	0	0	0	0.300523	0	0	0	0	0	0	0	0	0	0	0	0.423118	0	0	0	0.337523	0	0	0	0
BX293535.1	0	1.04583	0.709066	1.03615	0.512177	0.484611	0.879597	0	0.446504	1.0369	1.16435	0.883783	0.862466	1.83685	1.87148	0	0	1.50174	1.15408	1.13482	0.752228	1.61138	2.23947	0
AHDC1	4.50593	3.9292	4.53553	3.10801	5.01599	3.95181	4.31519	3.2561	3.41284	3.93683	3.77742	3.90932	3.77139	3.87475	3.47297	4.32358	4.17199	4.36446	3.57063	3.57677	4.13346	4.0762	4.28245	3.92038
FGR	3.78988	4.54592	4.54276	1.93115	4.25141	3.6996	4.13055	2.73029	3.75547	3.45228	3.21067	2.60697	4.37034	4.26053	2.63382	3.06618	3.07554	3.47467	2.18738	2.19195	5.26505	5.17798	4.72334	4.67122
AL031729.1	3.85959	3.38055	3.81744	2.4973	4.26438	2.17967	3.74192	4.04915	3.78991	1.35069	3.34316	2.8538	3.63878	1.33147	3.67334	2.014	4.2239	3.18589	2.38254	0	0	0	0	0
LINC02574	0	0	0	0	0.348802	0	0.344237	0	0	0.419526	0	0	0	0	0	0	0	0	0	0	0	0	0	0
IFI6	8.22203	7.96802	8.66278	6.14585	8.49235	8.10884	8.1604	6.47816	6.48006	7.16281	6.10428	6.34433	6.71535	5.76174	6.49782	6.95424	7.29346	7.37864	5.27119	6.20726	10.3112	9.22039	8.92083	8.33024
AL445490.1	0.688199	0.241812	0.407524	0	0	0.496282	0.365047	0	0.0870237	0	0.340243	0.367098	0	0.23434	0	0.339207	0.269844	0.79299	0	0.0953588	1.11977	1.19652	0	0.32084
RNU6-949P	0	0	0	0	0	0	0	0	0	0	0	0	0	0	0	0	0	0	0	0	0	0	0	1.83267
CHMP1AP1	0	0	0	0	0	0	0	0	0	0	0	0	0	0	0	0	0	0	0	0	0	0	0	0
RNU6-424P	0	0	0	0	0	0	0	0	0	0	0	0	0	0	0	0	0	0	0	0	0	0	0	0
AL020997.5	0	0	0	0.145366	0	0	0	0	0	0.213103	0	0.173653	0	0	0	0	0	0	0	0	0	0	0.5367	0
FAM76A	2.82287	3.07569	3.00642	2.28755	3.01546	2.89013	3.06435	2.77304	2.40615	2.76393	2.24628	2.79274	2.61075	2.85674	2.85411	3.0788	3.06447	3.23205	2.59538	2.52462	3.34631	3.38803	3.87095	3.0716
AL020997.1	1.16305	0	0	0.64895	0.758049	0	0.749348	0.323867	1.9787	0	0.323823	0	1.58027	0.87526	0	0.503828	0	0.58028	0	0.404087	0	2.44483	0	1.56739
RPEP3	0	0	0.339969	0	0	0.222958	0.434667	0	0.203959	0	0.176216	0	0	0	0	0	0	0	0	0	0	0	0.391389	0
STX12	5.32847	5.1553	5.71589	4.18675	5.70379	5.12572	5.74974	5.25045	3.93675	5.04569	4.03864	5.14016	4.31128	4.24813	4.98039	5.82393	5.86125	5.96183	5.20979	4.89387	6.39331	6.3861	6.48231	5.8672
AL020997.2	0	1.39908	0	0	0.72728	0	1.19645	0.563035	0	0	0	1.56069	0	2.30927	0.862317	0	0	0.955424	0	0	2.05585	0	1.71808	1.31605
AL020997.3	0.487069	0.879071	2.0008	0	1.42216	0	0.732975	0.315764	1.28079	1.61959	1.30323	0.736629	1.38535	2.21721	1.97622	0.858106	1.53196	1.54863	0.975269	1.67795	2.08306	1.38973	0.666165	0.466545
RNU6-1245P	0	0	0	0	0	0	0	0	0	0	0	0	0	0	0	0	0	0	0	0	2.21859	0	0	0
AL020997.4	0	0	0	0	0	0	0	0	0	0.139047	0	0	0	0.136158	0	0	0	0.304449	0	0	0	0	0	0
PPP1R8	5.15054	5.07677	5.4216	3.81388	5.28877	4.79957	5.24403	4.51953	3.57773	4.77797	3.77586	4.48625	4.04476	3.60544	4.87725	4.8776	5.01092	4.87581	4.19287	4.21361	5.69425	5.48566	5.64014	4.94708
SCARNA1	0.901888	1.8962	0	0	0	0	0	0	0	0	0	0.782797	0	0	0	1.46336	0	0	0	0	0	0	0	0
THEMIS2	4.64161	5.17554	5.57669	1.68228	4.95011	3.80299	4.52445	2.33048	3.65235	4.26284	3.46647	1.81167	3.07305	2.94099	2.44944	3.76504	3.6857	4.56447	2.00968	1.81336	6.8654	7.20603	7.03071	6.70392
RPA2	5.53873	5.54535	5.71438	4.02333	5.66689	5.26988	5.74608	4.95709	4.23464	5.09624	4.62749	5.00141	4.99083	4.32973	5.24501	5.69921	5.8999	5.74885	4.74061	4.39155	6.44195	6.41235	6.44708	5.9288
SMPDL3B	2.90626	2.13552	3.32754	1.45912	3.05175	2.5025	2.89263	3.33208	2.18473	3.1776	2.50666	1.73784	1.86862	1.20922	2.37357	3.43365	3.58091	3.14596	2.33258	2.56418	0.522444	0.196131	0.903229	0.549157
AL512288.1	0	0	0	0	0	0	0	0.237434	0	0	0	1.43565	0	0.918054	0	0	0	0	0.30502	0	0	0	0	0
XKR8	3.55764	3.34639	3.52901	2.73841	3.57882	3.16174	3.44909	3.18612	2.85047	2.96021	2.99635	3.11665	3.046	3.49108	3.12704	3.39495	3.63821	3.69706	3.05151	2.96851	4.34174	4.23368	4.07228	3.88181
EYA3	3.27246	2.95043	3.43122	3.40142	3.67919	3.02505	3.5222	3.69949	2.41859	3.07673	2.49779	3.4785	2.86222	2.94645	4.18558	3.97401	4.44279	4.22704	4.12642	3.83201	4.27285	4.41367	4.15576	3.55502
AL512288.2	1.12335	1.15791	0.984718	0	0.989831	0.387183	0.404702	0	0	0	0	0.983773	0.705654	1.91723	2.09786	0	0.54857	0.556654	0.395045	0.386697	0.611405	0	0	1.51973
RN7SL559P	0	0	0	0	0	0	0.485567	0	0.428287	0	0	0	0	0	0	0	0	0.661595	0	1.53567	0	0	0	0
SPCS2P4	3.33677	3.56543	3.35505	3.23909	4.47597	4.80092	5.76552	4.58248	2.5788	3.75032	1.83966	4.67732	2.19217	1.64981	3.53707	4.85032	5.19585	5.91594	3.13889	1.73085	2.74162	3.56309	2.9646	2.07735
AL137792.2	0	0	0	0	0	0	0	0.805331	0	0	0	0	0	0	0	0	0	0	0	0	0	0.867966	1.48182	0
AL137792.1	0	0	0	0	0	0	0	0	0	0	0	0	0	0	0	0.335585	0.686746	0	0	0	0	0	0	0
RNU6-176P	0	1.95205	0	0	1.10347	0	0	0	0	0	0	0	0	0	1.95112	0	0	0	1.67892	0	0	0	0	0
PTAFR	3.15058	3.47181	4.49007	2.15789	4.42588	2.91665	3.92384	1.92489	2.43709	3.3698	1.85153	1.53815	2.35026	2.11153	2.66201	2.71833	2.70659	2.71916	1.82978	1.95182	5.55825	6.29552	5.18971	4.73699
DNAJC8	6.02038	5.98285	6.09053	4.94893	6.17794	5.74472	6.22264	5.81449	5.15845	5.5799	5.01387	5.87299	5.52211	4.73196	5.90725	6.19932	6.25295	6.39532	5.43464	5.60262	6.96383	6.95609	7.14343	6.94244
ATP5IF1	6.49027	6.47701	6.22945	6.0365	6.53736	6.6389	6.23857	7.52863	6.22887	5.89877	5.7264	7.42973	6.52521	7.28856	7.48518	5.83592	5.99035	6.03941	6.07797	6.87796	6.2135	5.942	6.06806	6.71488
AL353622.1	1.51254	2.78366	2.14313	1.55412	2.3129	2.14634	1.99781	2.288	2.74417	1.87901	2.57697	2.65262	4.00528	5.42353	2.16417	1.8278	1.88991	2.10006	3.01304	3.60128	3.0126	3.42889	2.60667	3.81116
AL353622.2	0	0	0.88388	0	0.36042	0	0	0	0.312128	0	0	0.357726	0	0.424997	0	0	0	0	0	0.614373	0	0	0	0
SESN2	4.40014	3.93278	4.67483	3.23535	4.87575	3.95925	4.59724	5.93563	2.76172	3.50597	2.83059	4.29426	3.4853	3.93532	4.70509	4.31605	4.46522	4.8305	4.71021	5.00541	5.02968	5.38256	5.09448	4.52188
MED18	4.28636	5.01644	4.46061	3.14777	4.05895	4.07958	4.03368	3.84928	4.21005	3.67044	2.9212	3.9401	3.51677	3.76126	4.03965	3.60997	3.62808	3.71871	3.47079	3.67194	4.94335	4.778	4.69262	3.95181
PHACTR4	4.11557	3.84408	4.33088	3.30745	4.6675	4.12081	4.58583	4.21526	2.95647	3.84027	2.97554	3.93872	3.48403	3.89228	4.30143	4.51412	4.9315	4.76505	4.13787	4.16671	5.12331	5.22126	5.16927	4.29425
CR391992.1	0	0	0	0	0	0	0	0	0	0	0.290309	0	0	0	1.10163	0	0	0	0	0	0	0	0	0.430692
RNU6ATAC27P	2.81919	2.26229	0	0	0	0	0	0.797531	0.897346	0	0.797437	0	0	1.15281	1.17934	0	1.27904	1.29404	0.979235	0	1.39374	0	1.4701	0
RCC1	4.01822	3.781	3.95488	1.78552	3.72496	3.12587	3.40151	2.476	3.01363	3.92254	2.98816	2.2394	2.64853	2.65933	3.04919	4.16959	4.45115	4.21381	2.09442	2.33978	5.87618	5.44259	5.28083	4.87324
SNHG3	3.36605	3.96952	3.7944	2.19803	2.85309	2.82936	2.64657	2.2832	2.8535	3.31559	2.88791	2.68741	3.70437	4.26563	2.55083	3.13404	2.88676	3.43388	2.34255	2.13566	4.29074	4.679	4.93216	4.88261
SNORA73A	0	0	0	0	0	0	0	0	0	0	0	0	0	0	0	0	0	0	0	0	0	0	0	0
SNORA73B	3.245	1.98318	2.17703	1.96913	2.36142	2.11198	1.73561	0.89619	2.46698	1.97022	0.896088	0.665628	2.46986	2.1917	0	1.28103	1.41391	1.42983	0.647694	1.07452	3.25472	1.53652	3.21131	4.57556
PRDX3P2	0.958914	0	1.12167	0	0	0	0	0.193783	0.224052	0.314508	0.517237	0	0.649307	0	0.317679	0	0	0.35932	0	0	0	1.18229	0	0.291991
AL513497.1	0.187043	0.844369	0.331949	0.131156	0	0.217493	0.296557	0.0595884	0.479493	0.280187	0.464101	0.156825	0.415178	0.188769	0.194726	0.575514	0.407128	1.21868	0.0779216	0.217205	0.456208	0.877951	0.265778	0.480069
TRNAU1AP	3.4681	3.41669	3.55465	2.21903	3.70384	3.46771	3.56819	2.74085	3.87461	3.6593	3.76878	2.80004	3.45807	3.91808	2.99048	3.60481	3.82318	3.8184	2.22455	2.44592	4.37005	4.29429	4.20146	3.90588
SNHG12	3.91902	4.22696	4.08397	2.29381	3.57111	3.43278	3.48848	2.55071	4.17479	4.13519	3.95738	2.10706	4.0055	4.1024	2.79223	4.15294	4.25317	4.48203	1.58748	1.62721	4.26007	4.45037	4.50022	4.88259
SNORD99	1.55987	4.88257	2.54966	2.32723	3.43023	0	3.17469	1.12894	5.26509	4.65162	4.69615	1.38746	3.91454	6.38601	2.82813	2.30524	2.97879	1.73777	0	0	5.13033	5.42369	5.70726	6.6318
SNORA61	0	0	0	0	0	0	0	0	0	0	0	0	0	0	0	0	0	0	0	0	0	0	0	0
SNORA44	0	0	0	0	0	0	0	0	0	0	0	0	0	0	0	0	0	0	0	0	0	0	0	0
SNORA16A	0	0	0	0	0	0	0	0	0	0	0	0	0	0	0	0	0	0	0	0	0	0	0	0
TAF12	4.20622	4.20693	4.38067	2.5022	4.11346	4.09167	4.21682	3.79616	3.51227	4.10232	3.39336	3.87922	3.87501	3.2053	3.89201	3.99823	4.22705	4.22282	2.94068	3.74483	5.14204	5.09888	5.2567	5.08083
RAB42	2.28287	3.57957	3.39961	0.623547	3.83467	3.2202	3.73511	0.747378	5.38801	6.49664	5.19724	0.520948	3.4313	3.13898	1.01875	5.45614	6.48912	5.68005	0.88027	0.645308	6.36672	6.61134	6.11435	5.68026
LINC01715	0.796663	0.206672	0.45138	0.139274	1.38032	0.759671	0.68488	0.621877	0.274918	0.685914	0.442753	0.450867	0.161399	0.67398	0.943611	0.803861	0.901519	0.234735	0.306144	0.547361	2.12654	0.993701	0.719187	0.189221
RNU11	0	0	0	0	0	0	0	0	0	0	0	0	0	0	0	0	0	0	0	0	0	0	0	0
AL360012.1	0	0	0	0	0	0	0	0	0	0	0	0	0	0	0	0	0	0	0	0	0	0	0	0
GMEB1	2.94418	2.61057	2.89767	1.77597	2.9456	2.26171	2.66352	1.97725	2.06303	2.31799	1.97708	2.06516	2.01684	2.27932	2.2413	2.126	2.33576	2.26275	1.80229	1.97612	3.69984	3.52442	3.29858	2.85154
AL645729.1	0	0	0	0	0	0	0	0	0	0	0	0	0	0	0	0	0	0	0	0.901344	0	0	0	0
YTHDF2	5.35538	5.22327	5.62822	4.32615	5.36361	5.31506	5.61081	4.86767	4.32947	5.04655	4.41606	4.82075	4.7034	4.93521	5.06218	5.19522	5.20294	5.34909	4.62369	4.71986	5.89695	5.86672	5.91327	5.45114
OPRD1	0.147951	0.274471	0.10687	0.0302847	0.175133	0.19544	0.188891	0.0532467	0.386895	0.309055	0.430523	0.0894842	0.035309	0.0223034	0	0.339552	0.195789	0.222092	0	0	0	0.142404	0.183032	0.0621239
AL009181.1	0.179992	0.353513	0.221024	0	0.415215	0.392182	0.149949	0	0.25002	0.349756	0.313628	0	0	0	0	0.620846	0.555283	0	0.400132	0.391691	0	0.440858	0	0
EPB41	3.75147	3.18578	4.42769	1.63324	2.99748	2.52839	2.86334	2.36629	3.69121	3.47851	3.60377	2.15043	1.57266	2.59089	2.20817	3.49853	3.62793	3.51287	2.41119	2.33509	3.64375	3.69359	3.7781	2.50476
AL138785.1	0	0	0	0	0	0	0	0	0	0	0	0	0	0	0	0	0	0	0	0	0	0	0	0
Metazoa_SRP	0.0964784	0.202643	0.134104	0.0924171	0.264538	0.237662	0.155771	0.140899	0.25163	0.257689	0.201885	0.130651	0.216329	0.451464	0.237471	0.138028	0.164016	0.247824	0.10399	0.101571	0.250794	0.417548	0.312287	0.259728
TMEM200B	4.89838	4.12713	5.37851	2.49578	4.78969	4.21394	4.37476	3.72997	3.24323	4.96929	3.73343	2.80035	3.08119	3.42237	3.25511	4.48069	4.72654	4.45641	2.56653	2.92222	3.80801	3.87679	2.357	2.98004
AL357500.1	0	0.622846	0	0	0.518345	0.490501	0	0.394873	0.451999	0	0	0	0	0.605812	0	0	0	0	0	0	0	0	0.811571	0
SRSF4	5.15357	5.14359	5.22936	3.84408	5.30335	4.98001	4.92246	4.23226	4.55878	4.90701	4.72582	4.04525	4.78566	5.31303	4.42344	4.83865	4.78093	5.06678	3.89105	4.06344	5.41844	5.46239	5.55333	5.12195
AL357500.2	0	0	0	0	0	0	0	0	0	0	0	0	0	0	0	0	0	0	0	0	0	0	0	0
MECR	3.54797	3.34157	3.69836	2.57493	3.86622	3.73775	3.65236	3.7415	2.94913	3.50571	3.01591	3.52973	3.20557	3.06238	3.78307	3.30502	3.20903	3.20582	3.24679	3.18108	3.20756	3.24507	3.06737	2.93068
AL590729.1	0	0.336727	0.702206	0	0.2756	1.47222	0.500599	0.940924	0	0.333128	1.05164	0.503289	0	0.817429	0	1.01314	1.1278	0.380261	0.489015	0	0.745049	0	0	0.564048
PTPRU	4.1527	3.10006	4.62864	2.0513	5.33838	4.48138	5.14408	2.05936	2.35536	2.99084	3.09938	2.32974	3.38675	3.7764	2.88689	3.65194	3.92879	3.98824	2.15705	1.98353	1.65304	2.22812	0.786742	0.69187
LINC01756	0	0	0	0	0	0	0	0	0	0	0	0	0	0	0	0	0	0	0	0	0	0	0.134985	0
AL671862.1	0	0	0	0	0	0	0	0	0	0	0	0	0	0	0	0	0	0	0	0	0	0	0	0
AC092265.1	0	0	0	0	0	0	0	0	0	0.377246	0	0	0	0	0	0	0	0	0	0	0	0	0	0
AL645944.2	0	0.206968	0.351554	0	0	0	0	0	0	0	0	0	0.161634	0.605812	0	0	0	0	0	0	0.136417	0	0	0
AL645944.1	0	0	0	0	0	0.544308	0	0	0	0	0	0	0	0	0	0	0	0	0	0	0	0	0	0
LINC01648	0.361475	0	0	0	0.562108	0	0.20973	0	0	0	0.0810894	0	0	0	0.481633	0.365239	0.533167	0.423615	0	0	0.173136	0	0	0
AL137076.1	0	0	0	0	0	0	0	0	0	0	0	0	0	0	0	0	0	0	0	0	0	0	0	0
AL021921.1	0	0	0	1.04671	0	0	0	0	0	0	0	0	0	0	0	0	0	0	0	0	0	0	0	0
AL161638.2	0	0	0	0	0	0	0	0	0	0	0	0	0	0	0	0	0	0	0	0	0	0	0	0
AL161638.1	0	0	0	0	0	0	0	0	0	0	0	0	0	0	0	0	0	0	0	0	0	0	0	0
MATN1	0.170256	0.0464467	0.209225	0	0.45077	0.372355	0.175125	0.0540243	0.209237	0.255755	0.18082	0.036998	0.408042	0.396411	0	0.130998	0.0522464	0.536451	0.0706871	0.166739	0.418511	0.549187	0.0645518	0.123418
MATN1-AS1	0.895207	1.18444	1.19822	0.373608	1.81468	1.49821	0.98155	0.432159	1.43786	1.02546	1.48008	0.67303	1.28597	2.13783	0.335496	1.43497	0.630887	1.82116	0.516934	0.153341	1.34495	1.42571	0.957841	1.41632
AL137857.1	0	0	0	0	0.153146	0	0	0	0	0	0	0	0	0	0	0	0	0.214683	0	0	0	0	0	0
LAPTM5	7.43386	8.16167	8.1892	3.25345	8.03792	6.85588	7.53628	4.67953	7.25236	7.56382	6.56695	3.804	7.05854	6.50963	4.53563	6.59292	6.93852	6.82756	3.9445	3.77098	10.2469	10.3819	9.68799	9.49703
MIR4420	0	1.56379	1.73678	0	2.04714	1.30289	1.34675	2.74495	1.22229	2.76525	0	0	0	0	0	3.1006	0	0	0	0	1.81367	4.96428	4.3329	4.5934
AL137027.1	0	0	0	0	0	0	0	0	0	0	0	0	0	0	0	0	0	0	0	0	0	0	0	0
LINC01778	0.0953112	0	0	0	0	0	0.225136	0	0.068503	0.0982891	0.115307	0	0	0	0	0.186756	0	0.218741	0	0	0	0	0.137242	0.0907571
RN7SKP91	0	0	0	0	0	0	0	0	0	0	0	0	0	0	0	0	0	0	0	0	0	0	0	0
AL445235.1	0	0	0	0	0	0	0	0	0	0	0	0	0	0	0	0	0	0	0	0	0	0	0	0
SDC3	5.46866	5.40329	5.88751	3.84784	6.06831	4.9785	5.55836	3.32031	3.60911	4.66165	3.55338	3.19791	4.20307	3.77115	4.08913	4.43059	4.52741	4.6222	3.36369	3.06923	8.19956	8.581	7.66131	7.56025
RN7SL371P	0	0	0	0	0	0	0	0	0	0	0	0	0	0	0	0	0	0	0	0	0	0	0	0
PUM1	5.09989	4.91271	5.47543	4.09158	5.82129	4.89158	5.58952	5.11948	5.30763	5.54464	5.49984	4.61153	4.27624	4.37327	4.7923	5.76683	5.6733	5.73402	5.2163	5.04062	5.5048	5.61033	5.78964	4.98265
AL356320.2	0	0	0	0	0	0.290227	0	0	0	0	0	0	0.542679	0	0	0	0.416716	0	0	0	0	0	0	0
AL356320.1	0	0	0	0	0.799061	0	0.790006	0	0	0	0	0	0	0.920829	0	0.922137	0	0	0	0	0	0	0	0
SELENOWP1	0	0	0	0	0	0	0	0	0	0	0	0	0	0	0	0	0	0	0	0	0	0	0	0
AC114495.1	0	0	0	0	0	0	0	0	0	0	0	0	0	0	0	0	0	0	0	0	0	0	0	0
NKAIN1	0.120154	0.0640163	0.148235	0.123755	0.240801	0.268044	0.515554	0.212558	0.207392	0.53435	0.509184	0.0510562	0	0.286012	0.18396	1.5525	1.78858	1.69516	0.0493784	0.0482087	1.19121	0	0.0887624	0.270736
SNRNP40	3.65644	3.689	3.83424	2.74128	3.78822	2.9956	3.63629	3.26788	2.491	3.58826	2.44054	3.39756	2.27561	2.46785	3.55632	3.50083	3.35285	3.62486	3.23517	2.97794	4.88029	4.62028	4.65694	3.63107
AC114495.2	0.992582	1.771	1.40285	0	2.01295	0	0.626572	1.26723	0.955775	1.4345	0.487422	1.54386	0.339039	1.41458	1.24951	0.415546	1.11476	0.840655	0.842847	0	1.68529	1.8727	2.12919	1.93465
ZCCHC17	5.16586	4.86934	5.0759	4.25244	5.15364	4.97833	5.02186	4.6573	4.32749	4.57156	4.28317	5.02247	4.14512	3.79538	5.0291	4.63481	4.70605	4.68581	4.37838	4.13912	5.40388	5.00396	5.2169	4.96591
AL451070.1	0	0	0	0	0	0.59903	0	0	0	0	0	0	0	0.996341	0.42528	0	0	0	0	0.598329	0	0	0	0
FABP3	4.0051	3.00068	4.63059	5.69195	5.51657	5.87132	5.53322	7.45826	3.76869	3.70377	4.1769	6.89861	4.09995	4.27271	6.74638	7.19431	6.55692	6.61154	5.97577	6.22258	3.1756	3.82538	2.84372	3.5468
SERINC2	7.21972	5.89418	7.394	5.88059	6.25355	6.44146	6.21384	6.29145	6.2257	6.21016	6.79154	6.17663	5.60452	4.99998	6.32745	7.83159	7.64033	7.55628	6.25133	6.14181	2.4115	2.55746	3.03592	3.82198
AC209007.1	0	0	0	0	0	0	0	0	0	0	0	0	0	0	0	0	0	0	0	0.116451	0	0	0	0
RNU6-40P	0	0	0	0	0	0	0	0.864655	0	0	0	0	0	0	0	0	0	0	0	0	0	0	0	0
LDC1P	0	0	0.138892	0.53218	0	0	0	0.530813	0	0	0.0352075	0.182142	0	0	0.782164	0	0	0	0.333582	0.326391	0	0	0.0830604	0
LINC01226	0.0209676	0.0856747	0.196512	0.323804	0.11867	0.0327271	0.0344058	0.290402	0.0297675	0.084679	0.11138	0.165356	0.0500018	0.180218	0.333201	0.122837	0.0727538	0.144415	0.344807	0.141564	0.0280984	0.0827932	0.0897411	0
AC114488.1	1.56104	1.84557	1.57945	1.30044	2.3657	1.0784	1.1173	1.70878	1.00728	0.792657	0.2822	1.12224	0.513173	1.88213	1.31091	1.28416	1.72126	1.82807	1.4363	1.25558	0	0	0	0
TINAGL1	7.75536	7.58043	7.5257	6.01827	7.56618	6.8834	7.10382	6.34286	5.31324	5.36614	5.61552	6.15252	7.27468	6.95755	6.41929	6.94938	6.7787	7.40807	6.17669	5.76739	4.56023	3.59113	4.33264	4.99366
HCRTR1	0.358179	0.497959	0.357153	0.158657	0.0664709	0.122118	0.0655148	0.0958247	0	0	0.228559	0.24734	0.183672	0.155533	0	0.227836	0	0.266232	0.239721	0.121951	0	0.203639	0	0
PEF1	6.26211	5.8543	6.36125	5.17001	6.29026	6.07844	6.35363	6.12417	5.12111	5.88542	5.48838	5.89434	5.55889	5.31843	6.18652	6.27391	6.06752	6.23485	5.69503	5.73666	6.723	6.39742	6.541	6.29469
AC114488.2	0.406318	0.183902	0.571794	0.181661	0.0764621	0.140077	0.14699	0.110063	0.300556	0.181834	0.397312	0.281999	0.503789	0.94096	0	0.178432	0.20569	0.209091	0.273411	0.2674	0.688686	0	0.251135	0.0865832
AC114488.3	0	0.39377	0	0.27083	0.587424	0	0	0.449943	0.279604	0	0	0.320958	0	0	0	0	0.436933	0.443615	0	0.304547	0	0	0.909066	0
COL16A1	4.51969	4.87253	5.90169	2.07508	4.48399	2.92934	3.99314	1.97573	3.53679	3.81196	3.87455	2.6101	2.98527	3.92081	2.79766	3.5721	3.48099	2.85923	2.54469	1.54911	0.370774	0.828088	2.15732	2.21996
ADGRB2	1.34644	1.15288	2.02048	1.39825	0.626944	0.566267	0.604983	1.51465	1.05107	1.32006	2.54474	1.28336	0.675406	0.912468	1.89401	0.970257	0.940674	0.531668	1.04139	0.893892	0.137357	0.608798	0.217826	0.67884
MIR4254	0	0	0	0	0	0	0	0	0	0	0	0	0	0	0	0	0	0	0	0	0	0	0	0
AL354919.2	0	0	0.416312	0	0	0	0	0	0	0	0.408265	0	0	0	0	0	0	0	0	0	0	0	0	0
SPOCD1	0.859142	1.14527	1.40491	0.18891	1.06318	0.753322	1.02854	0.0698263	0.577849	0.777558	0.604658	0.0241498	0.494153	0.746853	0.2	0.168043	0.13206	0.166009	0.0689432	0.0673208	0.149712	0.467946	0.199976	0.90347
AL354919.1	0	0.180762	0	0	0.0751086	0	0	0.302764	0	0.0921296	0	0.0744908	0	0	0	0	0	0	0.0720618	0.262959	0	0	0	0.0850558
AL136115.2	0.316851	0.82363	0	0	0.269604	0.823631	0	0.201178	1.45879	1.18125	1.03372	0	0	1.31508	0.32929	0	0.366527	0	0	0	0.411376	2.49171	1.65693	2.01275
PTP4A2	5.59987	5.68848	6.15247	4.89219	5.70225	5.31728	5.71913	5.31559	4.73927	5.7111	4.77096	5.30937	4.4437	4.31502	5.52801	5.56103	5.5157	5.60535	5.33671	5.20973	7.58082	7.45105	7.44547	6.7036
AL136115.1	0	0	0.430234	1.22778	0.552471	0.90619	0.545702	0.594253	0.674162	1.10535	0.887022	0.548591	0.533904	0.64452	0.905605	0.645519	0.409699	1.00197	0	0.522478	1.85695	1.08754	1.60289	0.844263
AL136115.3	0	0	0	0	0	0	0	0	0	0	0	0	0	0	0	0	0	0	0	0	0	0	0	0
KHDRBS1	6.58419	6.23778	6.88617	5.2277	7.30995	6.56417	7.21312	6.24978	5.56337	6.63267	5.67545	5.99247	5.32673	4.97647	6.13297	7.04903	7.12118	7.05625	5.79962	5.72831	7.36877	7.18967	7.04592	6.41729
AL445248.1	0	0	0	0.709634	0.826333	0.445836	0.817048	0	1.10539	0.308609	0.64429	0	0.245525	0.765502	0.785405	0.766644	0.62685	1.07568	0	0.445287	0	1.16538	0.419675	0.525378
TMEM39B	4.0187	3.8592	4.06408	2.72669	4.38596	3.77056	4.00853	2.91149	3.24361	3.58507	3.22992	2.73648	3.67303	3.94166	3.14246	3.47949	3.56608	3.62605	2.74038	2.58962	5.00914	4.54856	4.52342	3.9911
MIR5585	0	0	0	0	0	1.54342	0	0	0	0	0	0	0	0	0	0	0	0	0	0	0	0	0	0
KPNA6	4.6096	4.14944	4.90937	3.72852	5.03631	4.23975	4.87065	4.37365	3.15409	4.26321	3.50491	3.98069	3.33813	3.03983	4.20461	4.66639	4.67496	4.76355	4.23	4.33292	5.50095	5.39605	5.41523	4.22217
AL049795.2	0	0	0	0	0	0	0	0	0	0	0	0.237938	0	0	0	0	0.327174	0	0	0	0	0	0	0
TXLNA	5.45455	5.30264	5.76343	4.08004	5.33836	4.97564	5.20294	4.59515	4.50072	5.08139	4.80006	4.37583	4.26476	4.25168	4.82328	4.85851	5.06623	5.05027	4.26617	4.62471	6.28743	6.25502	6.13699	5.58447
CCDC28B	2.72852	3.25591	2.57824	1.36896	2.58683	2.04512	2.31155	2.157	3.10659	3.1828	3.04095	2.71363	2.66461	2.77361	3.40782	2.50049	1.66404	2.26361	1.79131	2.20258	3.03856	2.37773	2.51349	3.31464
AL049795.1	0	0.736418	0.179352	0.369803	0.616641	0.662461	0.232847	0.9307	0.682735	0.410376	0.601934	0.769828	0.954883	1.88058	0.28903	0.620567	0.170078	1.26349	0.22697	0.321242	1.09884	0.514659	0	0.489567
IQCC	2.14818	2.3254	2.27561	1.35615	2.36101	2.33847	2.21562	1.41467	2.94692	2.42881	2.95778	2.11443	1.56665	2.75657	1.85266	2.40525	1.98049	2.3741	1.56526	1.71208	2.31794	2.31921	1.89555	2.12898
DCDC2B	0.20699	1.14336	0.132395	0.398574	1.06839	0.931086	0.398268	0.129604	0.410934	0.563443	0.808864	0.400482	0.519627	1.0639	0.568673	0.628855	1.06359	1.01224	0.388744	0.883663	0.500309	0.698181	0.745312	0.793571
TMEM234	3.7039	3.2318	3.8511	1.89538	3.64978	3.47559	3.27589	2.71347	3.69583	3.93897	3.63359	2.68382	3.36061	4.10316	2.95296	3.0693	3.06517	3.08756	2.0831	2.2021	3.44245	3.91294	4.22034	3.92615
EIF3I	7.7883	7.71342	7.85586	6.18183	7.66586	7.43669	7.71344	7.25831	7.27788	7.46769	7.32558	6.92067	7.11316	6.69179	7.10649	7.82033	7.72543	7.72908	6.66754	6.61742	8.13341	8.01097	8.3087	8.13896
MTMR9LP	4.01281	4.37071	4.24929	3.12091	4.50276	3.89611	3.91143	3.24099	3.34376	3.61579	3.62412	3.4187	5.23547	5.73519	3.72235	3.61842	3.09913	4.15442	3.09994	2.85007	3.44322	3.94545	3.3774	4.04906
FAM167B	6.72233	6.24034	6.16497	3.7275	7.08348	6.86691	6.80489	4.7973	4.44709	4.6005	4.77282	4.13291	6.869	5.74773	4.48897	5.45358	4.82028	6.08679	3.97914	4.77855	5.66389	4.3827	4.80317	4.99226
LCK	4.08909	5.12435	4.3858	0.776069	4.07536	2.7697	3.4919	2.03708	3.69934	4.48513	3.90367	1.48073	3.87386	3.18057	2.03919	3.05238	3.672	3.47143	1.43105	0.909551	6.66898	6.53348	6.18093	6.26107
HDAC1	6.30598	6.13734	6.1493	4.82487	6.37911	5.87701	6.18697	5.22963	5.34622	6.09985	5.48617	5.3771	5.78063	5.66928	5.58779	5.68133	5.39128	5.72501	5.03818	5.11601	6.84221	6.36801	6.49491	6.34917
MARCKSL1	7.48701	6.97292	6.73789	4.9182	8.124	7.06529	7.7994	5.09749	5.98374	7.22906	6.06262	5.14037	6.74795	5.43576	5.90909	6.90212	6.52425	7.21473	5.08957	5.27797	7.2735	5.52434	6.31029	6.84789
AL109945.1	0.274838	0.908473	0.335111	0.365761	0	0	0	0.468392	0	0	0	0.231538	0.419024	0.2773	0.907887	0	0.579456	0	0.224369	0.864784	0	0.358661	0	0.998239
TSSK3	0	0.406943	0.473637	0.0753378	0.984398	0.983765	0.771463	0.130944	0.353428	0.402693	0.51347	0.601654	0.392926	0.95969	0.492609	0.479708	0	0.247217	0.392426	0.450045	0.504875	0.608171	0.424198	0.800158
FAM229A	2.11922	2.60477	2.64169	3.16646	2.86285	2.96905	2.48411	2.48549	3.53257	2.35974	3.82905	2.57542	3.79693	4.74373	3.43118	2.37973	2.3888	3.17274	2.20673	2.52568	2.87407	2.84838	2.79165	3.39768
BSDC1	5.10262	4.5799	5.39004	3.97992	5.64408	5.11567	5.4419	5.07073	4.29729	4.99874	4.39799	4.55368	4.20519	4.52561	4.8679	5.18509	5.41509	5.59354	4.49383	4.61546	5.46324	5.39547	5.32814	4.72711
GAPDHP20	0	0	0	0	0.442895	0	0.305712	0	0	0	0	0	0	0.194818	0	0.520622	0	0	0	0	0	0	0	0
AL356986.1	0	0	0	0	0	0	0	0	0	0	0	0	0	0	0	0	0	0	0	0	0	0	0	0
LRRC37A12P	0.400763	0	0	0	0	0	0	0	0	0	0	0	0	0	0	0	0	0	0	0	0	0	0	0
RN7SL122P	0	0	0	0	0	0	0	0	0	0	0	0	0	0	0	0	0	0	0	0	0	0	0	0
AL033529.1	0	0	0	0	0	0	0	0	0	0	0	0	0	0	0	0	0	0	0	0	0	0	0	0
ZBTB8B	0	0	0	0.0330533	0.0532519	0	0	0.00984256	0.0454454	0	0	0.0528105	0.0129583	0	0.0334539	0	0	0	0.0635675	0.0498669	0	0	0	0
ZBTB8A	1.80132	1.54382	2.03446	1.15868	1.5821	1.30374	1.28933	1.06503	1.25852	1.70055	1.39949	1.45451	1.03346	1.26239	1.23944	1.23903	1.54563	1.16691	1.46682	1.09208	1.08548	1.00987	0.92074	0.606846
ZBTB8OS	3.75426	3.61114	3.77267	2.61094	3.28461	3.22509	3.14436	3.21082	3.365	3.60023	3.28245	3.22744	3.14337	3.49929	3.52173	3.17225	3.04628	3.31554	2.7434	3.02233	3.95242	4.35325	4.16071	4.14815
RBBP4	4.10931	3.79868	4.30174	3.3535	4.54236	3.91772	4.56919	3.9234	3.00242	4.18784	3.52912	4.00371	3.15135	3.19107	4.02581	4.68151	4.86889	4.69633	3.85806	3.9339	5.02039	5.18509	5.15086	4.25161
SYNC	1.30564	1.32045	1.83103	0.825623	1.04921	0.348439	0.564561	0.669012	0.186375	0.525927	0.249465	0.687523	0.457586	0.257714	0.97854	0.736614	0.671767	0.455671	0.724409	0.479265	0.142838	0.142987	0.421826	0
AC114489.1	0	0	0	0	0	0	0	0.737353	0	0	0	0	0	0.452688	0	0	0	0	0	0	0	0	0	0
KIAA1522	4.86493	3.92721	5.28928	5.10467	5.24587	5.03523	5.02703	5.47132	4.2893	4.9398	4.60363	5.51223	3.30235	3.4955	5.66608	4.58177	4.82423	4.68775	5.18928	5.7533	3.6753	3.37472	4.59501	3.18313
YARS	4.16243	4.01524	4.25476	2.59005	4.00757	3.65191	3.92017	3.43978	3.49989	4.11817	3.5765	3.00878	3.35725	3.44061	3.45791	4.17698	4.00837	4.05065	3.01698	3.07119	5.44688	5.37727	5.55929	5.04787
S100PBP	2.91493	3.06061	3.16277	1.65368	3.25064	2.72641	3.02011	2.13208	2.77442	3.24583	2.88621	2.26304	2.80917	3.36672	2.11799	3.20262	3.37392	3.46726	2.63987	2.03334	3.8941	4.22672	4.05214	3.83983
FNDC5	0.444184	0.248963	0.357005	1.43519	0.575458	0.318707	0.333475	1.359	0.92486	0.763725	0.6314	1.36188	0.520309	0.826762	2.02079	0.184976	0.455781	0.405021	1.77446	1.77961	0.885674	0.165073	1.03824	1.39405
HPCA	0.794167	0.62001	0.866445	0.203397	2.71997	2.59981	2.42134	0.392937	2.34394	1.77609	2.1945	0.314497	1.27183	2.04036	0.205721	1.43737	1.35394	0.337947	0.0825104	0.156892	1.83351	2.39099	1.25973	1.72379
TMEM54	5.76326	5.97673	5.92383	3.85106	6.65357	6.5206	6.62506	4.31515	5.87445	6.2012	6.0953	3.89978	5.00573	4.75462	4.8547	5.68778	5.87367	4.99889	3.07447	4.33537	6.53474	6.63495	6.48084	6.48237
AL031602.2	1.81038	1.50275	0.700271	1.2504	1.89799	0.836668	1.16355	0.818685	2.30089	2.50057	2.12439	1.29629	1.77231	2.10153	0.836116	1.01061	2.08682	2.80953	1.85341	1.46769	1.42449	1.74866	1.97496	1.94878
RNF19B	4.73502	4.58665	5.46894	4.05386	5.96492	5.14618	5.77662	5.42175	3.69123	4.79114	4.00973	4.27952	3.39122	3.62338	4.86779	5.66828	6.12165	6.05197	4.52989	4.60787	6.40187	6.26814	6.66528	5.44418
AL031602.1	0	0	0	0.149005	0	0.319649	0	0	1.0887	0.575426	0.658481	0	0.172586	0.400135	0.580745	0.565956	0	0.464011	0	0.168432	0.278109	0.278387	0	1.03787
AL355864.1	0	0	0.423855	0	0.297844	0.515578	0.537907	0	0.664917	0	0.415682	0	0	0.635598	0	1.07676	0.718595	0	0	0	1.07358	0	0	0.334087
AL355864.2	0.222878	1.03371	0	0.427143	0	0.335508	0.350964	0	1.20692	0.756883	0.492685	0.352945	0.487934	0.22491	0.431668	0.225311	0.837509	1.00085	0.181357	0.33508	0.924267	0.2924	0.31513	0
AL020995.1	0	0	0	0.160921	0	0.418177	0.436899	0.210204	0	0	0.0735129	0	0	0.230601	0	0.231011	0.138898	0.388	0	0	0.428531	0	0.460703	0
AK2	4.98809	4.66847	5.22758	4.21481	5.3881	5.24068	5.28419	5.71893	4.0534	4.7354	4.15809	5.36794	4.19818	4.42906	5.2655	5.25576	5.28725	5.47753	5.20691	5.37653	5.97217	5.89533	6.04221	5.22547
AZIN2	1.81886	1.88304	2.28163	0.926047	2.29354	2.08899	2.16525	1.58868	1.69568	1.63092	1.69448	1.41829	1.72062	2.27184	1.53642	1.41118	1.65272	1.68636	1.31968	1.19864	0.854884	1.23629	1.02396	1.59318
AL662907.1	1.73648	1.21979	1.63846	0.523358	1.04562	0.661289	0.905987	0.472504	1.19104	0.285545	1.27541	0.611298	1.23999	1.7917	0.413587	1.44156	0.80658	0.709562	0.42223	0.66053	0.99776	1.19101	1.05962	0.682302
TRIM62	3.73646	3.18106	3.17663	1.77323	3.51161	2.37999	3.00969	2.06392	1.96038	2.60664	2.14525	1.83057	2.67504	2.47955	2.18846	2.8915	2.43253	2.88535	1.87768	2.03307	3.28811	3.33207	3.09157	2.68857
AL662907.2	0.273894	0.432426	0.273087	0.119345	0.575056	0.408882	0.351325	0.205203	0.308216	0.281934	0.139971	0.142815	0.223887	0.464695	0.120749	0.276832	0.0693477	0.322603	0.264426	0.0914463	0.357116	1.12494	0.166334	0.21289
AL662907.3	0	0	0	0	0.0867146	0	0	0	0	0	0	0	0	0.201076	0	0	0	0	0	0	0	0	0	0
ZNF362	5.06455	4.60702	5.00718	3.22465	5.53189	4.62079	5.21341	4.43532	3.74818	4.39913	4.14254	4.09726	4.2527	4.68827	4.62934	4.45045	4.54083	4.66437	4.31154	4.7515	4.91325	4.89547	4.19926	4.53076
AL513327.3	0.386705	0	0.467814	0.27661	1.19274	0.311372	0.591471	0.247667	0	0	0.806552	1.01437	0	1.80052	0.401525	0.390698	0.445747	0.796517	0.578175	0.566655	0.498731	1.79931	0	1.46126
A3GALT2	0	0	0.23339	0	0.436918	0.287912	0.301397	0	0.263865	0.661699	0	0	0.64692	1.27691	0.198016	0.513771	0	0.419902	0.154454	0.150921	0.250147	0	0	1.22641
AL513327.1	1.6409	2.05364	1.65423	1.06092	1.59108	2.26264	0.983145	1.06616	1.59447	1.39563	1.3398	0.674235	1.49391	2.09207	1.03534	1.56653	1.98556	2.75858	1.44758	1.54136	1.5507	1.81197	1.4772	1.62407
PHC2	6.72584	6.38018	6.74841	5.31583	7.00317	6.64204	7.02493	5.72973	5.35278	6.2279	5.48817	5.71074	5.70773	5.47343	6.04134	6.39497	6.67751	6.78404	5.58934	5.89439	6.66839	6.66775	6.43744	6.11589
MIR3605	0	1.32559	2.19933	0.993643	1.77074	1.70466	1.75566	0.90948	1.61026	2.45021	0	2.19784	2.76306	4.60257	0	0	1.43182	2.15577	0	2.13239	0	1.5553	0	1.90354
RN7SKP16	1.96092	0.588608	2.2031	0.41306	2.33169	1.86589	1.57884	1.46603	1.44181	1.99516	1.12095	0.485416	0	1.29912	1.81426	2.14243	2.9661	3.65062	1.88999	1.32724	1.84442	2.46972	1.26857	0
AL513327.2	0	0.691387	0.793434	0	0	0.547082	0.313282	0	0	0	0	0.57352	0	0	0	0.920746	0	0.770043	0.305581	0	0	0	0	0
TLR12P	0.0748874	0	0.17985	0	0.0629135	0	0	0	0.0537169	0.0772441	0.134044	0	0	0.147446	0	0.216263	0.087795	0	0.0603511	0	0	0	0	0
ZSCAN20	1.80688	1.18716	1.80913	0.534233	2.07175	1.15994	1.72511	0.994855	1.31564	1.86223	1.31562	1.02605	0.522256	0.950528	1.30709	1.49251	1.2482	1.46362	0.86993	1.18601	1.57066	1.40261	2.10244	1.19605
AC115285.1	0	0	0	0	0	0	0	0	0.35496	0.684058	0.162629	0.217225	0	0.480917	0	0	0.299466	0.555399	0.394105	0.385775	0	0.337363	0	0
CSMD2	0.457537	0.211172	0.560597	0.0541033	0.699935	0.424621	0.511402	0.0879911	0.139818	0.146082	0.312484	0.092029	0.312995	0.263591	0.251746	0.357481	0.17749	0.131157	0.156525	0.0785	0.146227	0.0304882	0.0166435	0.125104
HSPD1P14	0	0	0	0	0	0	0	0	0	0	0	0	0	0	0	0	0	0	0	0	0	0	0	0
HMGB4	0	0	0	0	0	0	0	0	0	0	0	0	0	0	0	0	0	0	0	0	0	0	0	0
CSMD2-AS1	0	0	0	0	0	0	0	0	0	0	0	0	0	0	0	0	0	0	0	0	0	0	0	0
RNA5SP42	0	0	0	0	0	0	0	0	0	0	0	0	0	0	0	0	0	0	0	0	0	0	0	0
C1orf94	0	0	0	0	0	0	0	0	0	0	0	0	0	0	0	0	0	0	0	0	0	0	0	0
AC115286.1	0	0	0	0	0	0	0	0	0	0	0	0	0	0	0	0	0	0	0	0	0	0	0	0
AC099565.1	0	0	0	0	0	0	0	0	0	0	0	0	0	0	0	0	0	0	0	0	0	0	0	0
MIR552	0	0	0	0	0	0	0	0	0	0	0	0	0	0	0	0	0	0	0	0	0	0	0	0
SMIM12	3.21051	2.95906	3.24757	2.46873	3.64577	3.32118	3.27157	3.16245	2.14603	3.02017	2.03599	2.95975	2.18592	1.95878	3.35074	2.63066	2.80975	3.0913	2.52706	2.7317	3.77451	3.56582	3.47894	3.03795
GJB5	0.399665	0.152079	1.13299	0	0.698754	0.415227	0.609973	0.256374	0.295462	1.14289	0.332573	0	1.07771	0	0.289417	0.147508	0.32263	0.327757	0	0	0	0	0	0
GJB4	0.67722	0.87542	0.582651	0	0.115737	0	0	0.0851918	0.2789	0.783654	0.448813	0	0	0	0.143037	0	0	0.309572	0.214261	0	0	0	0	0.250768
AL121988.1	0	0	0	0	0.281412	0	0	0	0	0	0	0	0	0	0	0	0	0	0.27074	0	0	0	0	0
GJB3	0.891059	1.01463	1.6459	0.223866	0.140294	0.131802	0	0.103498	0.231238	0.959893	0.532248	0.266079	0.258277	0.0862937	0	0	0	0	0	0.193188	2.12498	1.21004	5.32757	3.70819
GJA4	7.54699	7.07353	6.78375	4.50581	8.2852	7.30817	7.68256	5.40808	5.27603	6.23015	5.80781	5.41069	6.97739	5.93638	5.13413	6.79108	6.71682	7.03681	4.76581	4.25393	5.64016	4.35295	4.92328	5.09373
AL122010.1	0	0	0	0	0	0	0	0	0	0	0	0	0	0	0	0	0	0	0	0	0	0	0	0
DLGAP3	0.776839	0.569954	0.65786	0.527479	0.899463	0.691456	0.956684	0.798137	0.955819	1.04811	1.14845	1.36075	0.67939	0.752215	1.55396	0.36593	0.667283	0.823371	0.979938	1.38891	1.16727	1.2577	0.833365	1.51856
AC114490.3	0.712053	1.44067	1.20553	0.322736	1.15073	1.2802	1.18742	0.414938	1.29892	1.05814	1.22204	0.64816	1.18968	1.68232	0.30791	0.758536	0.808597	0.628846	0.990429	0.362145	1.02926	1.23182	0.616225	0.93358
AC114490.1	1.33803	0.96933	0.651839	0.558516	1.14695	0.878286	0.912035	0.764028	1.02404	1.22702	0.640154	0.763134	0.846031	1.25628	0.780583	0.107425	0.44351	0.543871	0.166743	0.729128	1.01892	1.22391	0.739749	0.101161
AC114490.2	0	0	0	0	0	0.0516584	0	0	0	0	0	0	0	0	0	0	0	0	0	0	0	0	0	0
TMEM35B	0.209602	0.861472	0	0	0.335297	0.451648	0.330889	0	0	0	0.251575	0	0.587119	0.211522	0.407595	0	0	0	0	0	0.50603	0	0	0
ZMYM6	2.05808	2.33517	2.26639	1.78445	2.1179	2.26366	2.0762	1.83612	2.44691	2.15989	2.16901	1.99093	2.76717	3.40829	2.25079	2.23878	2.26761	2.52807	2.22431	1.90584	2.65154	2.65751	2.64675	2.82543
ZMYM1	2.44143	2.61411	2.52672	2.03034	2.83609	2.35727	2.83629	1.75678	3.02492	2.96975	3.16414	1.97016	2.59666	3.46855	1.98162	2.93923	2.73189	2.90826	2.64699	1.98101	2.80549	2.69511	2.83024	2.80818
RPL12P45	0	0	0	0	0	0	0	0	0	0	0	0	0	0	0	0	0	0	0	0	0	0	0	0
EFCAB14P1	0	0	0	0	0	0	0	0	0	0.402124	0	0	0	0	0	0	0	0	0.584335	0	0	0	0	0
AL590434.1	0.106273	0.110858	0	0.336604	0	0	0.171237	0.914479	0.149075	0	0.0656632	1.59894	0	0.207134	0.909048	0	0	0	0.633793	0.621386	0.141034	0.26977	0.41697	0
SFPQ	5.72957	6.01555	6.07085	5.35853	6.48313	6.13925	6.11316	5.48104	5.4776	5.99073	5.63483	5.46658	5.95666	6.48073	5.88657	5.99327	6.00317	6.52979	5.52744	5.40518	6.93201	6.88208	6.64416	6.59102
ZMYM4	4.18286	3.9859	4.38899	3.1517	4.4641	3.90746	4.24413	3.56348	3.78703	4.09254	3.76538	3.52542	3.60225	4.21494	3.63056	4.20751	4.3054	4.23388	3.90074	3.5276	4.61452	4.55863	4.71363	4.01385
RN7SL503P	0	0	0	0	0	0	0	0	0	0.576469	0	0	0.818965	0	0	0	0	0	0	0	0	0	0	0
SNORA62	0	0	0	0	0	0.159568	0	0	0	0	0.125538	0	0	0.202532	0	0	0	0	0	0	0	0	0	0
RPL5P4	1.48024	1.52114	1.59811	0.740924	1.66819	2.0662	2.36683	1.06386	1.11011	0.879636	1.79829	0.622875	1.74499	1.57139	1.13033	3.18069	3.29501	3.26028	2.13497	0	0	0.52375	0.307763	1.0586
ZMYM4-AS1	0.394077	0	0	0	0	0.317461	0	0.467521	0	0	0.467459	0	0	0.397468	0	0	0.798932	0	0	0	0	0	0	0
KIAA0319L	4.5452	4.00022	4.82096	3.51064	5.11448	4.69813	4.98817	4.778	3.89675	4.31525	4.18814	4.02398	3.60225	4.28399	4.16301	4.47647	4.59023	4.79159	4.25722	4.33958	5.15514	5.03157	5.03186	4.19367
AC004865.1	0	0	0	0	0	0	0	0	0	0	0.121096	0	0	0.195545	0	0	0	0	0	0	0	0	0	0.184794
NCDN	4.77399	4.35859	5.04452	2.6967	4.62621	3.83829	4.48633	4.04647	2.71682	3.19256	2.96772	3.50919	3.31424	3.42515	3.79241	3.42766	3.83388	3.69477	3.17264	3.64591	4.39573	4.14408	4.1912	3.87646
AC004865.2	1.56542	2.38989	1.70806	0.469818	1.03838	1.14179	0.943383	0.328647	1.31901	1.10834	1.64692	0.158484	0.837352	2.03904	0.524426	0.772406	0.867271	1.50867	0.418671	0.149947	2.77174	3.40608	2.09514	3.03315
TFAP2E	1.14122	1.48032	1.27688	0.477826	0.967593	0.922241	0.504317	0.430762	0.99567	0.987399	0.946889	0.922099	1.45019	1.37964	0.674629	0.598016	0.979289	1.0982	0.13981	0.200332	1.9941	2.69195	2.05407	1.93938
PSMB2	5.85228	5.6809	5.9527	4.06894	5.59738	5.32992	5.71408	5.0017	4.88804	5.44076	4.99799	4.7244	4.6893	4.11286	4.89971	5.33972	5.22389	5.29424	4.63042	4.54988	7.15003	6.87673	7.14907	6.68284
C1orf216	4.46835	4.25788	4.6255	2.34018	4.05877	3.01386	3.8527	1.95637	2.93852	3.88415	3.19855	2.38855	3.14104	3.02057	2.41787	3.01448	2.78717	3.13168	1.80831	2.1509	4.55771	4.74175	4.0057	4.28363
CLSPN	1.341	1.05915	1.16101	0.168664	1.46499	0.848797	1.09758	0.138475	0.514122	0.96095	0.657074	0.137186	0.393779	0.348506	0.129815	0.739163	0.757371	0.870893	0.0512448	0.175541	3.27553	2.66843	2.37728	1.77798
AL354864.1	0	0	0	0	0	0	0	0	0	0	0.217774	0	0	0	0	0	0	0	0	0	0	0	0	0
AGO4	3.38663	3.46532	3.72737	2.27671	4.06286	3.23052	3.65249	2.41117	3.15771	3.35376	3.09764	2.35743	3.14226	3.74371	2.60142	3.02387	3.26651	3.58351	2.60701	2.55173	4.55727	4.72475	4.36342	4.0356
AGO1	3.27616	2.93915	3.49256	1.93849	3.62027	2.89092	3.34529	2.7286	2.55525	2.9878	2.8649	2.4027	2.43091	2.52838	2.54682	3.18372	3.62712	3.3319	2.64803	2.59739	3.28022	3.43847	3.47073	2.89794
AL139286.1	0	0	0	0	0	0	0	0	0	0.692679	0	0	0	0	0	0	0	0	0	0	0	0	0	0
AL139286.3	0	0	0	0	0	0	0.0921386	0	0	0.498725	0	0	0	0.2161	0	0	0	0.253131	0	0	0	0	0	0.105762
AL139286.2	0	0	0	0	0	0	0	0	0	0	0	0	0	0	0	0	0	0	0	0	0	0	0	0
AGO3	2.11759	2.25312	2.12808	1.48511	2.27934	1.92345	2.27417	1.52244	2.15237	2.39224	2.15116	1.43091	1.72902	2.31764	1.4256	2.20371	2.28832	2.41847	1.77209	1.74501	2.35365	2.61878	2.65959	2.16337
AL138787.2	0.285432	0.753384	1.06374	0	0.242483	0.425321	0.239196	0.180515	0.698741	0.928565	1.13712	0	0	0.287979	0.296759	0	0.826136	0.335964	0	0.227976	0.371731	0.667623	0	1.29627
AL138787.1	0	0	0	0	0	0	0	0	0	0	0.0737697	0	0.428443	0.231365	0	0.835324	0.857111	0.947892	0.0963368	0.265649	0.15795	0	0.462116	0.21879
TEKT2	0.452042	0.691668	0.544467	1.47036	1.79193	1.62112	1.14618	1.50505	0	0.105643	0.442169	1.22842	2.22153	2.40886	1.88321	2.78294	2.93991	2.96203	1.30756	1.79754	0.260311	0.481203	0.147364	0
ADPRHL2	5.98128	5.70556	6.20958	4.55175	6.30554	6.12172	6.10446	5.3333	5.60554	6.10979	5.69044	4.69997	5.15539	5.28241	5.34533	5.79249	6.05769	6.16289	4.39883	4.75306	7.04993	6.78732	6.5193	6.38407
COL8A2	2.47769	2.74642	4.09765	0.766022	2.73497	1.79415	2.17393	0.610471	1.81902	2.63872	1.71193	0.99927	1.14727	1.24613	0.630396	1.37483	1.63652	1.68735	0.900381	0.568762	1.81985	2.58096	2.17619	1.9658
TRAPPC3	5.11784	5.04205	5.37292	4.02327	5.18565	4.92168	5.16079	5.04229	4.4868	5.1436	4.5007	4.81737	4.25193	4.18366	4.97776	4.71535	4.6534	4.9671	4.28916	4.42647	5.48789	5.48236	5.58167	5.20587
MAP7D1	6.15628	6.13607	6.36604	4.6261	6.39067	5.4649	5.90371	4.63109	4.99845	6.09054	5.23862	4.84432	5.15703	4.79663	5.22407	4.7182	4.92031	4.92789	4.13045	4.48837	7.12366	6.94573	6.58447	6.3125
RN7SL131P	0	0	0	0	0	0	0	0	0.486448	0.66118	0	0	0	0	0	0	0	0	0	0	0	0	0	0
THRAP3	5.88873	5.60051	6.31726	4.66807	6.5167	5.78509	6.2867	5.54665	4.97789	5.98215	5.0949	5.42833	5.07023	5.59815	5.68136	5.83758	6.06472	6.1719	5.19996	5.4742	6.88752	6.78331	6.76072	6.1063
UBE2V2P4	0	0	0	0.467494	0	0	0	0	0	0	0	0	0	0.643516	0	0	0	0	0	0.521632	0	0	0	0
SH3D21	2.37265	2.49665	2.5602	2.45418	3.48439	3.34257	3.00372	2.59923	2.463	2.48709	2.41871	2.82997	3.16159	4.00024	2.9605	2.85137	2.79992	3.10402	2.73966	2.87696	3.39441	3.24093	3.10558	2.64439
EVA1B	0	0	0	0	0	0	0	0	0	0	0	0	0	0	0	0	0	0	0	0	0	0	0	0
AL591845.1	0.340279	0.318512	0.412972	0.242303	0.168169	0.0969109	0	0.124373	0.463409	0.126355	0.424466	0.134971	0.439344	0.563204	0.206978	0.442385	0.503532	0.235268	0.1918	0.187468	0.440791	0.261525	0	0.388558
STK40	4.82732	4.61934	5.36234	4.40817	5.39218	5.00012	5.14818	4.92448	3.46052	4.32649	3.63114	4.62425	3.45436	3.45618	4.84185	4.62153	4.58999	4.86753	4.40626	4.56584	5.8553	5.63817	5.54934	4.67631
LSM10	5.37152	5.61504	5.52629	4.3423	4.91037	4.59128	4.90878	5.40833	5.10719	5.38254	5.0037	5.12227	4.57474	4.05843	5.59901	4.65067	4.89476	4.66252	4.66729	4.86252	6.25482	6.03632	5.884	6.19861
RNU4-27P	0	0	0	0	0	0	0	0	0	0	0	0	0	0	0	0	0	0	0	0	0	0	0	0
OSCP1	2.96827	2.15636	2.81895	2.7028	3.5088	3.33299	3.54832	3.89969	3.3821	3.14524	3.09231	3.43608	2.67763	2.97103	3.51332	3.78308	3.75321	4.04939	3.1901	3.13908	2.31028	2.61975	2.48788	2.51591
SNORA63C	0	1.11617	0	0.822426	0.952333	0	2.48703	0	0.844599	0	0.749149	0	1.8845	2.13286	0	0	0	1.87936	0	2.16932	0	2.00221	0	1.04441
MRPS15	5.47111	5.663	5.55044	4.37394	5.16352	5.12828	5.11536	5.76183	5.43541	5.13348	5.17852	5.42005	5.2947	5.45346	5.5301	5.15569	5.19308	5.18226	4.80381	5.13763	5.87875	5.50764	5.37153	6.00545
CSF3R	2.28261	2.94516	3.08411	0.760272	3.0577	2.08072	2.45509	2.3755	2.52042	2.47393	2.52646	0.511632	3.46105	3.48648	0.807297	2.11771	2.28914	3.27991	1.00083	1.39663	4.57811	4.77652	4.1124	4.64206
FTLP18	0	0	0	0	0	0	0	0	0	0	0	0	0	0	0	0	0	0	0	0	0	0	0	0
AL596257.1	0	0	0	0	0	0.0592669	0	0	0	0	0	0.0626658	0	0	0	0	0	0	0.0606144	0	0	0	0	0
AC117945.2	0	0	0	0	0	0	0	0	0	0	0	0	0	0	0	0	0	0	0	0	0	0	0	0
AC117945.1	0	0	0	0	0	0	0	0	0	0	0	0	0	0	0	0	0	0	0	0	0	0	0	0
GRIK3	2.82466	1.75794	1.41139	0.117675	4.65594	3.31692	4.45057	0.127033	0.63916	2.11502	1.38204	0.22762	4.09235	2.5699	0.29796	2.87516	2.43284	3.65414	0.13634	0.268074	1.39161	0.858178	1.5493	1.60882
AL031430.1	0	0	0	0	0	0	0	0	0	0	0	0	0	0	0	0	0	0	0	0	0	0	0	0
AL353604.1	0	0	0	0	0	0	0	0	0	0	0	0	0	0	0	0	0.147566	0	0	0	0	0	0	0
MIR4255	0	0	0	0	0	0	0	0	0	0	0	0	0	0	0	0	0	0	0	0	0	0	0	0
RNU6-636P	0	0	0	0	0	0	0	0	0	0	0	0	0	0	0	0	0	0	0	0	0	0	0	0
RNA5SP43	0	0	0	0	0	0	0	0	0	0	0	0	0	0	0	0	0	0	0	0	0	0	0	0
RPS29P6	0	0	0	0	0	0	0	0	0	0	0	0	0	0	0	0	0	0	0.845778	0	0	0	0	0
LINC01137	2.57689	2.53356	2.61284	1.72171	3.26748	3.25845	3.56379	2.35116	3.12971	2.96406	2.6805	2.25199	2.55335	2.54165	2.10106	2.98358	2.84526	2.90072	1.44523	1.74597	2.90297	2.73375	2.71869	2.60523
ZC3H12A	4.00171	4.26501	4.61686	3.32351	4.73324	5.46007	4.88212	4.25991	3.93988	4.20024	3.79103	2.90694	3.17232	3.40077	4.0041	3.99212	4.65042	4.88595	3.86178	2.81191	5.07773	5.0739	4.83472	4.46646
MIR6732	0	0	0	0	0	0	0	0	0	0	0	0	0	0	0	0	0	0	0	0	0	0	0	0
MEAF6	5.2481	5.16957	5.3366	4.61686	5.19758	4.8832	5.2791	4.88706	4.68366	5.28965	4.67845	5.01409	4.72778	4.41788	5.16141	5.60058	5.53696	5.59178	4.87012	4.63107	5.79268	5.81576	5.8208	5.50017
MIR5581	2.53748	4.00571	3.69772	3.98806	2.81368	2.7331	2.31073	1.97376	0	1.79931	1.30084	1.58173	1.55063	3.42037	3.46383	0	0	2.75705	2.76127	2.25111	2.07999	2.0812	3.00408	0
SNIP1	2.96024	2.88783	3.27361	2.18152	3.30766	3.0446	3.30675	2.23801	2.49819	3.09124	2.48346	2.475	2.25883	2.60097	2.64106	2.67419	2.78226	3.14689	2.48264	2.41165	3.44054	3.34421	3.35208	2.47364
FTH1P1	0	0.647357	0.419707	0.640576	0	0.277819	0	0.580454	0.658896	0.355873	0.220431	0.535667	0.521267	0	0.886516	0.349587	0	0	0.283674	0.277458	0.789213	1.06585	0.481312	0.599586
AL034379.1	0	0	0	0	0	0	0	0	0	0	0	0	0	0	0	0	0	0.751051	0	0	0	0	0	0
DNALI1	3.57723	3.3782	3.52627	3.2743	4.37571	3.88926	4.16043	4.41034	5.39885	5.40086	2.88474	3.96849	3.61157	3.71748	4.06518	4.06575	4.66162	4.6329	3.88512	4.01482	1.06118	0.606121	0.773319	1.03268
GNL2	4.29198	4.53935	4.44738	2.80066	4.32147	4.11734	4.20253	3.2476	4.4865	4.49318	4.14466	3.20803	3.91462	3.93434	3.69105	4.40628	4.54442	4.4247	2.94452	3.17453	5.06994	4.81728	5.00061	5.14143
AL513220.1	0	0	0	0	0	0	0	0	0	0	0.0925211	0	0	0.150297	0	0	0	0	0	0	0	0	0	0
RSPO1	0	0.135559	0.719106	0.332632	0.161342	0	0	0	0.0476346	0	0.0408492	0.0553477	0	0	1.0585	0	0.077957	0	0.716013	0.244227	0	0	0	0
C1orf109	3.45281	3.03601	3.76547	2.37926	3.74754	2.9874	3.54107	3.25669	2.6451	3.29688	2.93642	3.04066	2.77026	2.80241	3.27135	3.84366	3.73246	3.76427	3.13244	2.91435	3.54867	3.0911	3.7494	2.69409
CDCA8	2.8898	2.39433	2.73859	0.168118	1.85072	1.40243	1.49955	0.487055	2.12783	2.41417	1.99753	0.803736	1.00751	1.36363	0.700915	2.35691	1.98691	1.68996	0.51845	0.807538	5.64688	4.63073	4.94353	4.22188
EPHA10	1.1622	0.244622	1.20169	0.0851463	0.142178	0.0394436	0.120973	0.216142	1.82525	1.9304	1.077	0.0822713	0.295391	1.0001	0.244427	0.301731	0.584831	0	0.117805	0.186994	0.928154	0.388692	0.601104	0.13866
ACTN4P2	0	0	0	0	0	0	0	0	0	0	0	0	0	0	0	0	0	0	0	0	0	0	0	0
AL929472.1	0	0	0	0	0	0	0	0	0	0	0	0	0	0	0	0	0	0	0	0	0	0	0	0
MANEAL	1.19523	0.846869	1.00852	1.05923	2.60302	2.16394	2.48726	1.67031	0.719194	1.12668	1.34613	1.93114	0.690411	0.311743	2.15087	3.00152	3.66054	2.43532	2.04993	1.7781	3.97824	3.47909	3.81291	1.9147
AL929472.3	0	0	0	0	0	0	0	0	0	0	0	0	0	0	0	0	0	0	0	0	0	0	0	0
YRDC	4.23768	3.98507	4.29027	3.15999	4.15697	4.39589	4.0994	3.81465	3.50939	4.13011	3.51793	3.66832	3.10098	2.89922	3.8599	4.12255	4.09409	3.99651	3.29573	2.87752	4.37182	4.16128	4.15044	3.82048
C1orf122	5.2996	4.8353	5.48027	4.5751	5.43554	4.69004	4.92618	5.96845	4.09629	4.92693	4.39484	5.58375	4.09474	4.1673	6.0258	4.58194	4.83539	4.55226	4.74437	5.11593	5.33367	5.35066	4.9245	4.88896
MTF1	2.99384	2.5001	3.48359	1.79453	3.62331	2.67214	3.14879	2.48434	1.28637	2.55148	1.60108	2.18045	1.63954	1.5607	2.78193	2.66674	2.87446	2.96597	2.56553	2.22825	3.8093	3.89791	3.69738	2.49373
AL929472.4	0	0	0	0	0	0	0	0.172635	0.375308	0	0	0	0	0	0	0	0	0	0	0	0	0	0	0
INPP5B	3.01858	3.05966	3.21844	2.03451	3.4481	2.70678	3.06568	2.43209	2.47901	3.03854	2.56973	2.18981	3.08409	3.65069	2.55354	2.40048	2.55738	2.71231	2.40538	2.33779	3.33453	3.58597	3.48438	3.10394
AL929472.2	0	0	0	0	0	0	0	0	0	0	0	0	0	0	0	0	0	0	0	0	0	0	0	0
SNORA63	0.228774	0.238225	0	0	0.655389	0	0	0.274273	0.574741	0.235595	0.504574	0	0.499728	1.4517	0	1.14864	0.85557	0.694115	0.351135	0	0	1.25497	0	0.218306
RNU6-584P	0	2.87627	3.62588	0	2.87738	1.13042	1.80814	1.91602	2.08464	1.35989	0.944451	1.81468	1.78124	4.02905	2.05953	0	0	2.21349	1.77975	2.18985	3.93276	2.3454	2.44237	2.7594
SF3A3	5.17389	4.92231	5.36548	4.09271	5.3777	4.97028	5.43423	4.61629	4.51105	5.11095	4.54259	4.71404	4.74285	5.05924	4.95744	5.38912	5.66782	5.49398	4.53084	4.46729	6.21655	5.92131	5.88658	5.25171
RNU6-510P	2.9401	3.60385	2.58251	1.90818	2.94501	1.03286	0	0	1.53655	3.41231	3.1909	1.68471	2.89366	2.33463	1.25915	2.67867	2.8656	2.88755	0	0	3.03094	3.31856	1.56107	3.30507
FHL3	5.91362	5.53608	5.4336	3.28609	5.03469	4.47596	4.95174	2.61546	4.77508	5.0219	4.74718	3.2531	4.93439	4.32964	3.41794	4.51331	4.41507	4.38674	3.03747	2.87996	4.78546	4.40746	4.39057	4.80113
UTP11	4.28904	4.04479	4.19538	3.10809	3.90538	3.53928	3.90926	3.35004	3.458	3.85501	3.14056	3.51093	3.41357	3.05667	3.68267	3.89652	3.60865	3.96509	3.36934	3.10003	4.8529	4.62221	4.63247	4.38017
POU3F1	0.944012	1.52595	1.14515	0	0.890852	0.297038	0.263522	0.0830419	0.536136	0.966232	0.438761	0.529769	1.19438	0.576315	0	0.837675	0.653186	1.19042	0.0551788	0.105809	1.80003	2.09415	1.04672	0.353172
MIR3659HG	0.706938	0	0.838237	0	1.04126	0.22054	1.14809	0	0	0.521234	1.10807	0.765023	1.01114	1.18721	0.91084	1.04706	0.31988	0	0	0	0.359704	0	0.387374	0.486225
AL139158.1	0	0	0	0	0	0	0	0	0	0	0	0	0	0	0	0	0	0	0	0	0	0	0	0
MIR3659	0	0	0	0	0	0	0	0	0	0	0	0	0	0	0	0	0	0	0	0	0	0	0	0
LINC02786	0	0	0	0	0	0	0	0	0	0	0	0	0	0	0	0	0	0	0	0	0	0	0	0
AL390839.1	0	0	0	0	0	0	0	0	0	0	0	0	0	0	0	0	0	0	0	0	0	0	0	0
AL390839.2	0	0	0	0	0	0	0	0	0	0	0	0	0	0	0	0	0	0	0	0	0	0	0	0
LINC01343	0	0	0	0	0	0	0	0	0	0	0.0484213	0	0	0	0	0	0	0	0	0	0	0	0	0
AL513479.1	0	0	0	0	0	0	0	0.20182	0	0	0	0	0	0	0	0	0	0	0	0	0	0	0	0
RNU6-753P	0	0	0	0	0	0	0	0	0	0	0	0	0	0	0	0	0	0	0	0	0	0	0	0
LINC01685	0	0	0	0.0758374	0	0	0	0.223298	0	0	0	0.134462	0	0	0.167264	0	0	0	0.130164	0	0	0	0	0
AL354702.1	0	0	0	0	0.516789	0.0808498	0.241106	0	0	0	0	0	0	0	0	0.103564	0	0	0.160866	0.0807375	0.260189	0.480994	0.403233	0.0975178
AL354702.2	0	0	0	0	0	0	0	0.647719	0	0	0	0.254471	0	0	0.313534	0	0	0	0.12859	0.447757	0	0	0	0
RRAGC	3.58042	3.44144	3.84928	2.22089	3.41178	3.53052	3.77187	3.36295	3.14821	3.89215	3.49384	3.06415	2.57973	2.77871	2.91844	4.0725	4.18779	4.42871	2.93842	2.81147	4.52803	4.28784	4.40171	4.00029
AL139260.2	0	0	0	0	0	0	0	0	0	0	0	0	0	0	0	0	0	0	0	0	0	0	0	0
AL139260.1	0.720262	1.08916	0.62089	0.260442	1.35888	0.592041	1.31182	1.41444	0.64475	0.801304	0.609649	0.876178	1.02845	0.593167	0.53666	1.53234	1.64067	1.73474	0.365604	1.19836	1.454	0.903647	1.36566	0.564397
MYCBP	3.79638	3.63315	4.05975	3.36369	3.4826	3.05892	3.37054	3.57246	2.95186	3.54606	3.23155	3.9891	2.7212	2.81514	3.8156	3.21901	3.27716	2.96209	3.63486	3.55341	4.50158	4.41126	4.1714	4.22461
AL139260.3	0	0.0653447	0	0	0	0.0492839	0.0517967	0.0759252	0.0448502	0.06458	0.0384562	0	0.0992541	0.123756	0.0652892	0.0633233	0	0	0	0.0492147	0	0.237473	0	0.171825
GJA9	0	0	0	0	0.069637	0.0653251	0	0	0	0	0	0	0	0	0	0	0	0.191184	0.0668071	0.0652338	0.110244	0.212876	0	0
RHBDL2	1.78609	1.15444	1.26208	0.642649	1.36691	0.782067	1.40056	0.58237	1.08819	2.21223	1.43788	0.420683	0.957689	1.25762	0.665234	0.908815	1.25208	0.939013	0.166994	0.564664	2.19026	2.16966	2.19485	1.77613
RNU6-605P	0	0	0	0	0	0	0	0	0	0	0	0	0	0	0	0	0	0	0	0	0	0	0	0
EIF1P2	0	0	0	0	0	0	0	0	0	0	0	0	0	0	0	0	0	0	0	0	0	0	0	0
AKIRIN1	5.24622	5.39112	5.68149	5.67875	5.61904	5.20529	5.53621	5.8512	3.69099	5.15628	3.77367	5.61625	3.75379	3.75036	6.00858	4.7918	4.82851	5.18929	5.67772	5.50741	6.15489	6.1462	5.8575	5.04315
NDUFS5	8.61743	8.78581	8.37821	7.63049	9.13565	9.16315	9.09784	9.05492	9.62573	9.21667	9.02926	8.97116	8.64331	8.74039	9.06831	8.90331	8.92539	9.04505	8.12536	8.39737	9.31557	9.12116	9.42951	9.75682
MACF1	4.69466	4.27759	5.09862	3.23499	5.16113	3.92515	4.67963	4.04239	3.30646	4.29147	3.39886	3.49598	3.44765	4.11075	3.89331	4.47745	4.5979	4.56212	4.09622	3.83423	4.88825	4.91675	4.81289	4.14164
RNU6-608P	0	0	0	0	0	0	0	0	0	0	0	0	0	0	0	0	0	0	0	0	1.51719	0	0	0
RNA5SP44	0	0	0	0	0	1.43237	0	0	0	0	0	0	0	0	0	0	0	0	0	0	0	0	0	0
AL356055.1	1.19725	0.744585	0	0.289532	0.345325	0	0	0	0.546295	0.415439	0.669698	0	0.830826	0.407559	0	0	0.816704	0	0	0	0	0	0	0
AL442071.2	0	0	0	0	0	0.0816193	0	0.0638527	0.145057	0	0	0	0	0	0	0	0	0	0	0	0	0	0.148663	0
AL442071.1	0	0	0	0	0.282328	0	0	0	0	0	0	0	0	0	0	0	0	0	0	0	0	0	0	0
HSPE1P8	0	0	0	0	0	0	0.498394	0	0.439821	0	0	0	0	0	0	0	0	0	0	0	0	0	0	1.27963
BMP8A	4.69859	4.11523	4.17915	1.06378	3.08944	1.68032	2.74723	0.952406	2.70461	2.89084	3.33854	1.21142	2.56297	2.65436	1.30376	3.24237	3.16239	2.66334	0.927878	1.00061	1.44269	1.97242	1.31918	2.147
OXCT2P1	1.89677	1.05621	1.33418	0.33147	1.87641	1.34801	2.06151	0.652809	0.416166	0.828366	0.802219	0.303038	0.87153	0.464034	0.575545	0.891633	0.914476	1.16242	0.746553	0.287454	0.813169	0.171612	0.349932	0.342417
PPIEL	1.84081	2.15342	1.70282	1.51942	2.51071	2.53549	1.75266	1.68062	2.05183	1.97833	2.02316	1.69167	2.92287	3.60996	1.71311	2.12654	1.70361	2.49221	1.83239	1.81575	2.05206	2.51744	1.86598	2.72092
PABPC4	5.7818	5.67045	6.07529	4.06402	5.93841	5.45269	5.96631	4.54641	5.00608	5.40261	5.02551	4.4102	4.89791	4.59347	4.75535	5.90737	5.78203	5.97827	4.53028	4.30599	5.94354	6.06884	6.13619	5.90624
PABPC4-AS1	0.386464	0.401581	1.01481	0.827315	1.13704	0.486656	0.50794	0.58407	1.11538	0.612139	0.458642	0.117617	0.219639	1.35109	0.617731	1.02575	0.567886	1.07352	0.655087	0.714569	0.868176	1.07154	0.676737	0.369652
SNORA55	1.0482	2.9439	2.31957	0	3.02637	2.37415	2.1767	2.63346	2.4757	1.68029	2.29374	0	0	1.05551	0	1.05695	1.17484	3.78662	0.892421	0.876302	2.4071	1.28467	2.85646	1.01099
HEYL	7.77415	7.16942	7.26863	3.50551	7.31565	6.08579	6.95226	2.36683	4.96065	6.03835	5.73903	3.50899	6.36821	5.48712	3.22955	6.58326	6.40085	6.36124	3.29127	3.12893	4.1552	3.1985	4.25446	3.77695
AL035404.2	1.75329	0.580637	0	0	1.57715	0	1.35822	0	0.419729	0.984888	0.657901	0.47862	1.33528	2.40879	0	0	1.08204	1.0955	0	0	0	0	0	0
NT5C1A	1.42926	0	0.405491	0.989095	0.627404	0	0	0.965071	0.127939	0	0.212469	1.50418	0	0.178261	1.1529	0	0.385985	0	0.606089	1.21713	0	0.766058	0	0
HPCAL4	0.203521	0.172023	0.249469	3.17653	0.172167	0.192152	0.0355915	2.89227	0.119422	0.209643	0.175309	2.51742	0.0685499	0	3.17038	0.870087	0.321688	0.326802	3.05958	3.30272	0.112918	0.0576256	0	0.0409727
PPIE	3.77805	3.51984	3.96761	2.41555	3.7235	3.46053	3.88433	3.19742	3.40982	3.703	3.30915	3.33816	3.89297	4.25361	3.64664	3.93851	4.02996	3.88011	2.92653	2.7508	4.30495	4.01212	3.94325	3.7764
AL035404.1	0	0	0	0	0	0	0	0	0	0	0	0	0	0	0	0	0	0	0	0	0	0	0	0
RNU7-121P	0	0	0	0	0	0	0	0	0	0	0	0	0	0	0	0	0	0	0	0	0	0	0	0
BMP8B	3.17571	3.05379	3.10944	1.61065	0.700278	0.247659	0.838347	1.19677	2.2	3.18269	2.53711	1.63527	1.1053	1.14191	1.16828	3.6282	3.45371	3.18465	1.48362	0.382826	1.03102	1.03183	0.522608	0.392224
OXCT2	0.8396	0.931636	1.24929	0.464648	0.731654	0.638618	0.333801	0.13252	0	0.315591	0.742734	0.17759	0.65131	1.08152	0.114264	0.48484	0.246063	0.250076	0.171994	0	1.11554	0.398961	0	0.104421
BMP8B-AS1	0	0	0	0	0	0	0	0	0	0.166322	0.100446	0	0	0	0	0	0.188272	1.09424	0	0	0	0	0	0
AL033527.3	0.445342	0.171141	1.13852	0.803964	0.265073	0	0	0.19772	0.825767	1.38832	1.38708	0.58495	0.746371	1.49876	0.171001	1.06881	0.648787	0.194698	0	0.130043	0.85576	1.63578	0.234076	0.426327
AL033527.1	0	0	0	0	0	0	0	0	0	0	0	0	0	0	0	0	0	0	0	0	0	0	0	0
AL033527.4	1.16351	0.757864	1.56414	0.155322	0.500761	0.473713	1.0637	0.203007	2.18004	2.11378	2.20968	0	1.1771	1.32347	0.427812	0.586744	0.572186	0.481649	0	0.331991	2.22184	2.63817	3.44702	2.62926
LINC02811	0	0	0.341318	0	0.237832	0	0	0.17698	0.937487	1.2184	0	0.235981	0	0.518702	0	0	0	0	0	0	0	0.656462	1.35908	0
TRIT1	2.77105	2.74809	2.99712	1.82121	2.9102	2.5293	2.61584	2.45344	2.5728	2.6983	2.55577	2.54874	2.53219	3.19831	2.46345	3.1545	3.0937	3.16803	2.48558	2.28848	3.13703	3.11885	3.17985	2.70439
MYCL	1.18992	1.67882	2.01836	0.612203	1.28058	0.342292	0.937661	0.887595	0.572023	1.02067	0.668816	1.14059	0.713898	0.852135	1.31401	1.12517	1.32715	1.11133	0.828869	1.06476	2.02161	1.80293	2.086	1.79225
AL033527.2	0	0.253253	0	0	0.386589	0	0	0	0	0	0	0	0	0	0	0	0	0.526333	0.198192	0	0.578658	0	0	0
MFSD2A	1.34888	1.56308	2.07989	1.71184	1.37593	1.08935	1.29469	1.32915	0.94281	0.83188	0.609773	0.754016	0.684115	0.627622	0.898313	1.16205	0.782689	0.863449	0.39763	1.50082	2.0162	2.31264	1.85953	2.01591
AL663070.1	1.48012	0.272348	0.801828	0.184875	0.22202	0	0	0.570091	0	0	0	0	0	0	0.698463	0.26448	0.303563	0.77825	0	0.552691	0	0.34192	0.661005	0
CAP1	6.61467	5.9473	6.94068	4.50135	7.03768	5.94151	6.74277	6.01006	4.0864	6.49202	4.39617	5.53232	4.53909	3.73246	5.58134	5.92641	6.06265	6.26218	4.95024	5.30314	8.04495	7.88806	7.7231	6.13223
PPT1	5.63297	5.60043	6.03037	4.59707	6.66248	6.07401	6.66707	5.27053	5.07142	6.02502	5.16528	5.40337	5.16695	4.45777	5.41743	6.05177	6.0619	6.20055	5.20278	5.40209	8.08966	8.23631	7.65399	7.21553
AL512599.1	0	0	0	0	0	0	0	0	0	0	0	0	0	0	0	0	0	0	0	0	0.646621	0	0	0
RLF	3.22162	3.38222	3.60348	2.35149	4.08138	3.97289	4.00925	2.64877	3.21497	3.55713	3.18859	2.56385	3.5689	4.2328	2.51331	4.20279	4.12787	4.38987	2.79019	2.29576	3.89949	4.11037	4.31697	3.76112
RNU6-1237P	0	0	0	0	0	1.6377	0	0	0	0	0	0	0	0	0	0	2.06129	0	0	0	0	0	0	0
TMCO2	0	0	0	0	0	0.180837	0	0	0	0.233796	0.272167	0.190763	0	0.229089	0	0.229496	0.486856	0	0	0	0	0.544369	0	0
AL050341.2	3.60091	4.08181	3.825	3.26592	3.57989	3.5846	3.65167	3.50766	3.74313	3.57455	4.0594	4.21256	3.83765	4.81813	4.20043	3.16213	3.17682	3.36561	3.74174	3.35393	3.15676	3.43487	2.91884	3.78745
ZMPSTE24	5.18851	4.91305	5.68386	4.98097	5.70808	5.09369	5.64489	5.71611	4.909	5.80304	4.80963	5.29733	4.53924	4.19497	5.38803	5.63255	6.04702	5.6523	5.52385	5.39364	5.6291	5.60414	5.68936	4.87664
AL050341.1	0	0	0.65435	0	0	0.44461	0.815053	0	0.727645	1.27888	0.642629	0.46686	0	0	0	0.551929	0	1.68183	0	1.2879	0.694921	0	0	0
COL9A2	2.04006	2.43182	1.96273	3.80053	1.60013	1.33788	1.33486	4.0843	2.63502	2.63008	2.89497	4.04372	2.72311	2.6035	4.65383	2.33603	3.03036	2.41838	3.39837	3.18318	1.81856	1.94564	1.78625	2.26443
AL031985.2	0	0	0	0	0	0	0	0	0	0	0	0	0	0	0	0	0	0	0	0	0	0	0	0
SMAP2	5.36306	5.64582	5.63913	3.14035	5.61169	4.56004	5.18369	4.12436	4.36547	5.1024	4.3939	3.69928	4.51685	4.09179	3.99284	4.65442	4.84656	4.94262	3.70822	3.90123	6.7746	6.9395	6.4982	6.41785
AL031985.1	0	0.78303	0	0	0	0	0	0	0	0	0	0	0.635903	0	0	0	0	0	0	0	0	0.946903	0	0
AL031985.4	0	0.291398	0	0.19822	0	0	0	0.17698	0.204806	0.288237	0	0.235981	0	0	0	0	0	0	0	0.223583	0	0.898649	0	0.492955
ZFP69B	1.56876	0.955511	1.59939	0.587048	1.66094	0.692778	1.3901	0.424718	0.443658	0.947125	0.692484	0.878881	0.706306	0.648364	0.555055	1.37392	0.994594	1.14547	0.395449	0.178741	2.11141	1.80471	1.82588	1.46609
AL031985.3	1.58572	1.34353	1.50271	0.684468	1.3089	0.835306	1.29618	0.147436	1.09204	1.61648	1.24045	0.0687877	0.850888	0.964357	0.745029	1.92581	1.02852	1.39116	0.557802	0.18675	1.49518	2.00309	1.94068	1.5375
AL603839.4	0.654272	0.378257	0.619383	0.578347	0.443654	0.153694	0	0	0.268178	0.671173	0.608164	0.308016	0.157291	0.786043	0.377968	0.195532	0.419954	0.426413	0.157075	0	0	0.254511	0	0
ZFP69	2.5174	2.49887	2.35973	1.70008	2.28609	1.97072	2.42816	1.35062	2.12586	2.31817	2.12986	1.65464	2.41731	2.70181	1.99576	1.78097	1.97931	2.05614	1.33922	1.63121	3.07844	3.07983	2.86943	2.61835
AL603839.3	0.965845	0.997063	0	0.576771	1.135	0.951354	0.258736	1.01171	1.89329	0.988422	1.20568	1.75368	1.3396	2.12733	1.80226	0	0.356865	0.892878	0.967437	1.08326	0	1.37987	0.762527	1.23837
EXO5	2.07632	2.18789	2.27332	1.4994	2.50616	2.0631	2.21764	1.97306	1.27952	2.17435	1.38901	1.53371	1.81087	1.91767	1.82012	1.66455	1.72521	1.8135	1.50179	1.25488	2.55727	2.52754	2.07122	1.94
AL603839.1	0	0	0	0	0	0	0	0	0	0	0.26699	0	0	0	0	0	0	0	0.342088	0	0	1.48302	0	0
AL603839.2	0.611743	0.63392	0.990588	1.06298	1.953	1.29185	1.56506	1.46968	1.08954	1.39809	0.851394	1.46066	1.54015	2.32187	1.07217	1.97776	1.35323	1.53553	2.06205	1.02368	1.27436	0	1.72908	0.586951
ZNF684	2.32145	2.27427	2.33769	2.23506	2.41072	2.04725	2.03709	2.52573	1.74431	1.9912	1.63029	3.07784	2.14879	2.47357	2.65311	2.14859	1.9231	2.22585	2.83058	2.9092	2.08673	1.75532	1.7268	2.2634
AL356379.2	0	0	0	0	0	0	0	0	0	0	0	0	0	0	0	0	0	0	0	0	0	0	0	0
AL356379.1	0	0	0	0	0	0	0	0	0	0	0	0	0	0	0	0	0	0	0	0	0	0	0	0
GTF2F2P2	0	0	0	0	0	0	0	0	0	0	0	0	0	0	0	0	0	0	0	0	0	0	0	0
RIMS3	1.53937	1.65908	2.08466	1.02699	1.15677	0.521835	0.987166	1.37699	0.359332	0.709817	0.545716	1.32152	0.381852	0.40153	1.47668	0.716377	0.598915	0.651986	0.792894	1.1455	2.4193	2.38415	1.71933	1.47244
AL031289.2	0	0	0	0	0	0	0	0.0738668	0.0859627	0	0	0	0	0.120454	0	0	0	0	0.271921	0.0941994	0.158129	0.300923	0	0.219033
AL031289.1	0.385264	0.713377	0.466117	0.881108	0.82232	0.310182	1.46791	1.51848	1.45606	1.17885	1.08323	1.47376	1.30728	2.13758	1.18787	1.66355	0	1.07084	0.316647	0.564664	0.496939	0	0.921895	0
NFYC-AS1	2.11536	2.56341	2.208	1.76934	1.7482	1.85271	1.5016	1.26652	1.52924	2.41222	2.32439	2.4875	2.44903	2.38648	1.69169	1.94615	1.8547	2.79516	1.87673	2.05069	2.15195	2.03677	1.32112	2.24409
NFYC	4.50679	4.22333	4.40684	3.39664	4.68182	4.37747	4.51747	4.25292	3.82042	4.0096	3.97456	4.28308	4.28508	4.3842	4.45317	4.29497	4.24355	4.6473	4.02029	4.02452	4.78041	4.64492	4.64514	4.69082
MIR30E	0	0	0	0	0	0	0	0	0	0	0	0	0	0	0	0	0	0	0	0	0	0	0	0
MIR30C1	0	0	0	0	0	0	0	0	0	0	0	0	0	0	0	0	0	0	0	1.18115	0	0	0	0
KCNQ4	1.77413	1.41926	2.11824	0.419321	0.886155	0.572372	0.461992	0.309316	0.618826	1.19095	0.908152	0.792903	0.395234	0.580566	0.563653	1.29635	0.509642	1.0955	0.583299	0.521135	0.651873	0.286806	0.516169	0.284114
RN7SL326P	0	0	0	0	0	0	0	0	0	0	0	0	0	0	0	0	0	0	0	0	0	0	0	0
CITED4	6.53926	5.97942	5.79993	5.66209	6.92399	6.94692	7.21791	5.33001	6.84569	7.3357	7.09406	4.68087	6.45584	5.25669	5.95967	5.80469	6.38475	6.30785	4.15107	4.83581	5.29076	4.30725	4.74048	5.70208
AC119677.1	0	0	0	0	0	0	0	0	0.284453	0	0	0	0	0	0	0	0	0	0	0	0.865866	0	0	0
AL391730.1	0	0	0	0	0	0	0	0	0	0	0.1314	0	0	0	0	0	0	0	0	0	0	0	0	0
AL391730.2	0	0	0	0	0	0	0	0	0	0	0	0	0	0	0	0	0	0.173287	0.227435	0	0	0	1.26326	0
UBE2V1P8	0	0	0	0	0	0	0	0	0	0	0	0	0	0	0	0	0	0	0	0	0	0	0	0
CTPS1	2.39197	2.22761	2.65022	1.5272	2.28966	2.14749	2.26311	2.1551	1.22236	2.13735	1.26319	1.65193	1.30597	1.81433	1.54316	1.44612	1.61029	1.62018	1.59414	1.34829	3.01406	2.6666	2.52022	2.16568
SLFNL1-AS1	0.506402	0.427826	0.20125	0.455968	0.851278	1.07466	0.455624	0.614173	0.491943	0.423389	0.525184	0.431702	0.805427	1.20431	0.129698	1.02379	0.77184	1.75534	0.366249	0.248564	0.215868	0.821713	0.386524	0.425096
SLFNL1	0.223118	0.39457	0.369324	0.215349	0.47694	0.210732	0.220873	0.085614	0.280194	0.312343	0.166407	0.321626	0.0754919	0.419863	0.0973942	0.345692	0.211106	0.566692	0.311956	0.210452	0.394587	0.182644	0.134566	0.21289
SCMH1	4.69119	4.37726	4.77916	3.33224	5.40747	5.07669	5.37457	4.33902	4.02924	4.12926	4.22	3.57843	4.53965	5.18682	4.3136	5.32672	5.36336	5.40546	3.83626	4.08164	4.24368	4.79326	4.88825	4.13604
RPL23AP17	0.366166	0	0.443592	0	0.312332	0.294436	0	0	0	0	0	0.30996	0	0	0	0.369973	0.422507	0	0	0	0	0	0	0
AC093151.8	0	0.226198	0.0572565	0.181468	0.113103	0.0362744	0.0381326	0.0832329	0.12769	0.047599	0.0832205	0	0.24201	0	0.0481248	0	0	0	0.0732812	0.0362232	0	0	0.130884	0.0864885
AC093151.3	0.089525	0.342051	0.110719	0.178929	0.342321	0.202262	0.212025	0.159644	0.399536	0.179101	0.209131	0.14563	0	0.0903794	0.341786	0.175747	0	0.298893	0	0.263493	0	0.600837	0.881248	0.449093
AC093151.1	0	0	0	0	0	0	0	0	0	0	0	0	0	0	0	0	0	0	0	0	0	0	0	0
AC093151.6	0	0	0	0	0.441385	0	0.338546	0	0.105883	0.151092	0	0.235658	0.754499	0.622958	0.416785	0	0	0	0	0	0	0	0	0
FOXO6	1.39138	1.64882	1.52243	1.08137	1.95121	1.95378	2.15997	0.41106	1.43953	1.57825	2.04019	1.43066	2.06566	2.37553	1.46328	1.14836	1.35484	1.24438	0.863549	0.358702	1.03562	2.0543	2.20229	1.7658
AC093151.2	1.30082	0	0	1.17497	0.939894	1.95137	0.929697	0	0.334045	0.462311	0.290309	0.684451	1.304	2.70992	0	0.454422	0.516955	0.524653	0.666117	0	1.7899	0.577364	0.617974	1.25793
RNA5SP45	0	0	0	0	0	0	0	0	0	0	0	0	0	0	0	2.06044	0	0	0	0	0	0	0	0
EDN2	1.63149	0.713207	2.12993	2.72032	7.22947	6.92821	6.8919	3.5558	3.32575	2.92385	3.54247	1.73156	4.65653	2.84406	2.73525	4.29758	5.04534	3.75172	3.16859	0.864705	0.435484	0.160383	1.93008	1.31971
HIVEP3	1.63673	1.77853	2.08912	0.687037	1.85703	1.36073	1.70082	0.673183	0.848135	1.31959	0.689309	0.711803	1.1855	1.07382	1.01349	1.06156	0.938956	1.04503	0.706938	0.767195	3.94691	3.74659	3.9386	3.26917
AL445933.2	0	0	0	0	0	0	0	0	0	0	0.412954	0	0	0	0	0	0	0	0	0	0	0	0	1.61772
AL445933.1	0.0899121	0.417853	0.111194	0.17968	0	0	0	0	0.297407	0	0.160295	0.0749764	0.389362	0.0907701	0	0	0.203465	0.300097	0.207496	0	0.517973	0	0.460351	0.315613
AC119676.1	0	0	0	0	0	0	0	0	0	0	0	0	0	0	0	0	0	0	0	0	0	0	0	0
AL158216.1	0	0	0	0	0	0	0	0	0	0	0	0.138383	0	0	0.325816	0	0	0	0	0	0	0	0	0
HNRNPFP1	0	0	0	0	0	0	0	0	0	0	0	0	0	0.174408	0	0	0	0	0	0	0	0	0	0
AC114492.1	0	0	0	0	0	0	0	0	0	0	0	0	0	0	0	0	0	0	0	0	0	0	0	0
GUCA2B	4.63631	4.26347	3.78539	0	2.84609	3.1768	2.1832	0.788373	8.09329	8.01126	6.92182	0	0.252982	0.567636	0	2.20872	1.69992	1.4418	0	0.247052	0	0	0	1.23975
GUCA2A	1.1424	0	0	0	0	0	0	0	0	0	0.198001	0.486106	0	0	0	0.315383	0	0	0	0	0	0	0	0
FOXJ3	5.61168	4.92297	5.88291	3.23838	4.89164	4.2996	4.79241	3.75166	5.5504	6.3939	5.85585	3.78287	3.95461	4.85248	3.79459	5.9695	5.40642	6.09661	3.89367	3.64393	4.71576	4.98274	5.25937	4.34761
AC096540.1	1.20707	0	0.626223	1.32167	1.49811	1.34384	1.17538	1.51621	1.73531	1.88828	1.29954	0.785536	0.907427	1.94987	1.49648	0.287689	1.3455	0.835344	0.23252	0.75077	1.46367	1.30257	0.711455	0.697844
RIMKLA	1.03108	0.452239	1.09177	0.457021	2.9577	2.62573	2.87463	1.01711	1.71252	2.35029	1.67999	0.819247	1.2848	1.88067	1.11111	2.96625	3.43079	3.39269	0.960063	1.02806	2.69604	2.14025	3.32066	1.58975
AL513331.1	0	0	0	0.321552	0.38274	0.361291	0.676892	0	0	0	0.528506	0	0.369165	0	0	0	0.513668	1.66738	0	0.360834	0	0	0	0
ZMYND12	1.83917	0.870899	1.4045	2.01613	1.95447	1.73596	2.05671	3.48922	0.461044	0.495124	0.607368	3.28891	1.73791	1.67938	2.94367	2.57273	2.40099	2.6753	3.26895	3.32198	1.64677	1.32846	1.59863	1.64926
PPCS	5.48192	5.22243	5.73976	4.56789	5.42732	5.15252	5.29182	5.8719	4.80204	5.63079	4.63728	5.69558	3.99665	4.02846	5.45097	5.5858	5.72524	5.64312	5.15346	5.34144	6.07864	6.02462	5.97854	5.48371
CCDC30	0.729247	0.843845	0.951277	0.778798	1.03418	0.926686	0.8791	1.18392	1.44935	1.24121	1.38196	1.03129	1.0688	1.59257	1.1179	1.37055	1.428	1.49754	1.25677	1.06802	0.395111	0.698741	0.709493	0.743546
AL445669.1	0	0	0	0	0	0	0	0	0.34702	0	0.158754	0	0	0.254397	0	0	0	0	0	0	0	0	0	0
TMSB4XP1	0	0	0	0	0	0	0.910962	0	0	0	0	0	0	2.08249	0	0	0	0	1.43966	0	1.28374	1.28467	0	0
RNU6-536P	0	0	0	0	0	1.6377	0	0	0	0	0	0	0	0	0	0	0	0	0	0	0	0	0	0
AL445669.2	0	0	0	0	0	0.619839	0	0	0.314793	0	0.503057	0	0	0	0	0	0	0.496166	0	0	0	0	0.585371	0
PPIH	4.56272	4.62336	4.70564	3.11726	4.18452	3.91298	3.87212	3.43838	4.50159	4.71243	4.01648	3.50317	3.79594	3.80617	3.73138	3.52249	4.04433	3.96158	2.93269	2.85628	5.33076	4.86588	4.81249	4.97394
AC098484.4	1.38359	1.47102	1.61313	1.01194	1.67042	1.39827	1.02831	0.926675	1.74565	1.4362	1.78129	1.26725	1.79887	2.7462	1.18347	1.65818	1.58376	2.11642	1.32162	1.37823	2.075	2.5057	2.28592	1.91466
AC098484.2	0.565378	0	0.676069	0.411266	0.263864	0.248511	0.260312	0.196797	1.13464	0.580417	1.11705	1.13355	0.973149	0.788059	0	0	0	0.655401	0.469562	0.248185	0.975853	0.4034	1.92766	0.935268
YBX1	8.52087	8.3176	8.83968	6.8025	8.75078	8.07777	8.61316	7.96666	7.17888	8.3523	7.38436	8.15162	7.22928	6.39934	8.17325	7.50964	8.03649	7.88825	6.48977	7.81719	10.3037	9.94186	9.87265	9.29737
CLDN19	0.641879	0.223149	0.676668	3.03734	0.181347	0.170514	0	4.61229	0.296302	0.963729	0.134257	5.95559	0.132799	0.0571657	4.31974	0	0.411381	0.25326	5.00297	5.32845	0.147361	0	0	0
P3H1	4.7131	4.6541	4.52082	2.40791	4.78646	4.11939	4.42492	2.80421	4.29061	4.68385	4.31368	2.76131	4.18824	4.20901	3.00525	4.14463	4.11572	4.12708	2.38878	2.58547	5.24081	5.53762	4.85298	5.05443
C1orf50	0.796107	0.79985	0.939253	0.661109	1.9111	1.38015	1.57455	1.11315	0.875824	1.26771	0.777717	1.58064	0.524078	1.03325	1.29401	1.19976	1.34583	1.3613	1.4932	0.971146	1.42518	1.09566	1.23579	1.39702
AC098484.3	0	0	0	0	0	0	0	0	0	0	0	0	0	0	0	0	0	0	0	0	0	0	0	0
AC098484.1	0	0	0	0	0	0	0	0	0	0	0	0	0	0	0	0	0	0	0	0	0	0	0	0
TMEM269	0.136069	0.389588	0.409931	0.183962	0.287654	0.207905	0.436468	0.214982	0.508469	0.422603	0.423753	0.219207	0.17934	0.302236	0.350874	0.552873	0.513075	0.598087	0.0743265	0.239503	0.235314	0.288886	0.311371	0.645408
SVBP	4.36504	4.21651	4.02398	3.19091	4.26197	3.63686	3.98587	3.54187	3.75689	3.97638	3.81218	3.67315	4.33387	3.51575	3.89769	3.21749	3.73313	3.82324	2.22462	2.90761	4.33501	4.24134	4.05061	4.59686
ERMAP	2.35998	2.25274	2.91305	1.73958	3.39369	2.60781	3.39445	2.64072	1.97279	2.75496	1.8884	2.46369	2.1309	2.6186	2.46614	3.052	3.30381	3.31795	2.58298	2.27678	2.97083	3.33408	2.83068	2.42898
AL512353.1	0.544164	0.564341	0.736399	0.275009	0.969583	1.03364	0.982327	1.0975	0.5481	1.20208	0.84059	1.20075	0.54585	1.18421	1.21121	1.32574	1.46133	1.42935	0.742878	1.01136	0.691997	0.823947	0.53242	0.484693
ZNF691	4.01379	4.02157	4.05454	3.07872	4.03064	3.7233	3.8794	2.85048	3.83902	3.91727	3.87518	3.34534	3.98555	4.7411	3.68945	3.63963	3.87542	4.32278	3.1617	3.31852	4.39727	4.2765	4.18406	4.63018
AL512353.2	0	0	0	0	0.167295	0	0	0	0	0	0.123698	0	0	0.103271	0	0	0	0	0	0	0	0	0	0
AL512353.3	0	0	0	0	0	0	0	0	0	0	0.0925211	0	0	0	0	0	0	0	0	0	0	0	0	0
ATP6V1E1P1	0.509356	0.9144	2.14702	0.90559	1.16337	0.413372	0.431909	2.20524	0.202561	1.67152	0.600126	1.86167	0.422224	0	1.77865	0.715988	1.99705	1.47314	0.886546	0	0	0	0	0
SLC2A1	7.04385	5.89896	7.58697	3.69139	8.36972	7.97668	8.35328	4.83635	6.69368	8.35779	7.07216	4.47286	5.74948	5.02903	4.33542	7.91574	8.15042	7.57582	4.16905	3.79978	9.12257	9.08234	9.54379	7.98317
ATP6V0CP4	0.727119	1.61075	0.861172	0	0.630638	1.83497	1.38987	0.262588	0.552483	1.23451	0.998551	0.346884	0.839413	0.732731	0.424443	1.86877	1.34683	1.90656	0.33654	0	2.02904	1.21538	1.54363	1.80409
SLC2A1-AS1	1.21117	1.31029	1.03597	0.127956	0.970321	0.944821	1.04009	0.167717	1.44832	1.23742	1.27352	0.476809	1.0208	1.50541	0.578096	0.916228	0.81115	0.978287	0.314251	0.212054	0.493395	1.12383	0.916147	0.995608
AC099795.1	0.609469	0.350079	0.726829	0	1.14369	0.694139	0.519369	0	1.02101	1.15124	0.214268	0.284566	0	0	0	0.735407	0.695188	0.211042	0	0	0.436283	1.27143	0.971038	0.459259
RNU6-880P	0	0	0	0	0	0	0	0	0.970397	1.91911	1.79175	0	2.08604	1.89583	0	0	1.37117	1.3868	0	0	0	0	0	0
AL161637.1	0	0	0	0	0	0	0	0	0	0	0	0	0	0	0	0	0	0	0	0	0	0	0	0
FAM183A	1.60989	2.49721	1.74156	1.33831	3.23903	3.50071	2.79095	1.52382	3.42516	2.06278	3.28556	1.27423	3.1643	3.74791	2.01259	2.41305	2.20956	2.35042	0.970777	2.16332	0	0.298666	1.45912	0.858346
EBNA1BP2	4.77596	4.23009	4.99422	3.83002	4.74104	4.45752	4.75296	5.02013	4.15431	4.86847	3.96805	4.63491	3.65975	3.94023	4.86742	4.69749	4.40059	4.72928	4.48914	4.40251	5.30408	4.82722	5.26935	4.69077
MIR6733	0	0	0	0	0	0	0	0	0	0	0	0	0	0	0	0	0	0	0	0	0	0	0	0
CFAP57	0.765834	0.655299	0.856213	0.407879	0.957283	1.13463	0.712946	1.15985	1.07326	0.806372	0.948173	0.888076	0.698325	1.40154	0.449486	0.953358	0.270463	1.03513	0.817298	0.648554	0.264972	0.224282	0.24215	0
RNA5SP46	0	0	0	0	0	0	0.993012	1.30097	0	0	0	1.58173	0.974329	0	0	1.77871	0	0	0	1.52619	0	0	0	0
TMEM125	2.84877	1.22568	2.76497	3.18797	4.25619	4.50241	4.28201	4.37582	2.30368	3.03036	3.3154	4.31927	3.40383	4.1276	3.96736	3.35203	1.5779	3.53457	3.75381	3.66236	0	0	0	0
C1orf210	3.29418	1.0626	3.82972	3.42878	3.96909	4.18754	3.66815	5.51859	2.48191	2.85965	2.34962	4.99465	1.98784	2.55547	5.03308	4.92712	4.61695	5.12712	5.02326	4.79485	0	0	0	0.124402
TIE1	5.28679	4.65383	4.93058	2.49239	6.35888	5.2958	5.91971	3.78511	3.48497	4.72454	3.61487	3.96919	4.84616	4.52469	3.60092	5.1455	4.81873	5.23155	3.81616	3.41156	3.78019	1.58272	2.56879	3.42364
MPL	0.47619	0	0.314552	0.0632412	0.576036	0.54564	0.280839	0.212677	0.12805	0.182143	0.0561717	0.148133	0.335346	0.337171	0.184064	0.260432	0.690693	0.303767	0.503938	0.327694	0.336489	0	0.465687	0.245973
AL139289.3	0	0	0	0	0.282788	0	0	0	0	0	0	0.515442	0.501496	0.6067	0.856478	0	0.383855	0	0	0	0	0.430935	0	0
AL139289.2	0.726254	0.541791	0.626223	1.40573	0.790683	0.597174	0.238529	1.37552	0.551788	0.926492	0.339968	2.02711	1.15444	1.57645	2.14253	0.287689	0.824232	1.36096	1.03514	1.96401	0.91	1.74274	1.95179	2.17796
CDC20	3.20797	3.61238	3.68643	1.09294	2.62188	1.79521	2.08699	1.5889	3.57512	3.67374	2.91599	1.38124	1.84367	1.66487	1.13544	2.41955	2.60009	2.33247	0.601309	1.2641	6.79855	5.89005	6.09664	5.56865
ELOVL1	6.21183	6.00259	6.41321	4.72641	6.39027	6.0495	6.21282	5.85779	5.29045	6.37948	5.62739	5.38722	5.29802	4.93412	5.6072	6.0499	6.09906	5.92564	5.14805	5.29848	7.30775	6.8891	7.08048	6.47845
MIR6734	0	0	0	0	0	0	0	0	0	0	0	0	0	0	0	0	0	0	0	0	0	0	0	0
MED8	4.8281	4.73475	4.97389	3.42637	4.60725	4.41033	4.61548	4.41954	4.21251	4.47547	4.1921	3.96717	3.88615	3.82696	4.11802	4.47955	4.49022	4.63071	3.8461	4.20799	5.58676	5.383	5.60304	5.11089
AL139289.1	1.57156	1.16118	1.15619	0.962862	0.731182	0.825989	0.858269	1.05758	2.08061	1.86664	2.12564	1.10115	1.36943	1.67394	0.86675	0.99838	1.73234	1.53164	0.962607	1.05679	1.86772	2.31577	1.59333	2.18984
SZT2	2.36978	2.462	2.63719	1.64214	3.08378	2.55333	2.66223	2.20568	2.82303	2.5149	2.67173	1.70486	2.56665	3.11569	1.87907	2.37113	2.42786	2.62915	1.90361	1.9675	2.94946	3.10929	2.87094	2.80988
SZT2-AS1	0	0	0	0	0	0	0	0	0	0	0	0	0	0	0	0	0	0	0	0	0	0	0	0
MIR6735	0	0	0	0	0	0	0	0	0	0	0	0	0	0	0	0	0	0	0	0	0	0	0	0
HYI	0	0	0	0	0	0	0	0	0	0	0	0	0	0	0	0	0	0	0	0	0	0	0	0
HYI-AS1	0.338609	0.871199	0	0.788679	0	0.271779	0.28458	0.215577	0.461225	0	1.0895	0.286223	0.510794	0.849138	0	0	0	0.397333	0.510168	0.499781	0	0	0.826301	0
PTPRF	5.40507	4.32988	6.30704	4.4862	7.16856	6.45856	6.87283	5.40686	5.28245	6.26392	5.29208	4.93956	3.64123	4.55255	5.40187	5.95815	5.81428	5.86303	5.08428	5.05793	6.6935	6.77997	6.91477	4.9097
AL451062.3	0	0	0	0	0	0	0	0	0	0	0	0	0	0	0	0	0	0	0	0	0	0	0	0
KDM4A	3.51113	3.20073	3.5831	2.18183	3.84583	3.38356	3.47672	3.38607	3.30034	3.71005	3.08543	3.02303	2.82712	3.08724	3.11512	3.31851	3.55369	3.47684	3.01634	2.92897	3.69135	3.58902	3.5217	3.12441
KDM4A-AS1	0.597246	1.19279	0.554413	0.435709	0.893798	1.0693	0.591931	0.321871	1.2258	1.01686	1.30955	0.360203	1.14268	1.58614	0.477768	1.18896	0.48813	1.23405	0.439744	0.247644	0.832521	1.0728	0.999415	1.49578
ST3GAL3	0.112944	0.236217	0.163382	0.112946	0.223076	0.287403	0.204836	0.118618	0.288517	0.252241	0.233731	0.127126	0.314662	0.607209	0.107394	0.191959	0.253143	0.110841	0.192141	0.07332	0.493395	0.582851	0.518753	0.750765
AL451062.1	0.691363	0	0	0	0	0	0	0	0	0	0	0	0	0.696761	0	0	0	0	0	0	0	0	0	0
AL451062.2	0	0	0	0	0	0	0	0	0	0	0	0	0	0	1.07774	0	0	0	0	0	0	0	0	0
MIR6079	0	0	0	0	0	0	0	0	0	0	0	0	0	0	0	0	0	0	0	0	0	0	0	0
SHMT1P1	0	0	0	0	0	0	0.125095	0	0	0	0.181264	0	0	0	0	0	0	0.178504	0	0	0	0	0	0
ARTN	2.03312	1.82831	1.96611	1.40133	1.03146	0.819965	1.08283	1.23597	0.728398	1.04564	0.612454	1.31348	1.17859	1.57175	1.70742	0.410782	0.655458	0.541277	0.903151	1.7378	2.72529	3.31846	2.98156	2.81467
AL357079.1	0.989137	1.50672	1.23662	0.683396	2.11755	2.26864	1.41499	0.889695	1.81149	1.35163	1.81819	1.11179	2.18217	3.62154	1.09524	1.72593	1.85808	1.80136	0.73559	1.2749	2.04755	1.69202	2.45144	2.38918
IPO13	3.85818	3.92282	4.16138	3.76607	4.07973	3.63538	3.77604	5.34363	3.59588	3.83425	3.51834	4.53094	3.31761	3.81949	4.74661	3.73437	4.02664	3.88737	4.56128	4.96167	4.93341	4.88542	5.20672	4.47338
AL357079.2	0.276918	0	0.121523	0.522499	0.0827151	0.22134	0	0.599961	0	0	0.228807	0.370227	0	0.0992669	0.855952	0	0.115121	0.117086	0.226096	0.733195	0	0	0.270402	0
DPH2	3.73883	3.48277	4.18805	2.50296	3.80821	3.16076	3.56431	3.53759	3.057	3.73255	2.62888	3.5727	2.80036	3.92236	3.78558	3.47978	3.25946	3.60249	3.11993	3.41992	4.94854	4.58274	4.55936	3.85058
ATP6V0B	6.55708	6.0056	6.70027	6.66921	6.45619	6.33388	6.42276	7.01516	6.15957	6.49855	6.03652	6.86599	5.72023	5.62807	7.30174	5.38863	5.45891	5.70202	6.25439	6.54488	7.04326	7.03893	6.77128	7.103
B4GALT2	4.94904	4.88721	5.37763	3.8	5.352	4.99728	5.18011	4.21759	4.66587	4.90883	4.49718	4.38842	4.17996	4.80633	4.49991	4.13036	4.38823	4.06295	3.76183	3.9575	5.94583	5.73268	5.61077	5.48148
CCDC24	3.51086	3.86084	3.56553	2.97662	2.85375	3.41133	2.8218	3.41465	3.90155	3.3841	3.80885	3.58613	4.16676	4.62883	3.48285	2.55384	2.84697	2.8879	3.00727	3.44764	3.19439	3.65435	3.16712	3.79167
SLC6A9	3.10923	2.75533	2.82647	1.06705	2.99405	1.68337	2.65493	1.22962	1.36286	1.64839	1.89014	1.53652	2.70492	3.03994	1.78682	2.17189	2.63225	2.35613	1.32267	1.53728	2.83177	2.56645	2.42481	2.54483
AL139220.2	0.33271	0.17424	0.205495	0.0400601	0.0801172	0.0455722	0.0942584	0.148117	0.133827	0.342281	0.262529	0.169371	0.121273	0.203695	0.192206	0.133151	0.0456577	0.0234149	0.121104	0.0304977	0.174248	0.431711	0.421295	0.474412
AL139220.1	0	0	0	0	0	0	0	0	0	0	0	0	0	0	0	0	0	0	0	0	0	0	0	0
KRT8P47	0	0	0	0	0	0	0	0	0	0	0	0	0	0	0	0	0	0	0	0	0	0	0	0
RN7SL479P	0	0	0	0	0	0	0	0	0	0	0	0	0	0	0	0	0	0	0	0	0	0	0	0
KLF17	0	0.0671833	0.079765	0	0	0	0	0	0.0461213	0	0.187718	0.0535939	0	0	0	0	0	0	0	0	0	0	0.263048	0.12002
AL356653.1	0	0	0	0	0	0	0	0	0	0	0	0	0	0	0	0	0	0.565607	0	0	0	1.05464	0	0
KLF18	0	0	0	0	0	0.0506943	0	0	0	0	0	0	0	0	0	0	0	0	0	0	0	0	0	0
AL359839.1	0	0	0	0	0	0	0	0	0	0	0	0	0	0	0	0	0	0	0	0	0	0	0	0
OOSP1P1	0	0	0	0	0	0	0	0	0	0	0	0	0	0	0	0	0	0	0	0	0	0	0	0
AL035417.1	0	0	0	0	0	0	0	0	0	0	0	0	0	0	0	0	0	0	0	0	0	0	0	0
AL035417.2	0	0	0	0	0	0.191474	0	0	0.82682	0	0	0.201944	0.195897	0.242334	0	0	0	0.283436	0	0	0	0	0	0
DMAP1	4.27497	4.39529	4.38263	3.3538	4.61232	4.53829	4.4449	3.95817	4.2116	3.9255	4.09933	3.90397	4.60302	5.2889	4.26289	4.39293	4.11896	4.39862	3.65572	3.57297	4.47282	4.5488	4.10582	4.4597
ERI3	5.41174	4.93225	5.64071	4.42151	5.94054	5.39552	5.80525	6.20971	4.23007	5.15067	4.53803	5.32011	5.0735	4.8407	5.63334	5.6641	5.70289	5.53665	5.37832	5.70827	5.71515	5.68581	5.39235	5.41401
ERI3-IT1	0	0	0.660287	0.400823	1.24122	0	0.822078	0.511674	0	0.566454	0.360374	0	0	0	0.790289	1.27139	0.630951	0.355203	0.247017	1.49699	0	0.393131	1.01511	0
RNU6-369P	0	0	0	0	0	0	0	0	0	0	0	0	0	0	0	0	0	0	0	0	0	0	0	0
RNF220	3.84	3.7977	4.03649	3.29275	4.04128	3.61249	3.84643	3.63307	3.33063	3.67803	3.4689	3.57906	3.23837	3.5318	4.31978	3.08732	3.27963	3.2574	2.78807	3.45075	4.27013	4.44471	4.02392	4.11506
MIR5584	0	0	0	0	0	0	0	0	0	0	0	0	0	0	0	0	0	0	0	0	0	0	0	0
TMEM53	2.62814	2.23955	3.09022	2.87704	3.28373	2.91977	3.1499	3.72084	2.33222	2.4955	2.02957	3.25257	1.78167	1.94933	3.72865	2.34947	2.22383	2.45008	3.34864	3.29384	3.0792	2.93411	2.7776	2.50991
ARMH1	0.873898	1.32822	0.67861	0.809988	0.665917	0.497813	0.928307	0.458144	1.6989	0.747229	1.27189	0.847785	1.57071	1.4231	0.829995	0.529451	0.648628	1.14277	0.767849	0.866286	2.83238	2.73503	2.4716	3.02958
RNU5F-1	0	0	0	0	0	0	0	0.807966	0.908722	0	0	1.01592	0	0	0	0	1.96434	0	0	0	0	0	0	0
RNU5D-1	0	1.84685	0	0	0	0	0	0.81329	0	0	0	0	0	0	1.20003	0	0	0	0	0	0	0	1.49375	0
KIF2C	2.13772	2.3001	2.6935	0.407335	1.42608	1.29652	1.59497	0.658271	2.25483	2.67544	1.87724	0.608653	0.681031	1.08277	0.932168	1.60428	1.79415	1.7728	0.32613	0.48774	5.47251	4.6972	5.03479	4.12335
AL592166.1	0	0	0.304294	0	0.21122	0.198722	0.551925	0.15681	0.18166	0	0.156787	0	0	0.46533	0	0.251788	0	0.746451	0.380973	0.668918	0.325594	0.5916	0	0
RPS8	9.74021	9.82483	9.96223	8.06702	10.0551	9.83102	10.3126	8.76184	9.88378	10.0766	9.68096	8.92548	9.2455	8.95311	9.30482	10.7379	10.558	10.4392	8.3618	8.13207	9.61551	9.66162	10.1893	10.0912
SNORD55	0	0	0	0	0	0	0	0	0	0	0	0	0	0	0	0	0	0	0	0	0	0	0	0
SNORD46	1.25476	3.47753	2.62801	0	2.76528	1.66567	1.71607	1.8212	1.57246	3.02775	2.95525	1.10432	1.07939	3.23259	3.27544	0	2.56015	3.45542	1.07829	1.05988	3.99084	4.15214	3.92413	4.7027
SNORD38A	0	0	0	0	0	0	0	0	0	0	0	0	0	0	0	0	0	0	0	0	0	0	0	0
SNORD38B	0	0	0	0	0	0	0	0	0	0	0	0	0	0	0	0	0	0	0	0	0	0	0	0
RPS15AP11	0	0	0	0	0.701833	0	0	0	0	0	0	0	0	0	0	0	0	0	0	0	0	0	0	1.04826
BEST4	1.35029	1.83937	1.19357	0.520093	1.10593	1.25955	1.30251	0.315877	1.87036	1.75272	1.49467	0.695043	0.718262	1.18592	0.505279	1.11197	0.909716	0.695211	0.351755	0.124091	1.25572	1.16028	1.50849	1.27421
PLK3	3.9718	4.56028	4.37582	3.0633	5.46879	5.32743	5.11471	3.95366	3.89874	4.24326	3.94359	2.79313	4.22046	3.84707	3.73874	4.11356	3.96305	4.7505	3.18519	2.01856	4.62267	4.88542	4.48565	4.84014
TCTEX1D4	0.249694	1.36703	1.74601	0.831436	2.21283	2.13933	1.59684	1.50687	2.40742	2.04299	2.19162	0.956408	1.49606	1.44219	1.83361	1.10238	1.07904	2.20904	0.683493	0.373747	0.326358	1.82425	0	0
BTBD19	3.23211	3.28244	3.27433	1.82144	3.76293	3.45281	2.92927	2.81533	3.6528	3.95051	3.64407	1.99636	3.02446	4.84774	2.33968	3.50592	3.48254	3.6705	2.24605	2.31445	2.53283	3.23693	2.67507	2.85404
PTCH2	2.661	2.30025	3.20433	0.550477	2.14961	1.1697	1.7202	0.410717	1.47017	1.19126	1.37689	0.621167	2.5024	3.63969	0.645535	1.99309	1.85206	1.37152	0.604195	0.530223	1.16	1.27363	0.807726	1.4308
RNU5E-6P	0	0	0	0	0	0	0	0	0	0	0	0	0	0	0	0	0	0	0	0	0	0	0	0
AL136380.1	1.47504	0	0	2.02122	0	0	0	0	0	0	0	0	0.777882	0	0	0	0	0	0	0	1.1346	0	0	2.7913
EIF2B3	3.5632	3.75464	3.8509	2.42193	3.99936	3.54411	3.72182	3.58134	3.13167	3.69062	3.23562	3.33358	2.92945	2.97673	3.31571	3.98546	3.67211	3.70117	3.02093	2.83829	4.17269	3.84382	4.61661	3.52203
RNA5SP47	0	0	0	0	0	0	0	0	1.52785	0	0	0	0	0	0	0	0	0	0	0	0	0	0	0
CCNB1IP1P1	0	0	0	0	0	0	0	0	0	0	0	0	0	1.14712	0	0	0	0	0	0	0	0	0	0
PPIAP35	0	0	0	0	0	0	0	0	0	0	0	0	0	0	0	0	0	0	0	0.54458	0	0	0	0
MRPS17P1	0	0	0	0	0	0	0	0	0.0465563	0	0.0399225	0	0	0.188458	0.0677548	0	0.0762103	0	0	0	0	0	0	0
HECTD3	5.0546	4.70575	5.20326	3.35391	5.02383	4.62253	4.72368	4.59316	4.43994	4.61324	4.63277	4.07834	4.26581	4.38095	4.24431	4.92703	4.73564	5.02906	4.11806	4.33913	5.47308	5.47958	5.47001	5.06651
UROD	5.6227	5.4094	5.39141	4.21839	5.79868	5.64429	5.61008	5.74433	5.14864	5.26934	5.17545	5.31243	5.24389	5.33973	5.29743	5.67651	5.69785	5.65807	4.75	4.91134	5.8269	5.68333	5.84615	5.5956
ZSWIM5	1.12612	0.936919	1.68276	1.68334	2.57223	2.47984	2.53032	2.56419	2.00532	2.69916	2.22476	2.08326	1.81031	2.47572	2.45139	3.24006	3.45585	3.50801	2.1544	2.22755	1.10029	0.84423	2.99054	0.182601
OSTCP5	0	0	0	0	0	0	0	0	0	0	0	0	0	0	0	0	0.459228	0	0	0	0	0	0	0
LINC01144	0.507472	1.2687	0.795218	1.14879	1.96049	2.31152	1.77922	1.25514	2.16408	1.09185	2.06496	1.81468	1.91675	3.34983	1.7926	1.34227	1.62532	1.49518	1.27479	1.72643	0.842258	1.75752	1.15836	1.2404
HPDL	1.24676	1.33285	1.2068	0.41487	0.558757	0.464409	0.262712	0.259222	0.229621	0.502735	0.259186	1.34541	0.0906578	0.984604	1.00848	0.494267	0.25125	0.255341	0.473598	0.463841	1.06009	0.520548	0.868838	0.468776
MUTYH	0.404397	0.303373	0.456389	0.140991	0.34559	0.325995	0.38705	0.222543	0.399407	0.845144	0.39875	0.433991	0.565222	0.747237	0.241062	0.352745	0.403158	0.237537	0.238291	0.208885	0.341954	0.487124	0.661645	0.278513
AL451136.1	0	0	0	0	0	0	0	0	0	0	0	0	0	0	0	0	0	0	0	0	0	0	0	0
TOE1	3.50246	3.54453	3.9012	2.39112	3.5908	3.21548	3.40269	2.71975	2.96187	3.42226	2.97325	2.7179	3.06425	3.35047	3.1969	2.82019	3.29051	3.33446	2.75186	2.54404	4.17014	3.67341	3.62609	3.0872
TESK2	2.29557	2.39677	2.57997	0.922912	2.76861	2.1499	2.44359	1.824	1.34849	1.69694	1.28029	1.52294	2.02483	2.25474	1.6257	2.38384	2.00655	2.52053	2.10729	1.61985	2.69721	2.57669	2.64813	2.56422
PPIAP36	0.529679	0	0.634795	0	0	0	0	0	0	0	0	0	0	0	0	0	0	0	0	0	0	0	0	0.507656
CCDC163	1.72286	1.92086	1.85048	1.10466	1.06606	0.863588	1.14205	0.62444	1.22677	1.53078	1.33858	0.382563	0.943948	1.07654	0.149493	0.755166	1.15813	0.956184	0.845314	0.408554	2.00749	1.82041	1.6853	1.40087
MMACHC	1.8701	2.04706	2.10727	1.2944	2.08708	1.69492	2.0046	2.16889	1.95868	2.12447	1.53405	2.55571	1.58246	1.86904	2.78079	1.85961	2.53824	2.30332	1.95785	2.65944	2.46638	2.27509	2.22403	2.57064
PRDX1	8.2557	7.85773	8.55883	6.9828	8.00284	7.86395	8.23903	8.5279	6.72664	7.98832	6.76777	7.92986	7.18695	5.91967	7.95925	8.14439	8.50084	8.48467	7.69286	7.7467	9.78501	9.31944	9.40216	8.68878
HMGB1P48	0	0	0	0	0	0.249656	0	0	0.228556	0	0	0	0	0	0	0	0	0	0	0	0	0	0	0
AKR1A1	7.12689	6.67882	7.17825	5.13509	7.08901	7.11167	6.99472	8.39061	6.42225	6.55736	6.28365	6.99819	6.04573	6.17366	6.7729	6.81342	7.0906	7.17948	6.76384	6.92755	7.75758	7.59501	7.42842	7.44867
AL355480.3	0	0	1.52164	0	2.25375	0	1.16216	0	0	2.03586	2.22011	0	0	0	0	0	0	0	0	0	0	1.59443	2.43006	1.27963
AL355480.1	1.29648	0	1.49287	0	1.78101	3.16803	2.53646	0	1.02638	2.00242	0	1.77235	0	0	0	0	2.14732	2.16703	1.73783	0	1.56384	0	3.24979	0
NASP	4.76272	4.7478	4.5451	3.59705	5.11798	4.86469	4.76498	3.62518	4.3388	4.58251	4.37913	3.55032	4.69792	5.19275	3.91134	4.51096	4.45261	4.75108	3.66127	3.38432	5.59747	5.56669	5.61401	5.62002
AL355480.2	0	0	0	0	0	0	0	0	0	0	0	1.27725	0	0	0	0	0	0	0	0	0	0	0	0
AL355480.4	0	0	0	0	0	0	0	0	1.31483	0	0	0	0	0	0	0	0	0	0	0	0	0	0	0
CCDC17	0.867374	1.15312	1.2984	0.922092	1.20582	1.21781	0.515163	1.13059	1.21931	0.441811	1.48397	0.979474	1.49138	1.9604	0.895721	0.286276	0.441124	0.604093	1.27875	0.988804	1.5186	1.65944	0.916556	1.74463
GPBP1L1	4.87756	4.63062	5.25523	3.98326	5.19129	4.72402	5.166	4.73505	4.28688	4.77982	4.44671	4.83522	4.16929	4.46055	4.90861	4.91657	5.00398	5.10855	4.7724	4.86263	5.77494	5.91454	6.06819	5.22357
RPS15AP10	0.461963	0.838882	0.956418	0.830608	0.706191	1.12631	0.390778	0.756868	0	0.83125	0.298546	0.392956	0	0.817429	0.838329	0.818628	1.22244	1.23701	1.14435	0.669619	0	1.59947	1.40847	2.50195
AL604028.2	0.242401	0.967762	0.541932	0.811246	1.84884	1.44384	1.14176	0.152466	0.334045	1.21544	1.22491	0.382441	1.304	0.636251	0.252167	2.23338	0.719313	1.21149	1.46487	1.1012	0.317062	2.56589	1.38082	0.902807
TMEM69	5.32088	4.78284	5.1873	3.66733	5.07405	4.98255	5.22897	4.73993	4.70517	4.73342	4.88436	4.95994	5.01314	4.89822	4.83453	5.37246	5.29446	5.28034	4.88193	4.77274	5.85422	5.58451	6.10294	5.48798
IPP	3.31927	2.97554	3.30944	2.39973	3.79844	3.45859	3.91359	3.71723	2.37305	3.26146	2.23107	3.45502	1.98768	2.86439	3.37519	3.49412	3.73027	3.677	3.19169	2.89134	3.16861	3.35833	3.63463	2.10093
AL604028.1	3.16286	3.25769	3.40769	3.13593	3.41704	3.24816	3.64689	3.37859	3.4537	3.31612	3.37839	3.29275	3.33611	3.45708	3.84187	3.4596	3.59372	3.35713	2.95714	3.12677	2.28884	3.02384	2.48026	2.29175
AL603882.1	0	0	0	0	0	0	0	0	0	0	0	0	0	0	0	0	0	0	0	0	0	0	0	0
MAST2	4.16155	3.96636	4.28855	2.617	3.87384	3.42297	3.42997	3.43931	4.48384	4.33488	4.42294	2.69301	3.63299	4.64778	2.73472	3.18193	3.15917	3.38631	2.77123	2.81653	3.94124	4.17871	4.23587	3.82162
TMA16P2	0	0	0	0	0	0	0	0.196797	0	0	0	0	0	0	0	0	0	0	0	0	0	0	0	0
PIK3R3	4.72652	4.38093	4.70251	2.62897	5.26141	4.45948	4.69411	3.41815	2.66515	3.70845	2.8758	3.04607	4.10682	3.52241	3.12626	4.14272	3.91146	4.81005	2.87981	3.0777	4.47647	3.398	3.26753	3.74178
AL358075.4	0	0	0	0	0	0	0	0	0	0	0	0	0	0	0	0	0	0	0	0	0	0	0	0
AL358075.1	0.736767	0	0.635586	0	0	0.430986	0	0	0.21185	0	0	0	0.236802	1.2302	0.300887	0	0	0.615908	0	0	0	0	0.721803	0
AL358075.3	0	0	0	0	0	0	0	0	0	0	0	0	0	0	0	0	0	0	0	0	0	0	0	0
AL358075.2	0	0.917394	0	1.11741	0	0	0	0.602372	0.683136	0	0.332354	1.26973	1.01756	0.894488	0.530035	0	0	0	0	0	0.651992	0	0	0
TSPAN1	7.41653	4.81453	7.29657	6.59905	9.30312	9.77615	9.49036	8.62762	6.61759	7.15403	6.87612	6.61009	4.84033	3.9597	7.25405	7.78171	7.14889	7.41567	6.93722	7.59476	3.49788	3.47829	2.3724	2.85718
P3R3URF	0	0	0	0	0	0	0	0.289683	0	0	0	0	0	0	0	0	0	0	0	0	0	0	0	0
POMGNT1	4.81209	4.40443	5.192	4.08607	6.12142	5.81065	5.90429	5.3158	4.43299	4.82611	4.45113	4.65389	4.17018	4.7696	4.89216	5.39108	5.36039	5.62851	4.45414	4.57972	5.2758	5.35228	5.48905	4.83879
LURAP1	1.11743	1.042	1.17822	2.77468	1.9279	1.15187	1.81009	2.43775	1.32135	2.02103	1.60521	2.84989	0.859126	1.74942	2.79535	2.18592	1.7988	2.35393	2.52394	2.75174	0.79348	0.95887	0.751595	0.454856
RAD54L	1.35364	1.73427	1.55492	0.16547	0.870388	0.805707	0.714681	0.229358	1.6849	2.14752	1.44513	0.233844	1.07529	2.24753	0.600924	0.837499	0.502177	0.918284	0.226609	0.288434	2.74402	2.16057	2.6602	1.99688
LRRC41	5.79779	5.36721	5.85912	3.51973	5.95829	5.88195	5.87514	4.26289	5.73652	5.25613	5.92819	3.92097	6.19899	7.24814	4.09501	5.7326	5.57408	5.70049	3.87124	3.7901	5.0843	5.6988	6.08389	4.65857
UQCRH	7.23202	7.31638	7.33159	7.11741	7.17722	7.10221	7.31619	7.97427	6.99651	7.2714	6.78106	8.40291	6.35866	6.41179	8.38028	5.24735	5.15752	5.28115	6.27221	7.74154	8.15165	7.1539	6.45229	7.00629
NSUN4	3.00262	2.64742	3.3693	2.16237	3.50708	2.85941	3.16307	3.14604	2.5422	3.28581	2.58719	2.66738	1.91657	2.30872	2.79416	3.17432	3.10082	3.35098	2.58737	2.67708	3.67315	3.68492	4.07025	2.72256
AL122001.1	0.831319	0	0	0.342434	0	0.938115	0	0	0	0	0	0	0	0	0	0	0	0	0	0	0	0	0	0
FAAH	5.08858	3.97864	5.05515	4.56497	6.76107	6.85912	6.54471	6.02396	4.71418	4.25023	4.86523	4.88021	4.70221	5.70459	5.00479	5.23786	5.21776	5.67569	4.91632	5.12765	3.49951	3.81734	4.47194	3.71993
FAAHP1	1.07473	0.685608	0.195473	1.37923	2.26293	2.73507	1.36955	1.04562	1.88552	1.57707	1.70932	0.745224	1.98025	2.69344	0.685134	1.34015	1.36579	1.84088	1.17669	0.827474	0.955082	0.209915	0.226727	0.686102
LINC01398	0	0	0	0	0	0.0895597	0.182361	0	0.0816037	0	0	0.183451	0	0.220417	0.512579	0.22081	0	0.134827	0.177681	0.0894356	0	0	0	0
DMBX1	0	0	0	0	0	0	0	0	0.0988149	0	0.0431005	0	0	0	0	0	0	0	0	0	0.0933972	0	0.195973	0.13048
TMEM275	0	0	0	0	0	0	0	0	0	0	0	0.101969	0	0	0	0	0	0	0	0	0	0	0	0
MKNK1-AS1	0.227686	0.237097	0.889095	0.393334	0.817854	0.66039	0.30435	0.637369	0.21698	0.719925	0.230896	0.412403	0.185579	0.0807208	0.162178	0.547208	0.417431	0.751051	0.242164	0.531975	0.99654	1.25066	1.05834	0.769167
KNCN	0	0	0	0	0	0	0	0	0	0	0	0	0	0	0	0	0	0	0	0	0	0	0	0
MKNK1	3.09409	3.3215	3.44402	2.40904	3.84416	3.32822	3.46317	2.55755	3.28564	3.38186	3.2127	2.45302	3.79367	4.39779	2.7891	3.15073	3.27951	3.5728	2.65209	2.65495	4.96202	5.34241	4.9096	5.03241
MOB3C	4.06548	3.99054	4.32468	2.90059	4.25891	3.61447	3.86984	3.20329	3.10726	3.53498	3.151	3.10113	3.24682	3.43882	3.54342	3.49596	3.39226	3.81318	3.0545	2.70711	4.80616	4.77697	4.71417	4.20704
ATPAF1	4.48435	3.97025	4.7672	4.39055	4.60205	4.35914	4.65651	5.50971	3.50375	4.02309	3.56991	5.47515	3.48493	3.68064	5.29872	4.6571	4.871	4.78042	5.21505	5.4504	4.81193	4.74712	5.18012	4.2561
NENFP1	0	0	0	0	0.332084	0	0	0	0	0	0	0	0	0	0	0	0	0.455042	0	0	0	0	0	0
TEX38	0.373437	0.693637	0	0.183214	0.318648	0.107245	0.405666	0.163493	0.356679	0.139681	0.677969	0.316233	0	0.48315	0	0.262167	0	0	0.109643	0.107098	0	0	0	0
EFCAB14-AS1	0	0.331059	0.386911	0	0.868789	0.471868	0.687492	0.679534	0.768169	0.327514	0	0.268781	0.842316	0.997983	0	0.321675	0	1.31004	0.481182	0.254807	0.413214	2.2179	0.783669	1.40212
EFCAB14	5.76709	5.22788	5.99886	5.304	6.55178	5.61337	6.4234	5.75248	4.55307	5.6569	4.81831	5.73078	4.92355	4.53753	5.8992	6.38018	6.2508	6.22522	6.05983	5.89308	6.58622	6.72976	6.86005	5.71408
AL593856.1	0	0	0	0	0	0	0	0	0	0	0	0	0	0	0	0	0	0	0	0	0	0	0	0
CYP4B1	0	0	0.142288	0.3946	0.732216	0.636102	0.598662	0.730229	0.0421082	0.118866	0.0361003	1.09673	0.303115	0.0593633	0.967393	1.23068	0.425357	0.676521	1.18103	0.832829	0	0.153007	0.241661	0.055953
CYP4Z2P	0	0	0	0	0.104979	0	0.200048	0	0	0	0.077186	0.201236	0	0.348603	0.129854	0.126027	0	0.518585	0	0.190545	0	0	0	0
AL731892.1	0	0	0	0	0	0	0	0	0	0	0.10256	0	0	0.166254	0	0	0	0	0	0	0	0	0	0
CYP4A11	5.70756	1.4957	4.68917	3.60415	4.42802	4.6007	3.26072	7.99259	0.178805	0.205444	0.094547	5.23331	0.590649	5.02132	4.12779	5.29321	4.23662	5.97963	6.38975	7.08778	0	0	0	0
CYP4A26P	0	0	0	0	0	0	0	0	0	0	0	0	0	0	0	0	0	0	0	0	0	0	0	0
CYP4A43P	0	0	0	0	0	0	0	0	0	0	0	0	0	0	0	0	0	0	0	0	0	0	0	0
CYP4A27P	0	0	0	0	0	0	0	0	0	0	0	0	0	0	0	0	0	0	0	0	0	0	0	0
CYP4A44P	0	0	0	0	0	0	0	0	0	0	0	0	0	0	0	0	0	0	0	0	0	0	0	0
CYP4X1	3.07445	2.5055	2.89918	2.15157	3.25952	2.90879	3.15643	2.83555	1.77953	1.92517	1.53714	3.45555	3.36075	3.27601	2.85041	2.48289	2.80057	3.03617	3.4238	3.12089	1.27782	1.02155	0.755977	1.42245
CYP4Z1	0	0.0934105	0	0	0.214966	0.322892	0.0741917	0.628591	0.125871	0.411908	0.0551928	0.277899	0.0723204	0.929868	0.0933319	0.175747	0.104865	0.468497	0.269424	0.0705203	0	0	0.247446	0.241951
AL450996.1	0	0	0	0	0	0	0	0.101752	0	0	0	0.136845	0	0	0	0	0	0	0	0	0	0	0	0
CYP4A22-AS1	0.955488	0.408289	1.46225	0.810123	0.335622	1.44219	0.175089	2.08495	1.87775	2.02516	0.817911	1.11683	0	1.45359	0.725657	0.841507	0.635106	0.954665	1.86228	1.37428	1.03667	0	1.37921	0.200155
CYP4A22	2.81236	0.159999	1.85232	1.193	0.248322	0.121632	0.353428	5.78212	0	0.0546785	0	2.81183	0.0841895	2.1501	2.59429	2.85734	1.77553	3.36857	5.48554	2.46181	0	0.138351	0	0
MTND1P34	0	0	0	0	0	0	0	0	0	0	0	0	0	0	0	0	0	0	0	0	0	0	0.957493	0
LINC00853	1.33731	0.751607	1.23805	0.925797	1.90192	1.76249	1.81436	3.07751	1.26165	0.926492	1.76195	1.82092	0.766008	2.10565	1.24254	1.86719	1.3455	2.04863	2.60209	2.72949	1.60933	0.910741	2.27045	1.29368
PDZK1IP1	9.8775	8.42221	9.74667	7.86717	9.3722	9.83301	9.23664	11.3803	9.11571	9.55644	9.11001	9.07285	8.6109	8.01564	9.04144	9.53406	9.86819	9.98483	9.43042	10.0059	7.45825	9.03037	9.59597	8.26367
TAL1	2.2536	2.37904	2.61008	1.46276	3.4098	2.60735	2.81258	1.55663	1.42915	2.03815	1.43842	1.89012	2.41306	3.29832	1.76671	1.77871	2.11642	2.95051	1.37971	1.28973	0.561412	0.347251	0.244651	0.700624
AL135960.1	0.514662	0.334865	0.884126	0.258788	0.900457	0.477045	0.585507	0.120423	0.439446	0.528585	0.204541	0.407035	0.873282	1.41109	0.334605	0.48292	0.463218	0.677547	0.118926	0.257813	0	0	0	0.0948051
STIL	1.31212	1.58691	1.69689	0.251361	1.17458	0.936758	1.01926	0.31144	1.5434	1.88539	1.33212	0.461819	0.666747	1.34346	0.580549	1.25126	1.36934	1.52224	0.576769	0.388975	3.67147	2.86317	3.61017	2.33395
CMPK1	6.4336	6.18801	6.76873	4.76134	6.44927	5.92203	6.4245	6.26765	5.27454	6.36296	5.49488	6.13008	5.16852	5.07084	5.96509	6.54129	6.63531	6.62345	6.02224	5.86657	7.22095	7.26004	7.54955	6.55119
LINC01389	1.13355	1.52167	0.456187	0.864632	2.08623	1.26509	2.15207	1.39874	1.64401	1.34523	1.75008	1.31364	3.11601	2.81325	0.698845	1.32772	2.28297	1.47967	0.968895	0.553008	1.13947	2.07434	2.16656	1.70939
FOXE3	0	0	0	0.356503	0.0952102	0	0	0.200434	0.0814242	0	0.200406	0.26656	0.335617	0	1.07495	0	0	0	0.0913736	0.712016	0	0	0.162419	0.301677
FOXD2-AS1	3.11144	2.98265	2.93704	0.962101	3.09549	2.11507	2.64561	1.22053	2.64086	2.31452	2.81876	1.60866	3.53185	3.57401	2.04238	2.87523	2.83957	2.86146	1.55341	1.86903	3.6441	3.88321	3.5125	3.62155
FOXD2	3.42561	2.86456	2.56518	1.9808	3.29625	1.8616	2.6984	1.78347	1.79048	1.87743	1.98162	2.15497	2.57951	1.99628	3.09309	1.97564	2.22284	2.16174	1.36879	2.01456	2.13659	2.32857	2.53029	1.59598
AL356458.1	0	0	0	0	0	0	0	0	0	0	0	0	0	0	0	0	0	0	0	0	0	0	0	0
RPL21P24	0	0	0	0	0	1.00627	1.0434	0	0	0	0	0	0.601048	0	0	0	0.813917	0.470638	0	0	0	0	0	0
ATP6V0E1P4	0	0	0	0	0	0	0	0	0	0	0	0	0.564014	0	0	0	0	0	0	0	0	0	0	0
LINC01738	1.57222	1.16172	0.452971	0	3.26091	2.41423	3.49173	0.444377	1.26619	0.859938	0.833055	0.494977	2.95145	2.8235	1.22601	1.58346	1.57319	1.9406	0	0.207187	0	0	0.194342	0
TRABD2B	4.91017	3.96301	5.59667	3.27917	5.45451	5.46105	5.39298	4.63452	3.52425	4.30251	4.18442	3.76607	3.65902	4.10077	3.9186	4.29224	4.60084	4.49901	3.70547	4.38108	2.57106	3.0293	2.40929	2.87569
AL691459.1	0	0	0	0	0	0	0	0	0	0	0	0	0	0	0	0	0	0	0	0	0	0	0	0
AC096541.1	0.564343	0.874693	1.47994	0.34967	0.848785	1.39262	1.83386	0.31388	1.05615	1.21277	0.979685	0.338842	1.34346	1.62987	0.414847	0.569837	0.884126	1.03698	0	0.169751	0.619107	0.717048	0.432715	0.295789
LINC02794	0.573431	0.385112	0.888571	0.343053	0.493965	0.688782	0.851684	0.30787	0.353894	0	0.162108	0.313732	0.477055	0.838817	0.139991	0.374385	0	0.159624	0.108713	0.544273	0	0	0	0
AL356289.1	0	0	0	0.747524	0	0	0	0.379411	0	0	0	0	0.842316	0	0	0	0	0	0	0	0	0	0	0
CYP46A4P	1.05654	0	0	0.45548	0.537784	0.884608	0	0	0.469335	0	0	0	0	0	0	1.06535	0.71009	0	0	0	0	0	0	0
SKINT1L	0.442161	0.677658	0.123494	0.317963	0.163518	0.47866	0.235572	0.120882	0.861673	0.289407	0.285066	0.236955	1.28682	1.66585	0.535322	0.101076	0.670204	0.895085	0.0806739	0	0.132721	0.13286	0	0.966933
AL356289.2	0.0758987	0	0	0	0.183421	0	0	0.0467146	0	0	0	0.0632401	0.0612574	0.0766265	0.154167	0	0	0	0.119852	0.276607	0	0	0	0.072249
AL109659.1	0.28861	0.300288	0.870109	0	1.60314	1.14717	0.449008	1.05617	0.960598	0	0.344613	0.633327	0.438995	1.22766	0.548316	1.69632	0	0.845052	0	1.0284	0	0	0	0
SLC5A9	3.35772	2.17661	3.23226	2.11178	4.1928	3.98392	3.80171	4.55735	4.88036	4.15139	5.22898	2.5028	2.62809	3.93114	2.1106	4.38838	4.20236	4.1603	3.10796	3.46273	0.513071	1.04885	0.245891	0.446452
AL109659.2	0.600981	0	0.147056	0.0829912	0.365365	0.344777	0.582019	0.394873	0.085863	0.236114	0.336073	0.280162	1.71464	2.29683	0.124205	0.904116	0.139373	1.22772	0.568897	0.0940905	0.15795	1.0303	0.704224	0.495074
AL109659.3	0	0.212336	0.249855	0.143181	0.17244	0	0.170047	0.12758	0.405088	0	0	0.171068	0.79174	1.91019	0.212165	0.386368	0.619338	0	0	0.43963	0	0	0.28897	0.194439
SPATA6	2.45087	1.6926	2.56089	2.17701	3.19622	2.98302	3.42849	2.72061	2.68831	2.52663	2.77755	2.80361	2.55434	3.12083	2.71166	3.11512	3.08601	3.43779	2.81455	2.40945	2.53475	3.02699	2.81385	2.7194
PPP1R8P1	0.186623	0.194448	0	0	0.157731	0.148237	0.423842	0	0	0	0	0	0	0.982723	0.19429	0.50505	0	0.220975	0	0.148036	0	0.638928	0	1.12538
RNU6-723P	0	0	0	0	0	0	0	0	0	0	0	0	0	0	0	0	0	1.3868	0	0	0	0	0	0
AL356968.2	0.653958	0.677336	1.19292	0.558885	1.28648	1.05556	0.812574	2.27599	0.575306	0.774347	0.188698	2.08233	0.243908	0.946057	2.27245	0.76238	1.53158	1.79681	1.80034	0.123996	0.387547	0.38792	0	0
RNU4-61P	0	0	0	0	0	0	0	0	0	0	0.864556	0	0	0	0	0	0	0	0	0	0	0	0	0
AL356968.1	0	0	0	0	0	0	0	0	0	0	0	0	0	0	0	0	0	0	0	0	0	0	0	0
AGBL4	0.132332	0	0.19362	0.696729	0.436817	0.917066	0.707946	1.12581	0.0580249	0.0561221	0.0497849	1.10267	0.107202	0.27908	0.547252	0.369146	0.267399	0.476619	0.873316	0.904556	0.331254	0.239854	0.0399463	0
AL391844.1	0	0	0	0	0	0	0.173405	0.130137	0	0.110997	0	0	0	0	0	0	0	0	0	0.165096	0	0	0	0
BEND5	3.07105	2.47796	2.74473	3.13326	4.21916	3.87386	4.2545	4.10415	2.7448	2.92616	3.14928	4.02667	3.6638	3.48485	4.10692	3.79401	3.57757	4.34779	3.43591	3.58587	4.22671	2.94459	2.24414	1.95588
AL645507.1	0	0	0	0	0	0	0	0	0	0	0	0	0	0	0.609111	0	0	0	0	0.259284	0	0	0	0
AC099788.1	0	0	0	0	0	0	0	0	0	0	0	0	0	0	0	0	0	0	0	0	0	0	0	0
AL590432.1	0.594017	0.340436	0	0	0	0	0	0	0	0	0	0	0	0	0	0	0	0	0.494136	0	0	0	0	0
AGBL4-IT1	0	0	0	0	0	0	0	0	0	0	0.227572	0	0	0	0	0	0	0	0	0	0	0	0	0
AL390023.1	0	0	0	0	0	0	0	0	0	0	0	0	0	0	0	0	0	0	0	0	0	0	0	0
ZNF859P	0	0	0	0.0709628	0	0	0	0	0	0	0	0.085197	0	0	0	0	0	0	0	0	0	0	0.146865	0
AL645730.1	0	0	0	0	0	0	0	0	0	0	0.0651566	0	0	0	0	0	0	0	0	0	0	0	0	0
MTND2P29	0	0	0	0	0	0	0	0	0	0	0	0	0	0	0	0	0	0	0	0	0	0	0	0
ELAVL4	0.185996	0.0256968	0.146856	0	0.0409338	0.0193154	0.0795825	0.0592402	0.0689977	0.146052	0.0592313	0.0604692	0.151198	0.392486	0	0.354393	0.36018	0.294872	0.0197607	0	0.429327	0.216519	0.434973	0.27808
AL583843.1	0	0	0	0	0	0	0	0	0	0	0	0	0	0	0	0	0	0	0	0	0	0	0	0
AL592182.2	0	0	0	0	0	0	0	0	0	0	0	0	0	0	0	0	0	0	0	0	0	0	0	0
AL592182.1	0	0	0	0	0	0	0	0	0	0	0	0	0	0	0	0	0	0	0	0	0	0	0	0
LINC02808	0	0	0	0	0	0	0	0	0	0	0	0	0	0	0.0605543	0	0	0	0	0	0	0	0	0
AL592182.3	0	0.0643195	0	0	0	0	0	0	0	0	0	0	0	0	0	0	0	0	0	0	0	0	0	0
AL596275.1	0	0	0	0	0	0	0	0	0	0	0	0	0	0	0.4257	0	0	0	0.178634	0	0	0	0	0
HMGB1P45	0	0	0	0	0	0	0	0	0	0	0	0	0	0	0	0	0	0.612834	0	0	0	0	0	0
FCF1P6	0	0	0.681502	0	0	0.464409	0	0.528946	0	1.0004	0	0.26424	0	0	0	0	0	0	0.256146	0	0	0	0	0
DMRTA2	0	0	0	0	0	0.236717	0	0	0	0.12956	0	0	0.0517795	0.351337	0	0	0	0	0	0.0504818	0	0.166598	0	0
AL049637.2	0	0	0	0	0	0	0	0	0	0	0	0	0	0.209828	0	0	0	0	0	0	0	0	0	0
FAF1	4.0367	3.75823	4.19747	3.06908	4.17887	3.69739	4.19261	3.97123	3.35902	3.45887	3.22723	3.56902	3.2589	2.97207	3.76343	4.43287	4.41039	4.38963	3.62251	3.53735	4.43654	4.32797	4.881	3.99485
AL049637.1	0	0.677121	0	0.259494	0.310097	0.292316	0	0	0	0	0.232168	0	0	0.901759	0	0.367375	1.00909	0.426046	0.298446	0	0	0	0	0
RNU6-1026P	0	0	0	0	0	0	0	0	0	0	0	0	0	0	0	0	0	0	0	0	0	0	0	0
PHBP12	0	0.245787	0	0	0.375676	0	0	0.519267	0	0	0	0.198454	0	0.442591	0	0	0.703159	1.43541	0.361855	0.187902	0	0	0.603647	0
MRPS6P2	0	0	0	0	0	0	0	0.307308	0	0	0	0	0	0	0	0	0	0	0	0	0	0	0	0
CDKN2C	4.8044	4.87284	4.943	2.30486	4.75368	4.05723	4.47917	3.72507	4.71547	5.03164	5.06126	3.63376	4.36198	3.96505	3.282	5.25979	5.35951	5.34826	2.93101	3.44703	6.04602	5.85445	5.87089	5.26218
MIR4421	0	0	0	0	0	0	0	0	0	0	0	0	0	0	0	0	0	0	0	0	0	0	0	0
MIR6500	0	0	0	0	0	0	1.25209	0	0	0	0	0	0	0	0	0	0	0	0	0	0	0	0	0
C1orf185	0	0	0	0	0	0	0	0.210553	0.126734	0.180305	0.109098	0.146621	0	0	0.182208	0.17693	0	0	0	0	0	0	0	0
CFL1P2	0	0	0	0	0	0	0	0	0	0	0	0	0	0.511678	0.731274	0	0	0	0	0	0	0.647956	0	0
LINC01562	0	0.0890458	0.105574	0	0.205311	0.0672943	0.202493	0.199749	0.120052	0.170962	0.0525813	0.138941	0.315737	0	0	0	0	0.285827	0.0688199	0.192882	0	0	0	0
RNF11	6.44423	6.08832	6.82436	5.70468	6.78323	6.06686	6.79367	6.55765	5.05145	6.16746	5.07864	6.46521	5.00448	4.89363	6.61351	6.70733	6.78433	6.91551	6.45449	6.55213	6.39914	6.49141	6.81812	5.20194
AL162430.1	0.733669	0.230379	0	0.155661	0.187309	0.176141	0.348455	0.265345	0	0.227829	0.489322	0	0	0.416509	0	0.740432	0	1.13208	0	0.175904	0.289981	1.08021	0.312851	0.395163
AL162430.2	0.412978	0	0.49871	0	0	0.603531	0	0	0.772271	0.424538	0.265308	0	0	0	0	0.417205	0.475412	0.843581	0.614935	0	0.531317	0	0.569802	0
TTC39A	4.69667	2.76734	5.17138	1.71208	2.81605	2.79937	2.93576	2.3345	3.15828	3.48417	3.84287	2.0416	1.61008	2.00611	2.66019	4.20685	3.55291	4.15802	1.55512	2.16431	2.01477	1.6853	2.72321	0.730162
TTC39A-AS1	0.160895	0.578288	0.371836	0.405398	0.135801	0.35316	0	0	0.41794	0.165808	0.364543	0.257903	0	0	0	0.162689	0	0	0	0.127395	0	0.212471	0.756699	0
EPS15	4.6638	4.81004	5.08809	3.51076	4.97302	4.28975	4.87524	4.17759	3.81544	4.519	3.88365	4.18705	3.89896	3.82195	4.17095	5.07897	5.06185	5.16489	4.54199	4.13922	5.66	5.94921	6.00497	5.20885
AL671986.1	0	0	0.460685	0	0.324922	0.161307	0	0.126941	0	0.208948	0.351498	0	0.165072	0	0.558549	0	0	0.239943	0.977	0.437645	0.685651	0.686251	0	1.28406
RNU6-877P	0	1.93191	0	0	1.70243	0	0	0	0	0	0	0	0	0	0	0	0	0	0	0	0	0	1.56996	0
AC104170.2	0.711875	1.22222	0.339075	0	0	0	0	0.175752	0.38163	0.286309	0	0.612767	0.227431	0.515486	0	0.718483	0	0.327541	0	0.222054	0.651992	0	0	0.854907
AC104170.1	0.683263	0	1.0923	0.272903	1.00976	1.27743	0.584317	1.76507	1.0554	0.700746	0.63553	0.323375	0.790459	2.22354	0	1.15433	0.440097	0.44682	0	1.12765	2.22097	2.09043	1.4701	0.898289
RNU6-1281P	0	0	0	0	0	0	0	0	0	0	0	0	0	1.25495	0	0	0	0	0	0	0	0	0	0
CALR4P	0	0.152399	0.179975	0	0.062959	0	0	0.295592	0.0537559	0.632654	0.134138	0.062439	0	0	0	0	0	0.0893716	0	0	0	0	0.208926	0
OSBPL9	4.49457	4.339	4.76984	3.71143	4.76522	4.38579	4.77482	4.60387	4.00798	4.47408	4.17092	4.76584	4.22438	4.69334	4.66552	4.88534	5.10581	4.89957	4.72109	4.54792	4.12591	4.15365	4.51744	4.02475
GAPDHP51	0	0	0	0	0	0	0	0.337437	0	0	0.121444	0.162979	0	0	0.202266	0	0	0	0	0	0	0	0	0
SLC25A6P3	0	0	0	0	0	0	0	0	0	0.420768	0	0	0	0	0	0	0	0	0	0	0	0	0	0
AL050343.1	0	0	0	0	0	0	0	0	0.880822	0	0	0	0	0	0	0	0	0	0	0	1.3716	0	0	0
NRDC	5.14302	5.18084	5.52047	4.03653	5.4614	4.95534	5.29206	4.53701	4.69075	5.09884	4.64916	4.33081	4.85103	5.42853	4.59156	5.4298	5.247	5.39845	4.53636	4.1731	5.94877	5.95766	6.3327	5.75274
AL050343.2	0.561258	0.659635	0.917457	1.17205	0.896859	0.696963	0.606596	0.864655	0.645555	0.653286	0.471186	0.546206	0.252089	1.37895	0.412467	0.783868	0.879759	0.65076	0.918166	0.520187	0.399918	0.278805	0.430247	0.104809
AL050343.3	0	0	0	0	0	0.853574	0	0.956881	1.30245	0	0	0	0	0.604044	0	0.604993	0	0	0	0	0	0	0	0
MIR761	0	0	0	0	0	0	0	0	0	0	0	0	0	0	0	0	0	0	0	0	0	0	0	0
TSEN15P2	0	0	0	0.352616	0	0.395694	0	1.15495	0.653963	0	0.316513	0	0	0	0	0	0	0	0	0	0	0.624436	0	0.467658
RAB3B	0.306733	0.751577	1.5694	0.80927	0.130111	0.0501329	0.0655649	0.812316	0.111464	0.232275	0.0958831	0.607915	0	0.079922	0.966355	0	0	0	1.15128	0.785634	0.0217003	0	0.157555	0.0606005
RNA5SP48	0	0	0	0	0	0	0	0	0	0	0	0	0	0	0	0	0	0	0	0	0	0	0	0
AL445685.2	0	0	0	0	0	0	0	0	0	0	0	0	0	0	0	0	0	0	0	0	0	0	0	0
RN7SL290P	0	0	0	0	0	0	0	0	0	0	0	0	0	0	0	0	0	0	0	0	0	0	0	0
TXNDC12	3.2893	2.35463	3.31115	1.70892	3.24365	2.82452	3.19563	2.76153	1.30379	3.26815	1.69555	2.25236	0.905639	0.98896	2.44981	2.13006	2.2222	2.45823	1.60641	1.55434	3.04536	3.55385	3.44166	1.63401
AL445685.3	0	0	0	0	0	0	0	0	0	0	0	0	0	0	0	0	0	0	0	0	0	0	0	0
KTI12	2.71613	2.92875	2.82781	1.68044	2.1341	2.03873	1.99707	1.48539	1.79251	1.98648	2.1522	2.10132	1.72443	1.18816	1.96638	2.42106	2.50389	2.08323	1.59952	2.25244	2.76198	2.76333	3.30467	2.61728
AL445685.1	0	0.260247	0	0	0	0.199453	0.20909	0	0	0.66535	0.157372	0	0	0	0	0	0	0.294872	0	0	0	0	0	0
TXNDC12-AS1	0	0	0	0	0.945183	1.1082	0.685159	0	0	0	0.292325	0.385016	0	0	0	0.457409	0	0	0.670205	0.365724	0.580486	0	0	1.26435
BTF3L4	4.22827	4.02649	4.54525	3.09295	4.2063	3.89391	4.27661	3.64259	3.50746	4.23387	3.14169	3.78325	3.17605	2.73958	3.99815	4.50645	4.35931	4.49921	3.91926	3.43121	5.11154	5.23796	5.73648	4.60683
ZFYVE9	3.0697	2.56096	3.68991	2.91365	4.06869	3.24185	3.87641	3.75864	1.65806	3.11448	2.00852	3.6567	1.82819	1.87054	3.53564	3.92247	4.28335	4.12273	3.83525	3.51461	3.26337	2.9277	3.93104	2.12119
RN7SL788P	0	0	0	0	0	0	0	0	0	0	0	0	0	0	0	0	0	0	0	0	0	0	0	0
AL139156.2	1.4309	0	0	0.369083	0.438026	1.41219	0.432457	0.600923	1.14254	0	0.827747	0	0	0	1.21908	1.19352	2.58346	1.33613	0.748456	0	1.09715	0	0.695677	0.488651
AL139156.1	0	0	0	0	0	0	0	0	0.166152	0	0.143298	0	0	0	0	0	0	0	0	0	0.94201	0	0	0
PDCL3P6	0	0	0	0	0	0	0	0	0	0	0	0	0	0	0	0	0	0	0	0.213869	0	0.631597	0	0
AL139156.3	0	0	0	0	0	0	0	0	0	0	0	0	0	0	0	0	0	0	0.371167	0	0	0	0	0
DNAJC19P7	0	0	0	0	0.433627	0	0.757819	0	0	0	0	0	0	1.63977	0	0	0	0	0.417967	0	0	0	0	0
ANAPC10P1	0	0	0	0	0	0	0	0.21161	0	0	0	0	0.874095	0.335548	0	0	0	0	0	0	0	0	0	0
CC2D1B	3.69008	3.88824	4.00462	3.11611	4.28112	4.02276	3.92816	3.72629	4.43199	4.1392	4.29334	3.31958	3.48071	3.98558	3.71244	3.74181	3.76263	3.96934	3.1306	3.49961	4.91653	4.85626	4.99003	4.54857
AL513218.1	0.796976	1.88627	0.545394	0	1.91697	0.65799	0.685159	1.08626	2.51746	1.3349	1.79524	1.15283	1.12718	1.8506	1.34465	1.31748	1.45257	1.21776	1.61803	1.95802	1.79775	2.16069	0.621825	1.92767
AL513218.2	0	0.214648	0	0.144777	0.174343	0.44461	0	0.726657	0.409219	0.841976	0.458502	0	0	0.207955	0	0.697234	0.239785	0.941217	0.167497	0	1.28916	0	0.534789	0
PLA2G12AP1	0	1.21786	0.707092	0	0.711099	0.483161	0.504317	0	0.445151	1.0343	0.826268	0.275672	0	0.329209	1.21714	0.598016	0.923539	0.935607	0.687561	0.482574	0	0.750805	0	0
ORC1	1.46225	1.26284	1.88953	0.432267	1.74735	1.03546	1.53798	1.16242	1.70907	1.81862	1.36503	0.756819	0.672188	0.725164	0.132835	1.08524	1.39618	1.4417	0.94559	0.72303	4.02381	3.04767	3.20718	2.24274
PRPF38A	4.26481	4.06077	4.18121	3.32697	4.72144	4.17441	4.52644	3.70152	3.55185	3.99974	3.74066	3.76379	3.71809	3.70914	4.12308	4.53631	4.48938	4.83928	3.94928	3.80266	4.90518	4.90339	5.07976	4.51038
TUT4	2.46499	2.34547	2.74651	1.73874	3.09593	2.57162	2.90405	2.31615	2.47578	2.82795	2.67681	2.12652	2.40271	2.64151	2.09751	3.14606	3.22552	3.30228	2.58898	2.26588	3.03313	3.17689	3.32754	2.48401
AL591167.1	0	0.411794	0	0.283768	0	0.801791	0.605238	0	0	0.724888	0.254104	0	0	0	0	0	0	1.0955	0	0	0	0	0	0.679119
EEF1GP7	0	0	0	0	0	0	0	0	0.369656	0	0	0.226661	0.219929	0	0	0.272022	0	0	0	0.401578	0	0	0	0
GPX7	4.59554	4.48901	4.0901	2.7901	4.43306	3.50455	3.96433	3.13536	3.9877	4.9662	4.18844	3.3688	3.87618	3.46826	3.91209	3.0278	2.89185	2.89417	3.05491	3.2018	4.67869	4.79185	4.51819	4.56078
SHISAL2A	0.852585	2.19909	1.34445	0.28875	0.704109	0.548946	0.981196	0.372434	1.29476	1.25477	1.51859	0.290184	1.17046	1.53533	0.789911	0.902714	1.2957	0.772487	0.331611	0.171331	2.13475	2.06303	1.22305	2.24121
COA7	2.95933	2.63909	3.52649	2.40634	3.00663	2.61363	3.16426	3.65584	2.1902	3.22653	2.18136	3.48999	1.81222	1.7895	3.77602	3.17843	2.9999	3.29746	3.33416	3.5403	4.01155	3.64375	3.94239	3.17466
NDUFS5P3	0	0	0	0	0	0	0	0	0	0	0	0	0	0	0	0	0	0	0	0	0	0	0	0
RN7SL62P	0	0	0	0	0	0	0	0	0	0	0	0	0	0	0	0	0	0	0	0	0	0	0	0
ZYG11B	3.67285	3.18803	3.91623	2.77022	4.52009	3.60145	4.2169	4.30793	2.99419	3.62476	3.03985	3.62001	2.51398	2.64833	3.67522	4.36632	4.31401	4.49862	4.18924	3.80366	4.14847	4.16334	4.38701	3.06742
RNU2-30P	0	0	0	0	0	0	0	0	0	0	0	0	0	0	0	0	0	0	0	0	0	0	0	0
RPS13P2	3.80647	3.36034	3.3889	2.42141	3.96161	3.99077	4.08172	3.38672	3.53652	3.816	2.88159	3.42297	3.23209	2.94853	4.21189	3.91708	4.40262	3.03843	2.26632	0	0	0	0	0
RNU6-969P	0	1.95205	0	0	0	0	0	0	0	0	0	0	0	0	0	0	1.38792	0	0	0	0	0	0	0
ZYG11A	0.606103	0.132607	0.756029	0.883354	0.90585	1.46309	0.70747	2.67141	0.149709	0	0.0529993	1.42309	0.505147	0.925606	0.627674	1.33499	1.15693	1.96654	1.96569	1.21528	0	0	0	0
AC099677.4	0	0	0	0.833928	0	0	0.392579	0.759964	0	0	0	0	0	0	0	0	0	0	0.383174	0.375046	0	0	0	0
ECHDC2	4.01567	4.0148	4.26368	3.90817	5.12238	5.06864	4.50068	5.11282	4.11235	3.73565	4.18385	4.48501	4.52913	5.85532	4.67039	4.19436	4.19943	4.67355	4.3241	4.45104	3.16461	3.61783	3.76151	3.43393
AC099677.1	4.12737	3.12878	4.49544	2.4676	5.49539	5.24024	4.85013	4.70577	3.29262	4.4203	3.86294	4.00316	1.57753	3.34362	4.37716	4.79045	4.28051	5.65456	4.59215	4.09731	3.45429	4.13911	4.42398	2.86113
AC099677.2	0	0	0	0	2.36047	0	0	1.00277	0	0	0	1.60892	0	0	0.89532	0	0	0	0.731675	1.55285	0	0	0	0
SCP2	5.55769	5.0152	5.82413	4.70672	5.90195	5.65625	5.91953	6.42314	4.7633	5.47155	5.03827	5.992	4.32748	4.03568	5.78655	5.77757	5.82399	5.92251	5.86513	5.6444	5.50319	5.48216	5.46906	4.93836
AC099677.5	0	1.33432	0	0	1.78101	0	0	1.47222	0	0	2.18536	0	1.11727	0	0	0	0	0	0	0	0	0	0	0
AC099677.7	0	0	0	0	0	0	0	0	0	0	0	0	0	0	0	0	0	0	0	0	0	0	0	0
AC099677.6	0	1.32559	0	0	0	0	0	0	0	0	1.46282	0	0	1.29626	0	0	0	0	0	0	0	0	0	0
AC099677.3	0	0	0	0	0	0	0	0	0	0	0	0	0	0	0	0	0	0	0	0	0	0	0	0.760433
AL445183.3	0	0	0	0	0	0	0.559215	0	0	0.374598	0	0.308292	0	0	0	0	0	0	0	0	0	0	0	0
TUBBP10	0	0.158058	0	0	0	0	0	0	0.109566	0	0	0.126876	0	0.64112	0.157927	0	0	0	0	0	0	0	0	0
PODN	4.98185	5.12295	6.26533	0.570938	4.95562	3.91968	5.03331	0.824412	2.47147	3.2254	3.38233	1.51348	2.60397	2.69974	1.85231	3.60451	3.63227	2.76206	1.98147	0.676817	0.21177	0.635975	0.861494	1.89271
AL445183.1	0	0	0	0	0	0	0	0	0	0	0	0	0	0	0	0	0	0	0	0	0	0	0	0
HIGD1AP11	0	0	0	0	0	0	0	0	0	0	0	0	0	0	0	0	0	0	0	0	0	0	0	0
SLC1A7	1.13743	1.00211	1.59768	0.0262079	1.06561	0.683416	0.926863	0.423466	1.20789	1.57621	0.883317	0.179783	0.378233	0.788283	0.0781589	0.571056	0.323325	0.712978	0.118384	0.115644	0.0507744	0	0.108261	0
AL445183.2	0.548277	0.111713	0.253406	0	0.255073	0	0.0888431	0	1.49086	0.63861	1.29579	0.0893915	0	0.10811	0	0.303219	0.240612	0	0	0	0	0	0	0
AL606760.4	0	0	0	0	0	0	0	0	0	0	0	0	0	0	0	0	0	0	0	0	0	0	0	0
CPT2	2.93988	1.88265	3.4104	2.15648	3.17151	3.11985	3.23605	3.47012	1.95964	2.71077	1.84211	2.9175	1.49798	2.12033	2.80671	3.15054	3.177	3.46874	2.9411	2.88676	2.55958	2.62072	2.49996	1.81284
AL606760.2	0.956057	0.987054	0.197111	0.403957	0.478405	0.351883	0	0.515531	0.58686	0.165169	0.585952	0.831689	0.461947	1.34627	0.690015	0.440054	0.186977	1.35003	0.359114	0.126898	0.395832	1.27633	1.13876	0
CZIB	4.68973	4.6252	4.78043	3.17515	5.0468	4.84132	5.00488	4.17506	4.69424	4.63947	4.71431	4.20313	4.88288	5.17025	4.46719	4.75179	4.66189	4.88483	3.88332	3.49436	4.5905	4.53957	4.5914	4.76401
AL606760.3	0	0	0.201721	0.0392824	0.0476614	0.0446891	0.0924617	0.197565	0.040663	0	0	0	0.0901438	0	0.223602	0.0574455	0.130354	0.0678057	0.0900168	0.0446263	0.0757868	0.0758679	0.160065	0
MAGOH	5.13175	5.32238	5.11848	4.06874	5.20318	5.21487	5.11501	4.90687	5.02154	5.26914	5.08156	4.91739	4.90511	4.63345	5.28075	4.05531	4.59513	4.76113	3.46046	4.6004	6.46584	5.99402	6.30201	6.06757
AL606760.1	0.604017	0.20816	0.127695	0.689569	0.582194	0.432137	0.689088	0.895158	0.454396	0.385942	0.12498	0.636492	0.237477	0.104348	1.00577	0.460234	0.336194	0.439477	0.777937	0.858941	0.998449	0.99924	1.2032	0.770749
LRP8	0.547755	0.832854	0.949791	0.347261	0.439025	0.222286	0.413949	0.362691	0.415798	0.569785	0.342461	0.389699	0.248965	0.253946	0.418673	0.399356	0.437163	0.386823	0.43579	0.318052	1.99416	2.33961	2.31131	1.71625
AL355483.3	0	0	0	0	0	0	0	0	0	0	0	0	0	0	0	0	0	0	0	0	0	0	0	0
AL355483.1	0	0.532392	0	0	0	0	0	0	0	0	0	0	0	0	0	0	0	0	0	0	0	0	0	0
AL355483.2	0	0	0	0	0	0	0	0	0	0.481124	0	0	0	0	0	0	0	0	0	0	0	0	0	0
LINC01771	1.33665	0	0.39705	0.232435	0.712088	0.262135	0.274524	0	0.240066	0.608791	0	0	0.268045	1.3452	0	0	0	0	0.267689	0	1.01776	2.25146	1.51492	0.568979
AC119428.2	0.217507	0	0.491075	0	0.184133	0.327716	0.342854	0.580814	0.158159	0	0.136353	0	0	0	0	0	0	0	0	0	1.06559	0.285513	0.307763	0.207519
AC119428.1	0	0	0	0	0	0	0	0	0	0	0	0	0	0	0	0	0	0	0	0	0	0	0	0
LINC02812	0.2073	0.403708	0.254029	0	0.47283	0	0.327399	0.358884	0.286941	0	0.358835	0.329262	0	0.2092	0	0	0.789035	0.245146	0	0	2.11152	1.80481	0.293733	0.197749
SLC25A3P1	0	0	0	0	0	0	0	0	0	0	0	0	0.0518438	0	0	0	0	0	0	0	0	0	0	0
DMRTB1	0	0	0	0	0	0	0	0.0510222	0	0	0	0	0	0	0.244943	0	0	0	0	0	0	0	0	0.153609
GLIS1	2.06888	0.940648	2.13899	1.78733	4.83728	4.59853	4.81077	3.5053	3.52598	3.29234	3.8537	2.09274	3.28931	4.00537	2.01644	4.54546	4.97925	4.94007	2.21386	2.4094	0.390764	0.805234	0	0.338201
RNU7-95P	0	0	0	0	0	0	0	0	0	0	0	0	0	0	0	0	0	0	0	0	0	0	0	0
NDC1	3.22795	2.90276	3.66491	2.25702	3.43125	2.85265	3.29459	3.10623	2.46564	3.40835	2.45038	2.95705	2.08323	2.41934	2.66833	3.65414	3.59876	3.66852	3.12346	3.01769	4.19184	4.19334	4.4043	3.02567
AL049745.1	0	0	0	0	0	0	0	0	1.32746	0	0	0	0	0	0	1.05143	0	0	0	0	0	1.94539	0	0
AL049745.2	0	0	0	0	0	0	0	0	0	0	0	0	0	0	0	0	0	0	0	0	0	0	0	0
YIPF1	5.1889	4.90344	5.25339	4.03423	4.83527	4.61306	5.11357	4.79655	4.22863	4.82102	3.92109	4.32001	3.71897	3.85237	4.71189	4.84794	4.75587	4.87519	4.49305	4.3695	6.02917	6.27028	6.09297	5.52263
DIO1	1.13776	0.672733	0.959479	3.41768	0.33831	0.42927	0.333866	7.76598	0.579977	0.40719	0.429072	4.97256	0.139419	0.532668	4.32627	0.328482	0.802423	0.932587	5.89626	6.30218	0.593827	1.3388	1.25389	1.17717
HSPB11	3.68381	4.27008	3.95311	3.02991	3.61546	3.7054	3.66011	3.38862	3.60105	3.68034	3.61303	3.10658	3.5213	3.34742	3.39065	3.70441	3.52933	3.94655	2.96113	2.6789	4.9025	4.47709	4.91801	4.34744
LRRC42	4.29679	3.68185	4.78031	3.58963	4.69878	4.46202	4.81399	4.50045	3.50953	4.79105	3.61373	4.05662	2.92222	3.07051	4.04522	4.58819	4.589	4.48548	3.53983	3.68191	5.64264	5.26166	5.22164	3.63238
HNRNPA3P12	0.18349	0	0.225259	0	0.155058	0.145717	0.417263	0.114542	0	0.35617	0.220623	0.292802	0	0	0	0	0.213782	0	0	0	0	0.241723	0.26086	0
LDLRAD1	0.165246	0	0.105146	0	0	0	0	0	0	0	0.102894	0	0	0	0	0	0	0	0	0	0	0	0	0
TMEM59	6.3923	5.86004	6.58334	5.58067	6.82429	6.52949	6.82376	6.71694	5.33166	6.24037	5.58027	6.44622	5.08372	4.71887	6.20926	6.33029	6.40297	6.46062	6.2071	6.07682	6.14173	6.12413	6.6112	5.65474
AL353898.3	0.317824	1.08121	1.08808	0.225814	0.426138	0.877242	0.266812	0.433329	0.908722	1.18401	1.35123	0.423021	1.57479	1.69594	0.598883	0.998134	1.29347	0.756379	1.17089	0.824876	1.40893	1.46869	1.2872	1.70703
TCEANC2	2.03714	2.0683	2.19301	1.08134	1.95774	1.51447	1.88199	1.65919	1.248	1.92638	1.46146	1.8655	1.30169	1.73172	1.70094	2.04576	2.02989	1.98845	1.79101	2.0279	2.54962	2.75542	2.7359	2.28205
MIR4781	0	0	0	0	0	0	0	0	0	0	0	0	0	0	0	0	0	0	0	0	0	0	1.91536	0
AL353898.1	0	0	0	0	0	0	0	0	0	0	0.453128	0	0	0	0	0	0	0	0	0	0	0	0	0
AL353898.2	0	0	0	0	0	0	0	0	0	0	0	0	0	0	0	0	0	0	0	0	0	0	0	0
AL357673.1	0.0516935	0	0	0	0	0.0802131	0.0842573	0	0.241017	0.104766	0.122858	0	0.0821394	0.151236	0	0.198675	0.118924	0.177824	0.0415945	0	0.134901	0	0	0
CDCP2	0	0	0	0	0	0	0	0	0	0.127217	0	0	0	0	0	0	0	0	0	0	0	0	0	0
AL357673.2	0.0412632	0	0.0512339	0	0	0	0	0	0.114547	0.083934	0.0745366	0.0343123	0.0974674	0	0.0848495	0.12177	0	0	0	0	0	0	0	0
CYB5RL	1.58633	1.26346	1.88624	1.08514	2.49438	1.76221	1.99843	1.47568	1.4463	1.75177	1.49581	1.60881	1.9654	2.64058	1.6514	2.13188	2.27003	2.16502	1.5571	1.60163	1.68404	2.2035	1.80814	1.45164
MRPL37	5.29822	4.46964	5.34109	3.77776	6.48511	6.03804	6.33326	6.38303	5.16007	5.96674	5.27527	5.64879	4.54504	3.8673	5.92768	6.19418	6.29768	6.04616	5.48132	5.5322	6.56279	6.03018	6.52744	5.53387
SSBP3	4.84538	4.4825	4.60291	4.0017	5.20395	5.03156	5.245	4.13359	3.75806	4.18797	3.97747	4.414	4.19183	3.72854	4.5991	3.84755	4.27204	3.83025	3.8897	4.5177	3.89679	4.05459	4.24307	4.12662
SSBP3-AS1	0.631745	0.850953	1.15849	0.647655	1.25034	1.05407	1.02975	0.264052	0.701271	0.888144	0.877141	0.586269	0.770531	1.22134	0.600469	0.784662	0.930454	1.12789	0.234155	0.92817	0.453186	1.35149	0.111418	0.393318
AL161644.1	0	0	0	0	0	0.139717	0	0	0	0	0	0	0	0	0	0	0	0	0	0	0	0	0	0
AL035415.1	0	0	0	0	0	0	0	0	0	0	0	0	0	0	0	0	0	0	0	0	0	0	0	0
AC099796.2	0	0	0	0	0	0	0	0	0	0	0	0	0	0	0	0	0	0	0	0	0	0	0	0
LINC02784	0	0	0	0	0	0	0	0	0	0	0	0	0	0	0	0	0	0	0	0	0	0	0	0
AC099796.1	0	0	0	0	0	0	0	0	0	0	0	0	0	0	0	0	0	0	0	0	0	0	0	0
HNRNPA1P63	0	0	0	0	0	0	0	0	0	0	0	0	0	0	0	0	0	0	0	0	0	0	0	0
ACOT11	0.468585	0.353416	1.08528	1.95298	2.19952	1.5229	1.93455	3.73254	1.17703	1.00405	1.16976	3.19059	0.833668	0.701336	3.297	1.52689	1.57606	1.56739	3.11385	3.23211	0.599828	0.920868	0.427705	0.492549
FAM151A	0.719697	0.609419	1.38508	4.31291	2.12668	2.66683	2.12988	9.10065	0.979874	1.35505	1.005	6.16408	0.603496	0.367721	6.05688	1.85513	2.84372	1.87595	7.0436	7.40698	0	0.133113	0.608925	0
AL590093.1	0	0	0	0.562969	0	0.446451	0	0.358374	0.579489	0.563443	0	0	0.245888	0	0	0	0	0.63668	0.800917	0.786037	0	0	0	0
MROH7	0.0887607	0.17964	0	0.586607	0.339636	0.334635	0.143541	0.334521	0.656333	0.156575	0.596624	0.546556	0.440077	0.874249	0.644377	0.111372	0.224217	0.204286	0.398349	0.813302	0.0602188	0.118149	0.096999	0.221446
MROH7-TTC4	0	0.0303306	0	0.0397851	0.0482696	0	0	0.0526475	0.139274	0	0.0177608	0	0.0912773	0.113886	0	0.0581761	0.0341416	0	0.0462941	0	0	0	0	0
TTC4	0.168644	0.682224	0.444139	0.227132	0.602836	0.77617	0.494523	0.58847	0.79557	0.596494	0.588396	0.310359	0.550568	0.842437	0.757352	0.27394	0.474483	0.531949	0.339292	0.21626	0.829766	0.637743	1.46029	0.39437
PARS2	3.35618	2.1126	3.26539	1.93312	2.99322	2.54676	3.02905	2.84576	2.01792	2.43883	1.83676	2.92584	1.66085	1.07884	2.95817	2.70276	2.5431	2.82532	2.8929	3.07417	2.77332	3.23181	2.87754	2.51408
TTC22	2.79603	1.79285	3.16447	1.85257	3.81213	3.21449	3.3856	3.59993	2.70261	2.96255	3.24912	2.61991	2.12204	2.36997	2.63147	3.06214	3.03002	3.31672	2.63714	3.20689	2.56379	3.57468	4.02131	2.51352
AC096536.1	0	0	0	0.900679	1.26699	1.21257	0.759536	0.328933	0.377714	1.45188	0.822228	0	0	1.43182	0	0.887966	0	0.588613	1.7481	0	0.645862	1.70539	1.15604	1.58401
LEXM	0.314288	0.593225	0	0	0.346534	0.172684	0.416175	0.428688	0.0810232	0.223434	0.260253	0.343932	0.334099	0	0.225757	0.409641	0	0.133885	0.176458	0.326473	0.72593	1.85549	2.07076	0.300297
DHCR24	4.77992	4.17712	5.7257	4.11553	4.66005	4.77603	4.46811	4.95988	3.95306	4.94014	4.37953	4.6681	3.79037	3.44458	5.0077	4.64199	5.2581	4.26205	4.40238	4.70342	6.49912	5.64892	6.41823	4.74217
AC096536.3	0	0	0	0	0	0	0	0.14496	0	0.237686	0	0	0	0.433389	0	0	0	0.272557	0	0	0	0	0	0
AC096536.2	0	0.335682	0.392213	0.229445	0.704248	0.478154	0.271042	0.205092	0	0	0.384572	0	0	0	0	0	0	0.927202	0.680887	0.477572	1.42449	0	0	0
DHCR24-DT	0.461447	0.669684	1.1204	0.332438	0.705461	0.915396	0.950156	0.298234	1.14254	1.35412	0.426968	0.554841	0.203301	0	0	0	0.529959	0	0.203025	0.198457	0.591067	1.47208	0.633008	0
AL590440.2	0	0	0	0	0	0	0	0	0	0	0.20418	0.18653	0	0	0.231053	0	0	0	0.0931606	0	0	0	0	0
TMEM61	2.0752	0.163411	1.58606	4.24741	0.132289	0.124261	0.130428	3.4503	1.15443	1.20381	2.02737	5.22397	0	0	4.72266	0	0.345239	0.350684	3.70674	4.27897	0	0	0	0.726629
AL590440.1	0	0	0	0	0	0	0	0	0	0	0	0	0	0	0	0	0	0	0	0	0	0	0	0
BSND	0	0.0438549	0	3.05862	0	0	0	2.94225	0.0594479	0.0218317	0.0634848	3.46559	0	0	3.75374	0	0	0	3.42105	3.47717	0.0283464	0	0	0
PCSK9	0.0811883	0.0429831	0.194408	0.162724	0	0.0640038	0	0.0500053	0.114282	0	0	0.224132	0	0	0.276805	0	0.0483575	0	0.328018	0.0323111	0	0	0	0
USP24	3.75564	3.82072	4.35423	3.41109	4.39671	3.67195	4.01371	3.87326	4.32604	4.24879	4.34902	4.04334	3.60747	4.1652	3.90642	4.28468	4.21252	4.44893	4.45746	4.17312	5.27771	5.37711	5.43631	4.35314
MIR4422HG	0.478189	0.435042	0.188909	0.107282	0.190179	0	0.0652654	0	0	0	0.048514	0.0656715	0.239181	0	0	0	0.092365	0	0.0635239	0	0.461642	0.294563	0.864256	1.54669
GYG1P3	0	0	0	0	0	0	0	0	0	0	0	0	0	0	0	0	0	0	0.158721	0	0	0	0	0
MIR4422	0	0	0	0	0	0	0	0	0	0	0	0	0	0	0	0	0	0	0	0	0	0	0	0
AL603840.1	0	0.213942	0	0.0167636	0	0.0190914	0.0398755	0.0585625	0.0173575	0.0497671	0	0.0401258	0	0.0724496	0	0	0	0.0291	0	0	0.0325766	0	0	0
GOT2P1	0	0	0	0	0	0	0	0	0	0	0	0	0	0	0	0	0	0	0.122091	0	0	0	0	0
MTCO2P34	0	0	0	0	0	0	0	0	0	0	0	0	0	0	0	0	0	0	0	0	0	0	0	0
RN7SKP291	0	0	0	0	0	0	0	0	0	0	0	0	0	0	0	0	0	0	0	0	0	0	0	0
RNU6-830P	0	0	0	0	0	0	0	0	0	0	0	0	0	0	0	0	0	0	0	0	0	0	0	0
LINC01755	0	0	0	0.0415661	0	0	0	0	0	0	0	0	0.140672	0.060649	0	0	0	0	0	0	0	0	0	0
LINC01753	0	0	0	0	0	0	0	0	0	0	0	0	0	0	0	0	0	0	0	0	0	0	0	0
PIGQP1	0	0	0	0	0	0	0	0	0	0	0	0	0	0	0	0	0	0	0	0	0	0	0	0
AL353681.1	0	0	0	0	0	0	0	0	0	0	0.444056	0	0	0.262034	0	0	0	0	0	0	0	0	0	0
AC119674.1	0.197117	0.298015	0.184993	0.0880192	0.316106	0.281088	0.258345	0.137958	0.125933	0.0535066	0.0318128	0.0850499	0.52692	0.78304	0.106237	0.311169	0.281574	0.433984	0.121734	0.156477	0.0350401	0	0.0380747	0
AC119674.2	0.148745	0.226766	0.420393	0.0528799	0.749697	0.749178	0.661652	0.0469569	0.0547294	0.477575	0.220816	0.12445	0.231941	0.410365	0.36001	0.525607	0.821628	1.07482	0.284159	0.277934	0.285522	0	0	0.270829
RPSAP20	1.09352	0.745891	0	0	0	0.326398	0	0	0.299459	0.223085	0.259852	0.181902	0.722796	2.09482	0	0.218968	0	0.255998	0.176178	0	0.284066	0	0	0
LINC01767	0.335455	0.424262	0	0	0.349084	0.329312	0.517586	0.110688	0.12855	0.266249	0.162978	0	0.144176	0.945033	0.18477	0.338978	0	0.556445	0.27488	0	0.12157	0	0.131764	0.246897
PLPP3	7.15696	6.13756	7.48873	5.5663	8.16423	7.64813	7.91385	6.35619	4.43821	5.76287	4.97277	5.98192	5.81656	5.1393	6.34578	7.56233	7.31376	8.00724	6.22931	6.14879	4.67682	2.90877	3.54964	4.09315
RPL21P23	0	0.726773	0	0	0.335948	0.316841	0	0.252112	0	0.404411	1.4427	0	0	0	0	0	0	0.460124	0	0	0	0	0	0
RPL23AP85	0	0	0	0	0	0.334471	0	0	0	0	0.491238	0	0.617977	0	0	0.418877	0	0	0	0	0	0	0	0
AC099789.1	0	0	0	0	0	0	0	0	0	0	0	0	0	0	0	0	0	0	0	0	0	0	0	0
PRKAA2	2.35381	1.64334	2.94778	3.04112	4.09411	3.90324	3.98889	4.06229	2.58233	2.96129	2.54609	3.78662	2.85938	3.30676	3.48856	3.89407	3.95162	4.29048	3.99017	3.69799	2.66393	2.92729	3.70481	2.16021
FYB2	0.28348	0.0460139	0.345432	2.40229	1.52024	1.77848	1.56985	2.06823	0.0925548	0.13233	0.0270052	2.01301	0.534384	0.555673	2.80537	0.358907	0.963293	0.290505	2.65477	2.10465	0.22241	0.459897	0.063954	0
AL360295.1	0	0	0	0	0	0	0	0	0	0	0	0.0916233	0	0	0.114384	0	0	0	0	0	0	0	0	0
C8A	0	0	0	0	0	0	0	0	0	0	0	0	0	0	0	0	0	0	0	0	0	0	0	0
C8B	0	0	0	0	0	0	0	0	0	0	0	0.336464	0	0	0	0	0	0	0	0	0	0	0	0
AL161740.1	0	0	0	0	0	0	0	0	0	0	0	0	0	0	0	0	0	0	0	0	0	0	0	0
DAB1	0.506111	0.712482	0.736704	0.0738589	0.0453862	0.0838883	0.0881124	0.128421	0.407519	0.459058	0.342113	0.231793	0.0859003	0.0275629	0.188498	0.367246	0.292715	0.0645903	0.451609	0.182078	0	0.26964	0.0783691	0.051467
AL390243.1	0	0	0	0	0	0.399599	0	0	0	0	0	0	0	0	0	0	0	0	0	0	0	0	0	0
RPS20P5	0	0	0	0	0	0	0	0	0	0	0	0	0	0	0	0	0	0	0	0	0	0	0	0
DAB1-AS1	0	0	0	0	0	0	0	0	0	0	0	0	0	0	0	0	0.108682	0	0	0	0	0	0	0
HNRNPA1P6	0	0	0	0.185234	0	0.554301	0.21941	0	0	0	0	0	0	0	0	0	0	0	0	0	0	0	0	0
RPS26P15	0.870722	0.518896	1.02317	0.891022	0	0	0	0	0.668994	0	0	0	0.414314	0	0	0	0	0.581652	0	0	0.638361	1.41766	0	1.12538
AL445193.2	0	0	0	0	0	0	0	0	0	0	0.191121	0	0	0	0	0	0	0	0	0	0	0	0	0
AL445193.1	0	0	0	0	0	0	0	0	0	0	0	0	0	0	0	0	0	0	0	0	0	0	0	0
AL357373.1	0	0	0	0	0	0	0	0	0	0	0	0	0	1.48985	0.553265	0	0	0	0	0	0	0	0	0
OMA1	2.8566	2.96468	3.44044	2.49538	3.39302	2.87789	3.44741	3.77468	2.86145	3.02952	2.5407	3.62326	2.63947	3.25939	3.28446	2.75021	2.94728	3.0116	3.32879	3.41675	3.53941	3.65873	3.58411	3.59211
AL035411.3	0.717199	0.667888	1.26554	0.47239	1.23076	0.648667	0.339613	0.477519	0.486678	1.05679	0.986024	0.901568	0.774858	0.217332	0.741805	0.406851	0.559737	0.744498	1.34997	1.00564	1.26655	1.66231	1.64033	0.385286
AL035411.2	0	0	0	0	0	0	0	0	0	0	0	0	0	0.75843	0	0	0	0.496166	0	0	0	0	0	0
RN7SL713P	0	0	0	0	0	0	0	0	0	0	0	0	0	0	0	0	0	0	0	0	0	0	0	0
TACSTD2	4.63021	4.78058	5.20273	7.45081	4.35642	3.95079	4.13094	7.23377	3.44235	3.99684	2.67909	7.65503	3.83735	3.29271	8.29917	2.95094	3.21766	1.67074	7.14916	6.87083	2.13928	0.713006	0.760899	1.45003
AL035411.1	2.31324	1.3381	2.50743	1.59031	2.60153	2.81929	2.91549	3.46685	1.75718	2.00712	1.77329	2.71073	1.0048	1.73163	3.03527	2.26464	1.56976	2.1719	1.94414	0.986227	1.69849	1.08681	1.15142	0.482631
MYSM1	2.75239	2.99906	3.04602	2.20795	3.36299	3.04043	3.06313	2.13386	2.51596	3.08188	2.69845	2.44145	2.69439	3.3095	2.41003	3.24249	3.17417	3.58044	2.80424	2.56777	3.36097	3.66947	3.93668	3.38656
AL136985.3	0.241883	0.131403	0.339521	0.274005	0.356107	0.585571	0.486697	0.332838	0.176283	0.249063	0.245277	0.565108	0.501094	0.942356	0.326616	0.244506	0.403212	0.196426	0.370407	0.192615	0.113354	0.16703	0.122888	0.398515
JUN	8.06662	8.2964	8.50961	6.44301	10.7487	10.6395	10.3586	8.8984	7.13279	7.6906	7.14037	8.16016	8.80128	9.07181	8.75672	8.16271	9.25459	9.15394	8.60351	6.82747	6.69791	7.98638	9.19844	8.62457
LINC01135	1.38364	0.757511	0.949293	0.917671	1.35765	1.42702	1.03016	0.98582	0.941672	0.918361	1.02347	1.25255	0.778482	1.61372	1.4222	1.18861	0.774578	1.20718	0.97654	0.763055	0.623375	0.659665	1.68958	0.774268
AL136985.2	0	0.357901	0.417663	0.79999	0.536945	0.707976	0.289399	0	0.253234	0.638196	0.577699	0	1.05793	1.2392	0	0.347845	0	1.1966	0.28223	0	1.66546	0	0.838012	1.01777
AL136985.1	0	0.466083	0	0	0.687695	0	0.379468	0	0.333289	0	1.68857	0	0	0	0	0	0	0	0	0	0	0	0.616701	0.429749
LINC02777	2.04866	1.45848	1.03024	0.969833	2.05294	1.72005	2.29505	1.80982	0.843361	1.692	1.6626	1.8019	0.788889	1.22506	1.76624	1.04129	1.15803	0.738539	1.69419	1.56749	1.81915	2.78803	3.94153	3.38012
LINC01358	1.23019	1.56469	1.1715	0.0498271	2.3759	1.649	2.10445	0.0729986	0.485764	0.525776	0.284455	0.0985098	0.33335	0.229039	0.0749952	0.331794	1.61667	0.575416	0.0388883	0	1.14606	2.01704	2.74447	2.23053
PHBP3	0	0	0	0	0	0	0	0	0	0.44726	0	0.369668	0	0.236056	0.243383	0	0	0	0	0	0	0	0.825149	0
AL592431.2	0	0	2.05362	0	0.770068	0	0	0	0	0.903319	1.01947	0	0	0	0	1.43622	0	1.00759	0	0	0	2.46873	2.84	0
AL592431.1	0	1.27832	1.09311	0	2.4766	1.80519	2.55424	0	0.404716	1.26814	0	0	0	0	0	0	0.618808	0	0	0	2.01968	1.50334	3.26901	1.66079
AC093425.1	0.155886	0.0562229	0.161534	0.126344	0.432984	0.605578	0.39344	0.112507	0.266773	0.185772	0.366942	0.269136	0.367531	0.853281	0.0283609	0.182301	0.181902	0.348835	0.0433403	0.063011	0.328244	0.386169	0.530716	0.386657
AC093424.1	0	0	0	0	0	0.73855	0.768246	0	0.684745	0	0.603753	0	0	1.19676	0.531347	0.517602	0	0.595745	0.424394	1.00095	0	0.65412	0	1.14832
FGGY	2.13712	1.20114	2.54956	0.819953	2.66452	2.26449	2.64428	2.74259	1.22695	1.95344	1.51299	1.84145	1.33971	1.74158	1.70592	2.92415	2.94381	3.09137	1.901	1.88983	1.4342	1.79439	1.73823	1.28088
MIR4711	0	0	0	0	0	0	0	0	0	0	0	0	0	0	0	0	0	0	0	0	0	0	0	0
AL035416.1	0.460416	0.258693	0	0	0.210707	0.668287	0.389439	0.156422	0	0.255857	0.1564	0.55364	0.380586	0.650269	0	0.251186	0	0.293133	0.380099	0.197973	0	0.325153	1.40494	0
HOOK1	3.20871	2.80102	3.69131	3.48437	4.79771	4.38605	4.56516	4.22246	2.96545	3.36993	3.10983	4.05002	3.42841	4.36632	4.10985	5.2102	5.17979	5.43303	4.34061	3.9585	2.19407	2.68764	3.77079	1.83664
CYP2J2	7.90618	6.43929	7.81173	0.616776	8.81362	8.81931	8.88033	3.05782	3.03245	3.38011	2.71228	1.19364	6.64363	7.48233	0.895768	6.42183	7.33571	6.76658	1.59546	1.41665	3.04113	4.68836	5.56082	5.38707
RN7SL475P	0	0	0.68059	0	0	0	0	0	0	0	0	0	0	0	0	0	0	0	0	0	0	0	0	0
C1orf87	0.217873	0.226908	0.314679	0	0	0	0	0	0	0	0	0.0760004	0	0.092003	0	0	0	0.108566	0	0	0	0	0	0
PGBD4P8	0	0	0	0	0	0	0	0	0	0	0	0	0	0	0	0	0	0	0	0.263921	0	0	0	0
LINC02778	0	0	0.19242	0.109333	0	0	0	0.355093	0	0	0	0.560683	0	0.300161	0	0	0	0	0.126732	0.343487	0	0	0	0
LINC01748	0	0.0139565	0.0166278	0.00919886	0.0442325	0.0312145	0	0	0	0.397201	0.00815337	0	0.010738	0	0.0414355	0	0	0.0159992	0	0.0104651	0	0.0875485	0	0
AC099792.1	0.138333	0.0977393	0	0.065054	0.189433	0.0374325	0.114967	0.0577945	0	0	0.0291822	0.0781348	0	0	0.144114	0	0	0	0.0755901	0.144037	0	0	0.197933	0
NFIA	2.22214	1.88783	2.27245	0.561039	2.04594	2.00581	2.10372	1.15135	1.19153	1.37438	1.34128	1.0777	1.27809	1.78066	0.977828	2.17918	2.22811	2.36185	1.28055	1.30545	0.655629	1.0986	1.56758	1.11925
NFIA-AS2	0.354356	0.133517	0.230752	0.0228311	0.183799	0.125525	0.106346	0	0.199974	0.13199	0.0599082	0	0.0527777	0.219101	0	0.0981826	0.149641	0.0395718	0	0	0	0	0	0
NFIA-AS1	0.598059	0	0.512663	0	0.363447	0.181644	0.770366	0	0.165965	0	0	0.649069	0	0.602872	0	0.900121	0.265014	0.269308	0	0	0	0	0	0.723462
AC099791.3	0	0	0	0	0	0	0	0	0	0.165936	0	0	0	0	0.167695	0.083703	0	0	0	0	0	0	0	0
AC099791.4	0	0.145848	0	0	0	0	0	0	0	0.275263	0	0	0.218487	0	0	0	0	0	0	0	0	0	0	0.133297
AC099791.1	0	0.275815	0	0	0	0	0	0	0.193547	0	0	0	0	0.687845	0	0	0	0	0	0	0	0	0	0
TM2D1	3.54722	3.28374	3.76585	2.6223	3.89792	3.90779	3.91348	3.17658	2.67318	3.75121	2.97201	3.34337	2.48447	2.70992	3.37278	4.09636	3.89551	4.00617	3.32057	3.08152	3.70529	3.87172	4.36412	3.28123
AC099791.2	0	0.435921	0.880781	0.301158	0	0	0.354243	0.269879	0.972051	0.763077	0.693343	1.42251	1.05968	3.25159	0.769718	0	0	0	0	0	0	0	0	0
PATJ	3.80843	3.06604	4.46464	3.41245	4.9195	4.45405	4.47705	5.42795	3.35102	3.57723	3.21479	4.13488	2.81842	4.46148	4.31771	4.75223	5.04454	4.93763	4.60535	4.62487	2.56334	3.04631	3.59124	2.21974
RNU6-414P	0	1.9623	0	0	0	1.06095	0	0	0	0	0	0	0	0	0	0	0	0	0	0	0	0	0	0
RNU6-1177P	0	0	1.44744	0	0	0	0	0	0	0	0	0	0	0	0	0	0	0	0	0	0	0	0	0
LAMTOR5P1	0	0.639609	0	0	0	0.504295	0	0.723028	0	0	0.982448	0	0	1.05551	0	0.62318	0	0	0	0	1.28374	0	0	0
RN7SL180P	0	0	1.50233	0.419156	0	0.822563	0	0.37714	1.45723	0	0	0.858843	0	2.5734	0	0	0.657646	0	0	0	0	0	0	0
MIR3116-1	0	0	0	0	0	0	0	0	0	0	0	0	0	0	0	0	0	0	0	0	0	0	0	0
MIR3116-2	0	0	0	0	0	0	0	0	0	0	0	0	0	0	0	0	0	0	0	0	0	0	0	0
PIGPP2	0	0	0	0	0	0	0	0	0	0	0	0	0	0	0	0	0	0	0	0	0	0	0	0
RPS15AP7	0	0	0	0	0	0	0	0	0	0	0	0	0	0	0	0	0	0	0	0	0	0	0	0
L1TD1	0.248736	0.258941	0.357649	0	0.249632	0.270744	0.389795	0.214741	0.146893	0.390443	0.185925	0.247696	0.446386	0.542054	0	0.816833	0.696412	0.345555	0.0845395	0	0.203728	0	0	0.36314
AL162739.1	0	0	0	0	0	0	0	0	0	0	0	0	0	0	0	0	0	0	0	0	0	0	0	0
KANK4	1.33537	0.896977	1.383	0.267419	1.06865	0.61406	0.8911	1.25833	0.239742	0.360586	0.498187	1.25494	0.777	1.46051	1.20361	1.78261	1.80395	1.43249	1.20558	0.971049	0	0	0.0865624	0
RNU6-371P	0	0	0	0	0	0	0	0	0	0	0	0	0	0	0	0	0	0	0	0	0	0	0	0
USP1	4.40324	4.11056	4.91887	3.3282	4.867	4.06514	4.83087	3.98619	3.25049	4.43421	3.38758	4.07268	2.9113	3.12959	4.25169	4.86984	4.9009	4.74019	4.47337	3.85221	5.87577	5.43118	6.03282	4.25839
DOCK7	1.91187	1.51804	2.3625	1.30188	2.60602	2.15222	2.5569	1.90654	2.4098	2.54387	2.35351	1.62095	1.46855	2.03569	1.82114	2.83514	3.0254	2.96547	1.97475	1.396	3.17606	3.2191	3.47882	2.06452
AL451044.1	0	0	0	0	1.00976	1.53544	0	0	0	0	0.453128	0	0	0	0	0	0	0	0	0	0	0	0	0
ANGPTL3	4.63355	3.54042	5.58014	2.30455	5.75463	5.7563	5.87641	6.85231	1.38623	1.13229	0.934963	5.26281	1.8926	1.87883	4.08226	5.61057	3.77531	4.48389	5.61296	4.81461	0	0.488136	0.247918	0.361342
AL138847.2	1.82224	1.21722	2.70713	0.575726	2.90655	2.8377	3.10074	3.36733	0.225648	0	0.0680256	2.39881	0.327197	0.310478	1.10993	2.72542	1.51945	2.04788	2.89115	2.60541	0	0.146127	0	0
AL138847.1	0.338056	0.63392	0	0	0	0	0	0	0	0	0.716679	0	0	1.51932	0	0	0	0	0	0.69587	0	0	0	0.323122
AC103923.1	0.304288	0	0.196961	0.312841	0.836542	0.126973	0.903794	0.652809	0	0.313127	0.0996552	0.98106	0.461625	1.04757	0.575545	0.672598	0.635106	0.883087	0.358855	0.243349	0	0	0.893606	0.532532
ATG4C	3.47074	3.35521	3.76819	2.34247	3.78385	3.2674	3.77613	3.46036	2.93635	3.60606	3.17514	3.35213	3.03696	3.07538	3.2407	3.96402	3.94856	4.05167	3.59604	3.04282	4.36315	4.06013	4.09522	3.81396
AC099794.1	0	0	0.850981	0	0	0	0.34012	0	0	0	0.258788	0	0	0.406765	0	0	0	0.826331	0	0	0	0	0	0
AC099794.2	0	0	0	0	0	0	0	0	0	0	0	0	0	0	0	0	0	0	0	0	0	0	0	1.237
LINC01739	0	0	0	1.31416	0	0	0	0.553304	0	0	0	1.25619	0	0	1.33861	0	0	0	1.26192	0.149465	0	0	0	0
AL162400.3	0	0	0	0	0	0	0	0	0	0	0	0	0	0	0	0	0	0	0	0	0	0	0	0
AL162400.1	0.487069	0	0	0	0	0	0	0	0	0	0	0	0	0	0	0	0	0	0	0	0	0	0	0
AL162400.2	0	0	0	3.62809	0	0	0	2.12328	0	0	0	3.34215	0	0	2.75526	0	0	0	2.93106	1.95392	0	0	0	0
AC096543.1	0	0	0	0	0	0	0	0	0	0	0	0	0	0	0	0	0	0	0	0	0	0	0	0
LINC00466	0.0554345	0	0	0	0	0	0	0.0507429	0.0783126	0.112201	0.0672582	0	0	0	0	0	0	0	0	0	0	0	0	0
RNA5SP49	0	0	0	0	0	0	0	0	0	0	0	0	0	0	0	0	0	0	0	0	0	0	0	0
AC096543.2	0	0	0	0	0	0	0	0	0	0	0	0	0	0	0	0	0	0	0	0	0	0	0	0
RPSAP65	0	0	0	0	0	0	0	0	0	0	0	0	0	0	0	0	0	0	0	0	0	0	0	0
FOXD3-AS1	0	0	0	0	0.262666	0	0	0.284677	0.117666	0.31778	0.195855	0.136197	0	0	0.169398	0	0	0	0.131846	0.356334	0	0	0	0.155055
FOXD3	0.0789834	0	0.275416	0.107524	0.0663695	0	0.0654148	0.31033	0	0	0	0.506022	0	0	0.555774	0.079889	0	0.182562	0.624285	0.338228	0	0	0	0
MIR6068	0	0	0	0	0	0	0	0	0	0	1.30084	0	0	0	0	0	0	0	0	0	0	0	0	0
AL049636.1	0	0	0	0	0	0	0	0	0	0	0	0	0	0	0	0	0	0	0	0	0	0	0	0
ALG6	2.36499	2.61029	2.31071	1.73567	2.70917	2.57583	2.76649	1.9082	2.63249	2.93461	2.71237	2.42204	2.37812	2.99611	2.12888	3.055	3.06429	2.95225	2.29825	1.8688	2.97878	3.17902	3.41627	2.87674
ITGB3BP	3.10093	2.95101	3.10455	2.136	2.39017	2.4999	2.6729	2.02047	2.74368	2.66532	2.69014	2.26006	2.36045	2.93876	2.04103	3.03822	2.74237	2.9935	2.32257	1.88227	3.25559	3.24625	3.59409	3.36317
BX004807.1	0	0	0	0	0.263064	0	0	0	0	0	0	0	0.132238	0	0	0	0	0	0	0	0	0	0.432302	0
EFCAB7	2.62796	2.20726	2.43535	1.48916	2.39819	2.35048	2.39239	2.25017	2.55952	2.32719	2.65102	2.24888	2.14068	2.60997	2.00287	2.51882	2.82219	2.76907	2.34299	1.83639	2.4001	2.43805	2.80395	2.31176
RN7SL488P	0	0	0	0	0	0	1.16773	0	0	0	0	0.504031	0.490345	1.01302	0	0.594588	0	0	0	0.479703	0	0	0	0
RNU7-123P	3.03714	0	0	0	2.81368	2.25274	2.79535	2.43078	1.43877	1.79931	3.05634	0	2.76306	3.9597	1.81081	2.55149	0	2.75705	0	0	2.89842	2.0812	2.17355	2.47737
DLEU2L	0.112513	0.633054	0.382034	0.475447	0.886125	0.65263	0.341909	0.199434	0.194565	0.546484	0.480541	0.45424	0.296255	0.727064	0.374456	0.496032	0.65363	0.943781	0.604334	0.43197	0.218404	0.678034	0.824088	0.5486
AL109925.3	0	0	0	0	0	0	0	0	0	0	0	0	0	0	0	0	0	0	0	0	0	0	0	0
AL109925.6	0	0	0	0	0	0	0	0	0	0	0	0	0	0	0	0	0	0	0	0	0	0	0	0
AL109925.4	0	0	0	0	0	0	0	0	0	0	0	0	0	0	0	0	0	0	0	0	0	0	0	0
AL109925.2	0	0	0	0	0	0	0	0	0	0	0	0	0	0	0	0	0	0	0	0	0	0	0	0
AL109925.5	0	0	0	0	0	0	0	0	0	0	0	0	0	0	0	0	0	0	0	0	0	0	0	0
AL109925.1	0	0	0	0	0	0	0	0	0	0	0	0	0	0	0	0	0	0	0	0	0	0	0	0
PGM1	4.67477	3.92835	5.41849	3.71766	5.87357	5.63159	5.91173	5.50198	4.16148	5.87565	4.55391	5.2893	3.60062	3.38727	5.21777	5.26532	5.61029	5.68239	4.7849	5.00336	5.66367	5.64891	6.00563	4.4447
RN7SL130P	0	0	1.97995	1.39228	2.05786	2.23393	1.35533	1.28685	2.01047	2.14268	1.72402	1.12192	0.814861	2.11818	1.31055	1.95219	0.638471	1.93842	1.09561	0.454054	1.53858	1.18361	0	1.8861
ROR1	1.8804	1.64594	2.74856	1.05433	2.23187	0.893291	1.74504	1.47386	0.994891	1.42397	0.690856	1.43751	1.09559	1.69222	1.33511	2.40545	1.60717	1.77281	1.59925	1.33782	0.733704	1.40308	1.08993	0.908468
AL161742.1	0	0	0	0	0	0	0	0	0	0	0	0	0	0	0	0	0	0	0	0	0	0	0	0
CFL1P3	0	0	0	0	0	0	0	0	0.274408	0	0.441975	0	0	0	0	0	0	0	0	0	0	0	0	0
RNU6-809P	0	0	0	0	0	0	0	0	0	0	0	0	0	0	0	0	0	0	0	0	0	0	0	0
ROR1-AS1	0	0.06002	0	0.0784809	0.0949504	0.0452475	0	0.1363	0.120149	0.171099	0	0.139053	0.134802	0	0.0599689	0.05816	0	0.134174	0	0.131516	0	0	0.725562	0
AL445205.1	1.63113	0	0.762924	0.566281	1.57957	1.77009	1.56537	1.01603	0.483641	0.365932	0.117938	1.73119	0.418847	1.18328	1.79976	0.886679	0.219936	1.32681	1.36161	1.13989	0.644851	0.248614	1.1545	0
UBE2U	0.108946	0	0.134527	0.147772	0.259265	0.0860594	0	0	0	0	0	0.406368	0	0.39709	0.218805	0	0	0	0.0879976	0.386143	0	0	0	0
RNU7-62P	0	0	0	0	0	0	0	0	0	0	0	0	0	0	0	0	0	0	0	0	0	0	0	0
CACHD1	2.25635	1.88029	2.56356	1.78916	3.72385	3.04546	3.47076	3.09682	2.17733	2.8157	2.05371	2.1171	1.48389	1.28133	2.68796	3.12561	2.45238	3.19695	2.98144	2.80251	3.48968	2.28267	4.26165	1.24267
MIR4794	0	0	0	0	2.04714	0	0	0	0	0	0	0	0	0	0	0	0	0	0	0	0	0	0	0
RAVER2	2.4503	2.26954	2.93149	2.61914	4.26613	3.81029	4.10852	2.98231	2.62643	3.10861	2.74116	3.09529	2.56574	2.92979	2.86256	4.50007	4.63574	4.76657	3.2029	3.04086	3.27961	2.61891	3.59358	2.47542
JAK1	5.91059	5.50698	6.25384	3.87135	6.34758	5.30553	6.11204	4.8542	4.16735	5.49491	4.36239	4.45074	4.59306	4.41386	4.65998	6.27648	6.41746	6.38227	4.89941	4.59999	6.30817	6.29541	6.50431	5.09371
AL606517.2	0	0	0	0	0	0	0	0	0	0	0	0	0	0	0	0	0	0	0	0	0	0	0	0
AL606517.1	0	0	0	0	0.952333	0	0	0	0.614012	0	0	0	0	0.460697	0	0.461455	0	0.920706	0	0.662681	0	0	0	0.7726
LINC01359	0.265066	0.789088	0.323426	0.171283	0.620008	0.951531	0.478154	0.209631	0.618489	0.130458	0.554938	0.0217783	0.613559	1.30028	0.181402	0.455264	0.119519	0.652048	0.234403	0.246734	0.0351061	0.479797	0.247996	0.521845
SLC2A3P2	0	0.139837	0.313533	0.342434	0.493117	0.297492	0.401838	0	0	0.487743	0	0	0	0.373085	0.139721	0.135616	0	0.302779	0.108501	0	0	0	0	0
AL357078.2	0	0	0	0.214609	0.257215	1.18882	0.469466	0	0.735024	0	1.35795	0.255226	0.953547	0.771258	0.314446	0	0	0.640838	0.247385	0.630074	0	0.393687	0.423206	0.288994
RNU6-1176P	0	1.26772	1.42159	0	1.08898	2.0592	0	0	0	0	1.40139	0	0	1.89583	0	1.89785	0	0	0	0	0	0	0	0
MIR3671	2.56437	0	3.19616	3.61632	4.33548	3.79058	2.67849	0.998661	2.99984	0	0	1.23821	3.35174	4.13295	3.25571	4.6929	3.12393	4.06259	2.30477	2.88946	0	0	3.69715	2.50403
MIR101-1	0	0	0	0	0	0	1.36991	0	0	0	0	0	0	0	0	0	0	0	0	0	0	0	0	0
AL357078.1	0	0	0	0	0	0	0	0	0	0	0	0	0	0	0	0	0	0	0	0	0	0	0	0
MRPS21P1	0	0	0	0	0	0	0	0	0	0	0	0	0	0	0	0	0	0	0	0	0	0	0	0
AK4	5.03439	3.85769	5.64514	3.58028	5.291	5.24463	5.35664	7.4583	3.09513	4.69179	3.44589	6.39553	3.45021	3.89447	5.80362	5.7066	6.3288	6.22612	6.57307	6.63955	6.23063	6.2517	6.87773	4.85613
RPS29P7	0	0	0	0	0	0	0	0	0	0	0	0	0	0	0	0	0	0	0	0	0	0	0	0
DNAJC6	0.715746	0.759388	0.848253	1.15388	1.82709	1.13851	1.51686	3.89223	1.11471	1.42751	1.33035	2.60183	1.14703	1.78583	2.4478	2.2677	3.53485	3.13722	2.72584	2.72109	1.51854	1.30855	2.76197	0.869755
AL139294.1	0	0	0	0	0	0	0	0	0	0	0	0	0	0	0	0	0.413177	0	0	0.287284	0	0	0	0
COX6CP13	0	0	0	0	0	0.584861	0	0	0.540245	0	0	0	0	0	0	0	0	0	0	0	0	0	0	0
RNU2-15P	0	0	0	0	0	0	0	0	0	0	0	0	0	0	0	0	0	0	0	0	0	0	0	0
LEPROT	6.07588	5.67867	6.27914	5.25089	6.65461	5.96836	6.48967	6.4467	5.32572	6.40227	5.52703	5.93649	5.20553	5.10152	6.02938	6.36634	6.47819	6.61777	6.18553	5.80058	5.87333	6.15226	6.38178	5.34057
LEPR	2.39868	1.82526	2.99123	2.03686	2.88482	2.22847	2.82439	2.25631	2.17379	2.93045	2.01554	2.62893	2.57742	2.82162	1.81895	3.02837	2.54554	2.95947	2.70502	2.0618	2.78889	3.15862	3.4795	2.00495
AC119800.1	0.42313	0.775869	1.43224	0	0.361927	0.617455	0	0.272205	0.789137	0	0.501047	0	1.40168	0.755638	0.439146	0.756769	1.14023	0.494179	0	0	1.71782	0	0.997197	0
AC097063.1	0	0	0	0	0.0937226	0	0	0	0	0	0	0	0	0.216659	0.32338	0	0	0	0	0	0	0	0	0
AL513493.1	0	0.257159	0	0	0	0.0687131	0	0	0	0	0	0	0.137466	0	0	0	0	0	0	0	0	0	0	0
RN7SL854P	0	0	0	0	0	0	0	0	0	0	0	0	0	0	0	0	0	0	0	0	0	0	0	0
PDE4B	3.00123	3.43753	3.25841	1.34014	4.63377	3.60689	4.21049	2.28262	1.94086	3.25297	2.10253	1.56984	1.53888	1.34059	2.43714	4.22174	3.52058	4.50782	2.32938	1.7166	4.89844	5.08669	5.36296	4.1912
AL590783.1	0	0	0	0	0	0	0	0	0	0	0	0	0	0	0	0	0	0	0	0	0	0	0	0
RNU4-88P	0	0	0	0	0	0	0	0	0	0	0	0	0	0	0	0	0	0	0	0	0	0	0	0
SGIP1	2.41693	2.48321	2.39179	1.78275	1.48178	1.22134	1.32129	1.16333	1.90443	1.93196	1.73727	2.14434	3.30233	4.06048	1.57402	1.23083	0.582194	1.15863	2.05624	2.09684	0.776102	0.813073	0.985965	1.17995
MIR3117	0	2.76419	0	0	0	0	0	0	0	0	0	0	0	0	0	0	0	0	0	0	0	0	0	0
AL139147.1	0	0.605236	0.552058	0.425436	0.392883	0.257566	0.782091	0.105656	0.438509	1.41885	0.464521	0.389977	0	0.324107	0	0.324665	0.526694	0.923647	0	0.13434	0.587497	0.223706	1.90062	0
TCTEX1D1	0.67872	1.20171	1.0491	0.0419441	1.00369	0.712686	0.54577	0.449943	0.843456	1.01349	0.725477	0.320958	0.18627	1.3561	0.393471	0.604993	0.854801	0.693459	0.311307	0.417659	1.18152	1.79967	0.909066	1.8523
INSL5	0	0.275815	0.323353	0.353053	0.224895	0.559762	0	0	0.780611	0	0.576589	0	0.979274	1.01302	0	0	0	0	0	0.211365	0	0	0	0
WDR78	2.37613	1.8097	2.30165	1.33912	1.75954	1.55924	1.79721	2.26427	1.92007	2.00396	1.53365	2.03583	1.78499	2.30716	1.85451	2.05994	1.92555	2.18515	2.21885	1.53281	0.578623	0.55081	1.00741	0.798629
AL592161.1	0	0	0	0	0	0	0	0.140147	0.441142	0	0	0	0	0	0	0	0	0	0	0	0	0	0	0
MIER1	3.97984	3.91755	4.44346	2.91031	3.8667	3.38731	3.7714	3.17589	3.21933	4.11412	3.4911	3.45992	3.06841	3.21823	3.45301	3.9018	3.81908	3.89832	3.63087	3.13752	4.36261	4.31909	4.73574	3.83666
SLC35D1	3.6546	2.76319	4.24227	2.48376	4.25204	3.69679	4.18385	4.11478	2.45734	4.28931	3.07568	3.14098	1.9763	2.59239	2.83763	3.71485	4.08373	3.8191	3.71921	3.39855	3.75593	3.91841	3.77136	2.58541
C1orf141	0	0	0	0	0	0	0	0.0737808	0	0	0	0.0671281	0	0	0.163339	0	0	0	0.0328323	0	0	0	0	0
AL133320.1	0	0	0	0	0	0	0	0	0	0	0	0	0	0	0	0	0	0	0	0	0	0	0	0
AL133320.2	0	0	0	0.325224	0	0	0	0.153204	0	0	0	0.640935	0	0	0.173741	0	0	0	0	0	0	0	0	0
IL23R	0.0633257	0	0.533329	0	0.15396	0.0980481	0.199059	0.113719	0.0453723	0.405179	0	0.103592	0.194243	0.346963	0.1897	0	0.612058	0.403481	0	0	0.0844467	0.0845368	0.0916264	0.173739
RNU6-586P	0	0	0	0	0	0	0	0	0	0	0	0	0	0	0	0	0	0	0	0	0	0	0	0
RNU4ATAC4P	0	0	0	0	0	0	0	0	0	0	0	0	0	0	0	0	0	0	0	0	0	0	0	0
AL389925.1	0	0	0	0	0	0	0	0	0.358414	0	0	0	0	0	0	0	0	0	0	0	0	0	0	0
IL12RB2	1.37696	1.10966	1.14952	0.0632552	0.54951	0.357238	0.46065	0.905967	2.78071	4.06302	2.96177	0.282521	1.85495	1.99836	0.308236	0.918744	0.790237	1.33554	0.53038	0.6426	1.0363	1.86008	1.33585	1.12273
SERBP1	6.18707	5.76962	6.5596	4.95346	6.49311	5.77519	6.40975	6.01015	5.08769	6.49708	5.30211	5.96211	4.71241	4.26652	5.95642	6.30604	6.48665	6.55214	5.48232	5.80119	7.06146	6.86998	7.23678	6.01555
RNU6-387P	2.69873	0	3.2561	0	1.10347	2.07994	0	0.876991	0.98379	1.93919	0.87689	0	0	3.22026	1.28296	3.22273	2.5487	3.64619	1.07104	1.05271	1.50823	0	2.81135	3.67225
LINC01702	0.685557	0	0.961572	0.273952	0.59352	1.47902	1.00207	3.44812	0.148328	0	0	2.36826	0	1.05314	2.06184	0	0	0	0.982232	2.66792	0	0	0.917577	0
RNU6-1031P	0	0	0	0	0	0	0	0	0	0	0	0	0	0	0	0	0	0	0	0	0	0	0	0
AL590559.1	0	0	0	0	0	0	0	0	0	0	0	0	0	0	0	0	0	0	0	0	0	0	0	0
RN7SL392P	0	0	0	0	0	0	0	0	0	0	0	0	0	0	0	0	0	0	0	0	0	0	0	0
HNRNPCP9	0	0	0	0	0	0	0	0	0	0	0	0	0	0	0	0	0	0	0	0	0	0	0	0
GADD45A	6.51645	5.90128	6.9399	6.60267	7.08508	6.85836	6.97532	7.92113	3.96454	5.11726	4.19306	6.9558	4.26017	3.99776	7.1909	6.1911	6.26403	6.55458	6.17074	6.61026	5.09604	5.32123	5.66044	4.74283
GNG12	6.26076	5.62834	6.84105	5.34288	6.5162	5.72388	6.51824	6.38386	4.7001	6.18485	5.03623	6.2557	4.56751	4.55143	6.1023	6.8106	6.93915	6.72944	6.39679	6.35235	5.43116	5.96245	6.20182	4.87781
RNU7-80P	0	0	0	0	0	0	0	0	0	1.78235	0	0	0	0	0	0	1.91968	0	0	0	0	0	0	0
GNG12-AS1	0.77175	0.231301	0.95096	0.871514	0.670624	0.833917	0.945629	1.11509	0.374354	0.515541	0.438124	0.950038	0.586075	0.628758	0.761257	1.23091	1.70223	1.58248	1.00062	0.983131	0	0.692018	0.685285	0.439371
AL157407.1	0	0	0	0	0	0	0	0	0	0	0	0	0	0	0	0	0	0	0	0	0	0	0	0
DIRAS3	4.54256	2.51224	4.40949	3.32857	2.5716	2.19658	2.76552	3.07317	1.23431	0.593072	1.16542	3.86788	2.32523	2.41532	3.54233	0.945228	1.1654	0.224869	3.72711	3.21937	0.648147	0.96073	0.387871	0.486829
ARL5AP3	0	0	0.949154	1.01946	0	0.664818	0	0	0	0	0.295748	0	0	0	0	0.462478	0	0	0	0.908273	0	0	0	0
WLS	4.27539	3.68833	4.47708	5.13795	5.56817	4.7708	5.34735	6.27887	3.6818	3.9745	3.52576	5.95899	3.69985	3.58538	5.74017	5.12887	5.5106	5.3587	5.8446	5.91055	2.29551	3.11323	2.19876	2.11097
CTBP2P8	0.148479	0.294569	0.182772	0.103702	0.347171	0.117621	0.123472	0.338191	1.43191	0.641102	1.33271	0.443277	0.90337	0.629789	1.30515	0	0.712197	0.603796	0.334282	0.11746	0	0.196338	0	0
MIR1262	0	0	0	0	0	0	0	0	0	0	0.959278	0	0	0	0	0	1.49859	0	0	0	0	0	0	0
RPS7P4	0	0	0	0	0	0	0.268067	0	0	0	0.380506	0	0	0	0.331817	0	0	0	0	0	0	0	0	0
COX6B1P7	0	0	0	0	0	0	0	0	0	0	0	0	0	0	0	0	0	0	0	0	0	0	0	0
ELOCP18	0	0	0	0	0	0	0	0	0	0	0	0	0	0	0	0	0	0	0	0	0	0	0	0
AL139413.1	0	0	0	0	0	0	0	0	0	0	0	0	0	0	0	0	0	0	0	0	0	0	0	0
RPE65	0.352445	0.157885	0	0	0.187646	0.120004	0.241816	0	0	0.228234	0.182506	0	0	0.0784588	0	0.153149	0.176776	0	0	0	0	0	0	0
DEPDC1	0.852672	0.594816	0.980844	0.0476465	0.955871	0.706174	0.568607	0.0213056	0.889061	1.79512	0.764801	0.139187	0.185559	0.346258	0	0.936719	1.06544	0.767615	0.0279747	0.106258	3.42094	2.43316	3.37145	2.42345
AL138789.1	0.201859	0.210278	0	0	0	0	0	0	0	0.551	0.242408	0	0	0.382188	0	0.382833	0.436933	0	0	0	0.265141	1.68783	0	0.192542
DEPDC1-AS1	0	0.568704	0	0	0.133201	0	0	0	0	0	0	0	0	0	0	0	0	0	0	0	0	0.208504	0	0.286682
TXNP2	0	0	0	0	0	0	0	0	0	0	0	0	0	0	0	0	0	0	0	0	0	0	0	0
AL035412.1	0	0	0	0	0	0	0	0	0	0	0	0	0	0	0	0	0	0	0	0	0	0	0	0
AL033530.1	0	0	0	0	0.118821	0.0568679	0.225482	0	0	0	0	0	0	0.072877	0	0	0	0	0	0	0.186314	0	0.292692	0.197026
AL691520.1	0	0	0	0	0	0	0	0	0	0	0	0	0	0	0	0	0	0	0	0	0	0	0	0
LINC01707	0	0	0	0	0	0	0	0.0406197	0	0.0344869	0	0	0	0	0.0348696	0	0	0	0.0532239	0.0262163	0	0	0	0
LINC02791	0	0	0	0	0	0	0	0	0	0	0	0	0	0	0	0	0	0	0	0	0	0	0	0
LINC01758	0.704495	0	0	0	0	0.318083	0	1.95485	0	0	0	2.29776	0	0	1.72259	1.37434	0	0	2.18065	1.57074	0	0	0	0
AL359894.1	0	0.349796	0	0	0	0.269973	0	0.214118	0	0	0.400472	0.28433	0	0	0	0	0	0	0.275678	0	4.2739	3.62079	2.3844	3.88083
LRRC7	0.553788	0.192318	0.382567	0.256247	0.380465	0.688078	0.302215	0.477155	0.12464	0.252428	0.236527	0.165176	0.50864	1.20131	0.267278	0.406533	0.243291	0.356629	0.401061	0.251818	0.491585	0.0916037	0.26236	0.493435
SGO1P1	0	0	0	0	0	0	0	0	0	0	0	0.220705	0	0	0	0	0	0	0	0	0	0	0	0
AL117353.1	0	0.188863	0	0	0	0.0737509	0	0.11311	0	0	0	0	0	0	0	0	0	0	0	0	0	0	0	0
RN7SL538P	0	0	0	0	0	0	0	0	0	0	0	0	0	0	0	0	0	0	0	0	0	0	0	0
PIN1P1	0	0	0	0	0	0	0	0.12193	0	0	0	0	0	0.19683	0	0	0	0	0	0	0	0	0	0
AL158840.1	0	0	0	0	0	0	0	0	0	0	0	0	0	0.206116	0	0	0	0	0	0	0	0	0	0
LRRC40	4.11089	3.74398	4.19476	2.94374	4.61991	4.0887	4.60932	4.15189	3.67888	4.16684	3.48067	3.97485	3.73749	4.09857	3.58631	5.10443	4.69509	5.00815	4.03297	3.53543	4.63879	4.64031	5.06427	3.76886
RN7SL242P	0	0	0	0	0	0	0	0	0	0	0	0	0	0	0	0	0	0	0	0	0	0	0	0
SRSF11	5.27069	5.72359	5.5125	4.67487	5.56268	5.55667	5.19698	4.79529	5.82328	5.6607	5.84549	5.00176	5.81667	6.81907	5.04399	5.69884	5.60917	5.97072	5.01457	5.00224	5.80141	6.02302	6.24494	5.8032
AL353771.1	0	0	0	0	0	0.579591	0	0.25363	0	0	0	0	0	0.711199	0	0	0	0.462708	0.590629	0	0.509761	0	0	1.1373
ANKRD13C	3.44428	3.34813	3.76626	2.50598	3.71069	3.16729	3.68234	3.247	3.13782	3.57319	3.22725	3.29272	3.07588	3.28312	3.13554	3.70379	3.81445	3.84929	3.20555	3.2619	3.71379	3.99886	4.06813	3.31212
HHLA3	3.46315	3.37413	3.08695	2.7394	3.23109	3.02126	3.42291	3.91537	2.61454	2.42883	2.22197	3.69378	3.70393	3.18613	3.83809	3.6253	3.74048	3.28798	3.25003	3.54956	3.02367	3.77544	3.66943	4.07169
AL158839.1	0	0	0.700271	0	0.274727	0.258797	0	0.205092	0	0.332093	0.384572	0.699537	0	1.33298	0	0	0	1.13889	0.264286	0	0	0	0	0.77831
CTH	1.92866	1.28405	2.48893	2.62613	2.51012	2.01508	2.30404	4.37811	1.07425	1.38017	1.23026	3.24365	0.860178	0.785541	3.20628	2.40336	2.12963	2.68715	3.68123	3.58846	0.566961	0.567475	0.607525	0.974709
AL354872.2	1.51415	0.404086	0.470384	0.712038	1.02526	0.978014	1.01442	2.96082	1.07137	0.712609	0.810524	1.48363	0.320112	1.52335	1.70522	2.15164	0	1.8463	2.31297	2.54642	0	0	0.538142	0
AL354872.1	0	0	0	0	0	0	0	0	0	0.206532	0.125414	0	0	0	0.208692	0	0	0	0	0	0	0	0	0
CASP3P1	0	0	0	0	0	0	0	0	0	0	0	0	0	0	0	0	0	0	0	0	0	0	0	0
LINC01788	0	0	0	0.885868	0.426439	0.186572	0.0681995	3.24482	0.370386	0.313242	0.0507082	2.15666	0.411524	1.34591	2.63481	0.236652	0	0.276396	2.2952	2.2111	0	0	0.425744	0.0783788
AL513285.1	0	0	0	0	0	0	0	0	0	0	0	0	0	0	0	0	0	0	0	0	0	0	0	0
PTGER3	0.967813	1.07584	1.81238	5.45214	3.81197	3.03524	3.53758	5.42147	4.46519	5.04677	5.207	6.09382	1.76493	2.35545	5.9515	4.77689	5.3661	5.35286	6.23472	5.86719	1.26575	1.27867	2.03534	1.96223
AL031429.1	0	0	0	1.29614	0	0	0.212464	1.63733	1.95537	1.91911	1.33589	1.95388	0.207346	2.3454	1.1412	2.34763	0.539402	1.50878	2.74642	1.8321	0	0	0	0
AL031429.2	0	0	0	4.12884	1.08071	0.903336	0.93777	2.87991	2.0019	2.75128	3.49626	4.29368	0.440161	1.69748	3.70696	1.88642	2.29989	1.97412	3.11422	3.49261	0	0	0	0
ZRANB2-AS1	0.200495	0.391274	0.245816	0.943006	0	0.55319	0.167224	1.18376	0.398865	0.69211	1.12477	1.38284	0.309684	1.03838	0.830417	0.380397	1.03808	0.921058	0.780111	1.11546	0	0	0	0.191237
ZRANB2	5.05391	5.31686	5.29399	4.62187	5.21146	5.09695	4.92686	4.49503	4.72757	5.27901	4.97467	4.9175	5.13305	5.83259	4.81929	5.51082	5.26932	5.62823	4.94912	4.61417	5.64368	5.72059	5.9499	5.67593
MIR186	3.22991	3.52474	4.30734	3.50755	4.15623	3.94958	4.13606	1.01532	2.19564	1.44922	2.02276	3.22403	1.23028	3.47995	2.16995	4.62916	3.15333	4.86447	2.67281	1.85742	3.85925	4.4122	4.92586	0
ZRANB2-AS2	0.290297	0.253846	0.269353	0.119841	0.387455	0.440334	0.346643	0.271004	0.279655	0.344957	0.339877	0.321016	0.169291	0.360426	0.28991	0.361039	0.519727	0.354759	0.320369	0.213187	0.159849	0.125959	0.496391	0.198383
AL358453.1	0	0	0	0	0	0	0	0	0	0	0	0.564024	0	0	1.48854	0	0	0	0	0	0	0	0	0
NEGR1	0.862881	0.909328	1.38871	0.807734	1.71902	1.35432	1.68411	1.83202	0.505578	0.491248	0.392334	1.69042	0.296179	0.220758	1.6254	2.22921	1.88232	2.12079	2.96679	1.21125	0.0822342	0.0417481	0.173264	0.182573
AL354949.1	0	0	0	0	0	0.735146	0	0	1.14254	0	0.600848	0	0	0	0	0	0	1.01185	0	0	0	0	0	0
AL359821.1	0	0	0	0	0	0	0.72506	0	0	0	0	0	0	0	0	0	0	0	0	0	0	0	0	0
NEGR1-IT1	0	0	0	0	0	0	0	0.578663	0	0	0	0	0	0	0	0	0	0	0	0	0	0	0	0
GDI2P2	0	0	0.373452	0.217885	0.261085	0	0	0	0	0	0	0	0	0.309712	0.319085	0	0	0	0.46494	0	0.39896	0	0.429226	0
AL513166.1	0.0320497	0.0334698	0.0398247	0.0221109	0.271097	0.0981662	0.127744	0.167582	0	0	0.0954783	0.200475	0	0.155004	0	0.125538	0.110182	0.182214	0.365342	0.167416	0	0.0846391	0	0
RPL31P12	0	0	0	0	0	0	0	0	0	0	0	0	0	0	0	0	0	0	0	0	0	0	0	0
AL583808.1	0	0.073155	0	0	0	0.0552111	0	0	0	0	0.0431005	0	0	0	0	0.138474	0	0.0836147	0	0	0	0.554511	0.368481	0
RNU6-1246P	0	0	0	0	0	0	0	0	0	0	0	0	0	0	0	0	0	0	0	0	0	0	0	0
LINC02796	0	0	0	0	0	0	0	0	0	0	0	0.11974	0	0	0	0	0	0	0	0	0	0	0	0
LINC02797	0	0	0	0	0	0	0	0	0	0	0	0	0	0	0	0	0	0	0	0	0	0	0	0
AL732618.1	0	0	0	0	0	0	0	0	0	0	0	0	0	0	0	0	0	0	0	0	0	0	0	0
KRT8P21	0	0	0	0	0	0	0	0	0	0	0	0	0	0	0	0	0	0	0	0	0	0	0	0
RN7SKP19	0	0	0	0	0	0	0	0	0	0	0	0	0	0	0	0	0	0	0	0	0	0	0	0
LINC01360	0	0	0	0	0	0	0	0	0	0	0	0	0	0	0	0	0	0	0	0	0	0.232889	0	0
LINC02238	0	0	0	0	0	0	0	0	0	0	0	0	0	0	0	0	0	0	0	0	0	0	0	0
RNA5SP50	0	0	0	0	0	0	0	0	0	0	0	0	0	0	0	0	0	0	0	0	0	0	0	0
AL591463.1	0	0	0	0	0	0	0	0	0	0	0.0973073	0	0	0	0	0	0	0	0.0435043	0	0	0.0722423	0	0
RNU4ATAC8P	0	0	0	0	0	0	0	0	0	0	0	0	0	0	0	0	0	0	0	0	0	0	0	0
LRRIQ3	0.35594	0.18597	0.219174	0.481377	0.168557	0.10754	0.183554	0.63371	0.159885	0.226409	0.227067	0.628696	0.127658	0.242257	0.407595	0.359653	0.231996	0.1614	0.648468	0.48468	0.179734	0.0624996	0.224497	0.229136
FPGT	3.14233	3.0806	3.43844	2.02112	3.60832	3.14373	3.35213	3.26852	2.39193	2.90309	2.7246	3.19445	2.49898	3.02508	3.07949	3.75044	3.6573	4.04463	3.1373	2.91291	3.52584	3.17391	3.65448	2.97329
FPGT-TNNI3K	0.385093	0.465237	0.149145	0.150792	0.328783	0.400164	0.238951	0.299568	0	0.104603	0.202723	0.340139	0.433976	0.58517	0.0851992	0.483358	0.407065	0.719046	0.518244	0.424385	0.160186	0.210073	0.226896	0.204586
TNNI3K	0	0	0	0.143671	0.0363047	0.0672804	0.0357772	0.199709	0.0909439	0.0446678	0.0525704	0.171647	0.0348631	0.0437099	0	0.0862951	0.0508472	0.14995	0.166227	0.0671865	0	0	0	0.0812289
AC093158.1	0.268782	0	0.17323	0.190041	0.42509	0.11135	0	0.0873054	0	0	0.169603	0.226363	0.113995	0.389799	0	0	0.445475	0	0	0	0	0.186133	0.534948	0
AC105271.1	0.399022	0	0.48231	0	0.180499	0	0	0.133639	0	0	0	0	0.173664	0.215213	0	0	0	0.252105	0.595441	0	0	0	0	0
LRRC53	0	0	0	0	0	0	0.0437583	0.0642249	0	0	0	0.168599	0	0.104948	0	0	0	0	0.0839436	0	0	0	0	0
ERICH3	0.238377	0.162799	0.513348	0.0161101	0.285259	0.222045	0.216063	0.0836634	0.393962	0.224794	0.409614	0	0.409123	0.318935	0.0483768	0.580888	0.321991	0.926401	0.0373009	0.0364137	0	0	0.0997701	0
ERICH3-AS1	0	0	0	0	0	0.0300316	0	0	0	0	0	0	0	0	0	0	0.0884451	0	0	0	0	0	0	0
AC135803.1	1.92862	3.33124	1.94913	2.56369	2.39768	3.45915	3.20213	2.5018	3.52831	1.96259	3.73115	2.8778	4.08594	4.36346	2.53476	3.21129	2.46143	3.25757	2.61235	2.72046	1.44043	1.44143	1.69479	2.66381
CRYZ	6.87308	5.70244	7.08466	5.63444	6.67673	6.59324	6.61887	7.71027	5.81016	6.65159	5.82865	7.18412	5.40517	5.7728	6.88055	7.09331	7.42934	7.41438	6.94079	6.65624	5.53673	5.8271	6.00168	4.94934
TYW3	3.55004	3.41406	3.98783	2.77415	3.41168	3.04344	3.45124	3.46809	2.83099	3.65988	3.19568	3.85527	2.81128	3.50403	3.56772	4.19515	4.25248	4.08937	3.74377	3.43953	3.7508	3.6546	3.96395	3.21943
AC133865.1	0	0	0	0	0	0	0	0	0	0	0	0	0	0	0	0	0	0	0	0	0	0	0	0
AC099786.3	0	0	0	0	0	0	0	0	0	0	0	0	0	0	0	0	0	0	0	0	0	0	0	0
AC099786.1	0	0	0	0	0	0	0	0	0.385629	0	0	0	0	0	0	1.20559	2.0147	0.600109	0	0	0	0	0	0
LHX8	0	0	0	0	0	0	0	0	0.718347	0.535136	0.388641	0.0427454	0	0	0.053589	1.40629	2.27569	1.35852	0	0	0	0	0	0
AC099786.2	0	0	0	0	0	0	0	0	0.302157	0.345096	0.484038	0	0	0	0	1.513	1.88654	1.17315	0	0	0	0	0	0
RNU6-622P	0	0	0	0	0	0	0	0	0	0	0	0	0	0	0	0	0	0	0	0	0	0	0	0
SLC44A5	0	0.099958	0.0800237	0.394754	0.0273639	0.0508445	0.0534354	0.339077	0.695352	0.558325	0.898735	0.464389	0.077429	0.0967214	0.162811	0.637648	0.249363	0.185445	0.470293	0.301973	0.0860995	0.281519	0.902735	0.231529
AC093156.1	0	0	0	0	0	0	0	0	0	0	0	0	0	0	0	0	0	0	0	0	0	0	0	0
[truncated: 57,369 more rows]
